# Supplementary material for: Spatial and temporal dynamics of ATP synthase from mitochondria toward the cell surface
Source: Commun Biol. 2023 Apr 18;6:427. doi: 10.1038/s42003-023-04785-3 (PMC10113393; doi:10.1038/s42003-023-04785-3)
Supplement: Supplementary file 7 — Supplementary Data 5 [file 42003_2023_4785_MOESM7_ESM.xlsx]

## Sheet: Supplementary Data 5
Supplementary Data 5. Table for Gene Ontology analysis of differential expressed genes in eATPhigh compared to eATPlow-expressing cells
Geno Ontology ID	Description	p-value	q-value	Gene List (Gene name)
GO:0006807	nitrogen compound metabolic process	3.76245e-108	2.6149e-106	HIST1H4C; HIST1H4B; HIST1H4A; KHSRP; RNF10; NCBP1; HIST1H4E; HIST1H4D; HIST1H4K; HIST1H4J; HIST1H4I; HSPA8; TYW1B; HIST1H4L; ZNF649; TULP4; ZNF317; PDCD11; AGT; ASS1; HIST1H4F; ZNF709; ZNF532; ZNF879; ZNF878; SETD3; ATRIP; ZNF703; PIK3CA; NR0B1; ZNF700; PRNP; CAMK4; DBR1; ZSWIM7; SPTLC2; ZC3H14; SPTLC1; IRX5; SCLY; RARS2; ABCD4; IRX3; IRX2; FOXQ1; DHX9; ZNF45; HIST1H4H; ZNF43; NSRP1; NUP98; PTOV1…
GO:0034641	cellular nitrogen compound metabolic process	6.51172e-108	2.91399e-105	HIST1H4C; HIST1H4B; HIST1H4A; KHSRP; RNF10; NCBP1; HIST1H4E; HIST1H4D; HIST1H4K; HIST1H4J; HIST1H4I; HSPA8; TYW1B; HIST1H4L; TULP4; ZNF317; PDCD11; AGT; ASS1; HIST1H4F; ZNF709; ZNF532; ZNF879; ZNF878; SETD3; ATRIP; ZNF703; PIK3CA; NR0B1; ZNF700; PRNP; CAMK4; DBR1; ZSWIM7; SPTLC2; ZC3H14; SPTLC1; IRX5; KDM2B; RARS2; IRX3; IRX2; FOXQ1; DHX9; ZNF45; HIST1H4H; ZNF43; NSRP1; NUP98; PTOV1; SP1; MUC1; S…
GO:0006139	nucleobase-containing compound metabolic process	4.71625e-93	1.40702e-90	HIST1H4C; HIST1H4B; HIST1H4A; KHSRP; RNF10; NCBP1; HIST1H4E; HIST1H4D; HIST1H4K; HIST1H4J; HIST1H4I; HSPA8; TYW1B; HIST1H4L; TULP4; PDCD11; AGT; HIST1H4F; ZNF709; ZNF879; ZNF878; SETD3; ATRIP; ZNF703; PIK3CA; NR0B1; ZNF700; PRNP; CAMK4; DBR1; ZSWIM7; ZC3H14; DRAP1; IRX5; KDM2B; RARS2; IRX3; IRX2; FOXQ1; DHX9; ZNF45; HIST1H4H; ZNF43; NSRP1; NUP98; PTOV1; SP1; MUC1; SP3; PPP2R2A; SP5; SP6; ZNF48; N…
GO:0046483	heterocycle metabolic process	7.09366e-92	1.58721e-89	HIST1H4C; HIST1H4B; HIST1H4A; KHSRP; RNF10; NCBP1; HIST1H4E; HIST1H4D; HIST1H4K; HIST1H4J; HIST1H4I; HSPA8; TYW1B; HIST1H4L; TULP4; PDCD11; AGT; HIST1H4F; ZNF709; ZNF879; ZNF878; SETD3; ATRIP; ZNF703; PIK3CA; NR0B1; ZNF700; PRNP; CAMK4; DBR1; ZSWIM7; ZC3H14; DRAP1; IRX5; KDM2B; RARS2; ABCD4; IRX3; IRX2; FOXQ1; DHX9; ZNF45; HIST1H4H; ZNF43; NSRP1; NUP98; PTOV1; SP1; MUC1; SP3; PPP2R2A; SP5; SP6; Z…
GO:0006725	cellular aromatic compound metabolic process	4.31081e-91	7.71635e-89	HIST1H4C; HIST1H4B; HIST1H4A; KHSRP; RNF10; NCBP1; HIST1H4E; HIST1H4D; HIST1H4K; HIST1H4J; HIST1H4I; HSPA8; TYW1B; HIST1H4L; TULP4; PDCD11; AGT; SQLE; HIST1H4F; ZNF709; ZNF879; ZNF878; SETD3; ATRIP; ZNF703; PIK3CA; NR0B1; ZNF700; PRNP; CAMK4; DBR1; ZSWIM7; ZC3H14; DRAP1; IRX5; KDM2B; RARS2; ABCD4; IRX3; IRX2; FOXQ1; DHX9; ZNF45; HIST1H4H; ZNF43; NSRP1; NUP98; PTOV1; SP1; MUC1; SP3; PPP2R2A; SP5; …
GO:1901360	organic cyclic compound metabolic process	4.94303e-90	7.37336e-88	HIST1H4C; HIST1H4B; HIST1H4A; KHSRP; RNF10; NCBP1; HIST1H4E; HIST1H4D; HIST1H4K; HIST1H4J; HIST1H4I; HSPA8; TYW1B; HIST1H4L; PCSK9; TULP4; PDCD11; AGT; SQLE; HIST1H4F; ZNF709; ZNF879; ZNF878; SETD3; ATRIP; ZNF703; PIK3CA; NR0B1; ZNF700; PRNP; CAMK4; DBR1; ZSWIM7; ZC3H14; DRAP1; IRX5; KDM2B; RARS2; ABCD4; IRX3; IRX2; FOXQ1; DHX9; ZNF45; HIST1H4H; ZNF43; NSRP1; NUP98; PTOV1; SP1; MUC1; SP3; PPP2R2A…
GO:0044249	cellular biosynthetic process	6.38398e-87	7.14207e-85	HIST1H4C; HIST1H4B; HIST1H4A; AGL; RNF10; NCBP1; HIST1H4E; HIST1H4D; HIST1H4K; HIST1H4J; HIST1H4I; HSPA8; HIST1H4L; ZNF649; TULP4; L3MBTL1; AGT; ASS1; HIST1H4F; ZNF709; ZNF532; ZNF879; ZNF878; SETD3; ATRIP; ZNF703; PIK3CA; NR0B1; ZNF700; PIK3CD; CAMK4; SLC25A6; PIK3CG; NOL11; CHST8; SPTLC2; SPTLC3; TMEM59; IRX5; KDM2B; RARS2; IRX3; IRX2; FOXQ1; PPHLN1; ZNF45; HIST1H4H; ZNF43; NUP98; PTOV1; MUC2; …
GO:1901576	organic substance biosynthetic process	2.47833e-85	2.46456e-83	HIST1H4C; HIST1H4B; HIST1H4A; AGL; RNF10; NCBP1; HIST1H4E; HIST1H4D; HIST1H4K; HIST1H4J; HIST1H4I; HSPA8; HIST1H4L; ZNF649; TULP4; L3MBTL1; AGT; ASS1; SQLE; HIST1H4F; ZNF709; ZNF532; ZNF879; ZNF878; SETD3; ATRIP; ZNF703; PIK3CA; NR0B1; ZNF700; PIK3CD; CAMK4; SLC25A6; PIK3CG; NOL11; CHST8; SPTLC2; SPTLC3; TMEM59; IRX5; KDM2B; RARS2; IRX3; IRX2; FOXQ1; PPHLN1; ZNF45; HIST1H4H; ZNF43; NUP98; PTOV1; …
GO:0090304	nucleic acid metabolic process	2.64957e-85	5.217e-82	HIST1H4C; HIST1H4B; HIST1H4A; KHSRP; RNF10; NCBP1; HIST1H4E; HIST1H4D; HIST1H4K; HIST1H4J; HIST1H4I; HSPA8; TYW1B; HIST1H4L; TULP4; PDCD11; AGT; HIST1H4F; ZNF709; ZNF879; ZNF878; VRTN; ATRIP; ZNF703; PIK3CA; NR0B1; ZNF700; PRNP; CAMK4; DBR1; ZSWIM7; ZC3H14; DRAP1; IRX5; KDM2B; RARS2; IRX3; IRX2; FOXQ1; DHX9; ZNF45; HIST1H4H; ZNF43; NSRP1; NUP98; PTOV1; SP1; MUC1; SP3; PPP2R2A; SP5; SP6; ZNF48; NU…
GO:0009058	biosynthetic process	1.0314e-83	2.8673e-82	HIST1H4C; HIST1H4B; HIST1H4A; AGL; RNF10; NCBP1; HIST1H4E; HIST1H4D; HIST1H4K; HIST1H4J; HIST1H4I; HSPA8; HIST1H4L; ZNF649; TULP4; L3MBTL1; AGT; ASS1; SQLE; HIST1H4F; ZNF709; ZNF532; ZNF879; ZNF878; SETD3; ATRIP; ZNF703; PIK3CA; NR0B1; ZNF700; PIK3CD; CAMK4; SLC25A6; PIK3CG; NOL11; CHST8; SPTLC2; SPTLC3; TMEM59; IRX5; KDM2B; RARS2; IRX3; IRX2; FOXQ1; PPHLN1; ZNF45; HIST1H4H; ZNF43; NUP98; PTOV1; …
GO:0010467	gene expression	1.18399e-81	1.16564e-78	HIST1H4C; HIST1H4B; HIST1H4A; KHSRP; RNF10; NCBP1; HIST1H4E; HIST1H4D; HIST1H4K; HIST1H4J; HIST1H4I; HSPA8; TYW1B; HIST1H4L; ZNF649; PCSK9; TULP4; ZNF317; PDCD10; PDCD11; AGT; SLC50A1; HIST1H4F; ZNF709; ZNF532; ZNF879; ZNF878; LARP1; ZNF703; PIK3CA; NR0B1; ZNF700; PIK3CD; CAMK4; DBR1; ZC3H14; SNAPC2; TMEM59; IRX5; KDM2B; RARS2; IRX3; IRX2; PRMT7; DHX9; ZNF45; HIST1H4H; ZNF43; NSRP1; NUP98; SP1; M…
GO:0009059	macromolecule biosynthetic process	3.79331e-79	2.48967e-76	HIST1H4C; HIST1H4B; HIST1H4A; AGL; RNF10; NCBP1; HIST1H4E; HIST1H4D; HIST1H4K; HIST1H4J; HIST1H4I; HSPA8; HIST1H4L; ZNF649; TULP4; L3MBTL1; AGT; HIST1H4F; ZNF709; ZNF532; ZNF879; ZNF878; ATRIP; ZNF703; NR0B2; NR0B1; ZNF700; PRNP; CAMK4; SLC25A6; CHST8; SNAPC2; TMEM59; IRX5; KDM2B; RARS2; IRX3; IRX2; PRMT7; PPHLN1; ZNF45; HIST1H4H; ZNF43; NUP98; PTOV1; MUC2; MUC1; SP3; SP4; MUC6; SP6; MUC4; NUP50;…
GO:0034645	cellular macromolecule biosynthetic process	2.2538e-78	1.10943e-75	HIST1H4C; HIST1H4B; HIST1H4A; AGL; RNF10; NCBP1; HIST1H4E; HIST1H4D; HIST1H4K; HIST1H4J; HIST1H4I; HSPA8; HIST1H4L; ZNF649; TULP4; L3MBTL1; AGT; HIST1H4F; ZNF709; ZNF532; ZNF879; ZNF878; ATRIP; ZNF703; NR0B2; NR0B1; ZNF700; PRNP; CAMK4; SLC25A6; SNAPC2; TMEM59; IRX5; KDM2B; RARS2; IRX3; IRX2; PRMT7; PPHLN1; ZNF45; HIST1H4H; ZNF43; NUP98; PTOV1; MUC2; MUC1; SP3; SP4; MUC6; SP6; MUC4; MEG3; L3MBTL3…
GO:0016070	RNA metabolic process	1.39641e-75	4.9114e-73	HIST1H4C; HIST1H4B; HIST1H4A; KHSRP; RNF10; NCBP1; HIST1H4E; HIST1H4D; HIST1H4K; HIST1H4J; HIST1H4I; HSPA8; TYW1B; HIST1H4L; TULP4; PDCD11; AGT; HIST1H4F; ZNF709; ZNF879; ZNF878; ZNF703; NR0B2; NR0B1; ZNF700; PRNP; CAMK4; ZC3H14; DRAP1; IRX5; KDM2B; RARS2; IRX3; IRX2; FOXQ1; DHX9; ZNF45; HIST1H4H; ZNF43; NSRP1; NUP98; SP1; MUC1; SP3; PPP2R2A; SP5; SP6; ZNF48; NUP50; MEG3; L3MBTL3; ZNF677; ZNF676;…
GO:0044271	cellular nitrogen compound biosynthetic process	1.49662e-75	4.9114e-73	HIST1H4C; HIST1H4B; HIST1H4A; KHSRP; RNF10; NCBP1; HIST1H4E; HIST1H4D; HIST1H4K; HIST1H4J; HIST1H4I; HSPA8; HIST1H4L; TULP4; L3MBTL1; AGT; ASS1; HIST1H4F; ZNF709; ZNF532; ZNF879; ZNF878; ZNF703; NR0B2; NR0B1; ZNF700; PRNP; CAMK4; SPTLC2; SNAPC2; SPTLC1; IRX5; KDM2B; RARS2; IRX3; IRX2; PRMT7; PPHLN1; ZNF45; HIST1H4H; ZNF43; NUP98; SP1; MUC1; SP3; SP4; SP5; SP6; ZNF48; NUP50; MEG3; L3MBTL3; ZNF677;…
GO:0016043	cellular component organization	5.93416e-63	1.37475e-61	HIST1H4C; HSPA2; HIST1H4A; NCBP1; HIST1H4E; HSPA4; HIST1H4K; HIST1H4J; HIST1H4I; HSPA8; NAP1L5; HIST1H4L; B2M; CHMP1B; PDCD10; AGT; HIST1H4F; RAB11A; NID2; ZNF703; PIK3CA; PIK3CB; HIST1H4D; PRNP; STK25; ZSWIM6; RAB11B; TMEM59; ABCD1; KDM2B; RER1; PRMT7; DHX9; HIST1H4H; NUP98; PPP2R2D; MUC1; FAM175B; PPP2R2A; PTCD3; KCNF1; NUP50; MEG3; OPA3; OPA1; PIK3C3; CEP85; CCDC103; TRAPPC8; PTRH1; COL7A1; TR…
GO:0006996	organelle organization	2.10325e-61	1.88241e-59	HIST1H4C; HSPA2; HIST1H4A; HIST1H4F; HIST1H4E; HSPA4; HIST1H4K; HIST1H4J; HIST1H4I; HIST1H4H; HIST1H4L; CHMP1B; PDCD10; ATPIF1; ITPKA; PIK3CA; HIST1H4D; FIG4; ABCD1; C2CD3; DHX9; NUP98; PPP2R2D; XPA; PPP2R2A; SFRP1; OPA3; OPA1; PIK3C3; CEP85; CCDC103; TRAPPC8; PTRH1; COL7A1; TRAPPC1; TRAPPC3; TRAPPC2; TRAPPC5; TRAPPC4; PRPH; BAK1; NTHL1; TSG101; UGCG; EVL; ATP2A1; ATP2A2; EDC3; SWAP70; PREB; MRPL…
GO:0018130	heterocycle biosynthetic process	5.12477e-60	1.44153e-57	HIST1H4C; HIST1H4B; HIST1H4A; KHSRP; RNF10; NCBP1; HIST1H4E; HIST1H4D; HIST1H4K; HIST1H4J; HIST1H4I; HSPA8; HIST1H4L; TULP4; L3MBTL1; AGT; HIST1H4F; ZNF709; ZNF879; ZNF878; ZNF703; NR0B2; NR0B1; ZNF700; PRNP; CAMK4; DRAP1; IRX5; KDM2B; IRX3; IRX2; FOXQ1; PPHLN1; ZNF45; HIST1H4H; ZNF43; NUP98; SP1; MUC1; SP3; SP4; SP5; SP6; ZNF48; NUP50; MEG3; ZNF677; ZNF676; ZNF675; RPSA; ZNF671; ZNF670; MAX; TRA…
GO:0019438	aromatic compound biosynthetic process	2.37827e-59	5.85353e-57	HIST1H4C; HIST1H4B; HIST1H4A; KHSRP; RNF10; NCBP1; HIST1H4E; HIST1H4D; HIST1H4K; HIST1H4J; HIST1H4I; HSPA8; HIST1H4L; TULP4; L3MBTL1; AGT; HIST1H4F; ZNF709; ZNF879; ZNF878; ZNF703; NR0B2; NR0B1; ZNF700; PRNP; CAMK4; DRAP1; IRX5; KDM2B; IRX3; IRX2; FOXQ1; PPHLN1; ZNF45; HIST1H4H; ZNF43; NUP98; SP1; MUC1; SP3; SP4; SP5; SP6; ZNF48; NUP50; MEG3; ZNF677; ZNF676; ZNF675; TRIM27; RPSA; ZNF671; ZNF670; …
GO:1901362	organic cyclic compound biosynthetic process	3.73176e-59	8.16425e-57	HIST1H4C; HIST1H4B; HIST1H4A; KHSRP; RNF10; NCBP1; HIST1H4E; HIST1H4D; HIST1H4K; HIST1H4J; HIST1H4I; HSPA8; HIST1H4L; TULP4; L3MBTL1; AGT; SQLE; HIST1H4F; ZNF709; ZNF879; ZNF878; ZNF703; NR0B2; NR0B1; ZNF700; PRNP; CAMK4; DRAP1; IRX5; KDM2B; IRX3; IRX2; FOXQ1; PPHLN1; ZNF45; HIST1H4H; ZNF43; NUP98; SP1; MUC1; SP3; SP4; SP5; SP6; ZNF48; NUP50; MEG3; ZNF677; ZNF676; ZNF675; RPSA; ZNF671; ZNF670; MA…
GO:0034654	nucleobase-containing compound biosynthetic process	1.12033e-57	2.20594e-55	HIST1H4C; HIST1H4B; HIST1H4A; KHSRP; RNF10; NCBP1; HIST1H4E; HIST1H4D; HIST1H4K; HIST1H4J; HIST1H4I; HSPA8; HIST1H4L; TULP4; L3MBTL1; AGT; HIST1H4F; ZNF709; ZNF879; ZNF878; ZNF703; NR0B2; NR0B1; ZNF700; PRNP; CAMK4; DRAP1; IRX5; KDM2B; IRX3; IRX2; FOXQ1; PPHLN1; ZNF45; HIST1H4H; ZNF43; NUP98; SP1; MUC1; SP3; SP4; SP5; SP6; ZNF48; NUP50; MEG3; ZNF677; ZNF676; ZNF675; TRIM27; RPSA; ZNF671; ZNF670; …
GO:0060255	regulation of macromolecule metabolic process	1.98151e-56	3.54691e-54	HIST1H4C; HSPA2; HIST1H4A; KHSRP; RNF10; NCBP1; HIST1H4E; HIST1H4D; HIST1H4K; HIST1H4J; HIST1H4I; HSPA8; HIST1H4L; ZNF649; PCSK9; TULP4; PDCD10; L3MBTL1; AGT; SLC50A1; HIST1H4F; ZNF709; ZNF532; ZNF879; ZNF878; SETD3; DISC1; ZNF703; PIK3CA; NR0B1; ZNF700; PIK3CD; CAMK4; PIK3CG; RNF114; ZNF449; ZC3H14; TMEM59; IRX5; KDM2B; IRX3; IRX2; C2CD3; DHX9; ZNF45; HIST1H4H; ZNF43; NSRP1; NUP98; PPP2R2D; MUC1…
GO:0032774	RNA biosynthetic process	8.84136e-54	1.79656e-50	HIST1H4C; RNF14; HIST1H4A; KHSRP; RNF10; NCBP1; HIST1H4E; HIST1H4D; HIST1H4K; HIST1H4J; HIST1H4I; HSPA8; HIST1H4L; TULP4; L3MBTL1; AGT; HIST1H4F; ZNF709; ZNF879; ZNF878; ZNF703; NR0B2; NR0B1; ZNF700; PRNP; CAMK4; DRAP1; IRX5; KDM2B; IRX3; IRX2; FOXQ1; PPHLN1; ZNF45; HIST1H4H; ZNF43; NUP98; SP1; MUC1; SP3; SP4; SP5; SP6; CRB2; NUP50; MEG3; ZNF677; ZNF676; ZNF675; TRIM27; RPSA; ZNF671; ZNF670; MAX;…
GO:0031323	regulation of cellular metabolic process	3.71497e-52	6.09564e-50	HIST1H4C; HSPA2; HIST1H4A; KHSRP; RNF10; NCBP1; HIST1H4E; HIST1H4D; HIST1H4K; HIST1H4J; HIST1H4I; HSPA8; HIST1H4L; PCSK9; TULP4; PDCD10; L3MBTL1; AGT; ASS1; HIST1H4F; ZNF709; ZNF532; ZNF879; ZNF878; SETD3; DISC1; ZNF703; PIK3CA; NR0B1; ZNF700; PRNP; CAMK4; PIK3CG; RNF114; ZNF449; SPTLC2; ZC3H14; SNAPC2; TMEM59; IRX5; ABCD2; IRX3; IRX2; FOXQ1; PPHLN1; ZNF45; HIST1H4H; ZNF43; NSRP1; PPP2R2D; MUC1; …
GO:0019222	regulation of metabolic process	1.06425e-51	8.65915e-50	HIST1H4C; HSPA2; HIST1H4A; KHSRP; RNF10; NCBP1; HIST1H4E; HIST1H4D; HIST1H4K; HIST1H4J; HIST1H4I; HSPA8; FTMT; HIST1H4L; ZNF649; PCSK9; TULP4; PDCD10; L3MBTL1; AGT; ASS1; SLC50A1; HIST1H4F; ZNF709; ZNF532; ZNF879; ZNF878; SETD3; DISC1; ZNF703; PIK3CA; NR0B1; ZNF700; PIK3CD; CAMK4; PIK3CG; RNF114; ZNF449; SPTLC2; ZC3H14; SNAPC2; TMEM59; IRX5; ABCD2; IRX3; IRX2; FOXQ1; DHX9; ZNF45; HIST1H4H; ZNF43;…
GO:0051171	regulation of nitrogen compound metabolic process	7.11183e-51	1.07717e-48	HIST1H4C; HIST1H4B; HIST1H4A; KHSRP; RNF10; NCBP1; HIST1H4E; HIST1H4D; HIST1H4K; HIST1H4J; HIST1H4I; HSPA8; HIST1H4L; TULP4; L3MBTL1; AGT; ASS1; HIST1H4F; ZNF709; ZNF532; ZNF879; ZNF878; ZNF703; PIK3CA; NR0B1; ZNF700; PRNP; CAMK4; ZC3H14; SNAPC2; DRAP1; IRX5; KDM2B; IRX3; IRX2; FOXQ1; PPHLN1; ZNF45; HIST1H4H; ZNF43; NSRP1; SP1; MUC1; SP3; SP4; SP5; SP6; ZNF48; MEG3; L3MBTL3; ZNF677; ZNF676; ZNF67…
GO:0080090	regulation of primary metabolic process	8.12939e-51	1.08577e-48	HIST1H4C; HSPA2; HIST1H4A; KHSRP; RNF10; NCBP1; HIST1H4E; HIST1H4D; HIST1H4K; HIST1H4J; HIST1H4I; HSPA8; HIST1H4L; PCSK9; TULP4; PDCD10; L3MBTL1; AGT; HIST1H4F; ZNF709; ZNF532; ZNF879; ZNF878; SETD3; DISC1; ZNF703; PIK3CA; NR0B1; ZNF700; PRNP; CAMK4; PIK3CG; RNF114; ZNF449; SPTLC2; ZC3H14; TMEM59; IRX5; ABCD2; IRX3; IRX2; C2CD3; PPHLN1; ZNF45; HIST1H4H; ZNF43; NSRP1; PPP2R2D; MUC1; SP3; PPP2R2A; …
GO:0044267	cellular protein metabolic process	8.27147e-51	1.08577e-48	HIST1H4C; HSPA2; HIST1H4A; UBE2Q2; RNF10; NCBP1; HIST1H4E; HIST1H4D; HIST1H4K; HIST1H4J; HIST1H4I; HIST1H4H; HIST1H4L; B2M; PCSK9; PDCD10; AGT; HIST1H4F; NCBP2; PIK3CA; PIK3CB; RNF13; PIK3CD; CAMK4; PIK3CG; RNF114; STK24; TMEM59; KDM2A; KDM2B; PRMT7; FAM162A; NUP98; MUC2; MUC1; SP3; PPP2R2A; MUC6; PPP2R2C; MUC4; SPPL3; NUP50; PIK3C3; RAB40C; HIPK3; ZNF675; COL7A1; POGLUT1; PARP16; GTSE1; PARP10; …
GO:0006351	transcription, DNA-templated	4.47019e-49	4.54171e-46	HIST1H4C; HIST1H4B; HIST1H4A; KHSRP; RNF10; NCBP1; HIST1H4E; HIST1H4D; HIST1H4K; HIST1H4J; HIST1H4I; HSPA8; HIST1H4L; TULP4; L3MBTL1; AGT; HIST1H4F; ZNF709; ZNF879; ZNF878; ZNF703; NR0B2; NR0B1; ZNF700; PRNP; CAMK4; DRAP1; IRX5; KDM2B; IRX3; IRX2; FOXQ1; PPHLN1; ZNF45; HIST1H4H; ZNF43; SP1; MUC1; SP3; SP4; SP5; SP6; CRB2; MEG3; ZNF677; ZNF676; ZNF675; ZNF672; ZNF671; ZNF670; MAX; TRAPPC2; PARP10;…
GO:0010556	regulation of macromolecule biosynthetic process	1.31487e-48	8.90608e-46	HIST1H4C; HIST1H4B; HIST1H4A; KHSRP; RNF10; NCBP1; HIST1H4E; HIST1H4D; HIST1H4K; HIST1H4J; HIST1H4I; HSPA8; HIST1H4L; TULP4; L3MBTL1; AGT; HIST1H4F; ZNF709; ZNF532; ZNF879; ZNF878; ZNF703; NR0B2; NR0B1; ZNF700; PRNP; CAMK4; SNAPC2; TMEM59; IRX5; KDM2B; IRX3; IRX2; FOXQ1; PPHLN1; ZNF45; HIST1H4H; ZNF43; SP1; MUC1; SP3; SP4; SP5; SP6; CRB2; MEG3; L3MBTL3; ZNF677; ZNF676; ZNF675; TRIM27; ZNF672; ZNF…
GO:0010468	regulation of gene expression	1.71197e-47	8.69682e-45	HIST1H4C; HIST1H4B; HIST1H4A; CCNE1; RNF10; NCBP1; HIST1H4E; HIST1H4D; HIST1H4K; HIST1H4J; HIST1H4I; HSPA8; HIST1H4L; ZNF649; TULP4; PDCD10; L3MBTL1; AGT; SLC50A1; HIST1H4F; ZNF709; ZNF532; ZNF879; ZNF878; LARP1; ZNF703; PIK3CA; NR0B1; ZNF700; PIK3CD; CAMK4; ZC3H14; SNAPC2; TMEM59; IRX5; KDM2B; IRX3; IRX2; FOXQ1; DHX9; ZNF45; HIST1H4H; ZNF43; NSRP1; NUP98; SP1; MUC1; SP3; SP4; SP5; SP6; CRB2; NUP…
GO:0019219	regulation of nucleobase-containing compound metabolic process	1.91598e-45	7.78653e-43	HIST1H4C; HIST1H4B; HIST1H4A; KHSRP; RNF10; NCBP1; HIST1H4E; HIST1H4D; HIST1H4K; HIST1H4J; HIST1H4I; HSPA8; HIST1H4L; TULP4; L3MBTL1; AGT; HIST1H4F; ZNF709; ZNF879; ZNF878; ZNF703; PIK3CA; NR0B1; ZNF700; PRNP; CAMK4; ZC3H14; DRAP1; IRX5; KDM2B; IRX3; IRX2; FOXQ1; PPHLN1; ZNF45; HIST1H4H; ZNF43; NSRP1; SP1; MUC1; SP3; SP4; SP5; SP6; CRB2; MEG3; ZNF677; ZNF676; ZNF675; TRIM27; ZNF672; ZNF671; ZNF67…
GO:0051641	cellular localization	2.09705e-45	3.64363e-44	NCBP1; NCBP2; HSPA4; HSPA9; HSPA8; TRAM1L1; ARFRP1; CHMP1B; PDCD10; AGT; PIK3CD; PIK3CG; DERL3; TMEM59; MEI1; SGSM3; C2CD3; DHX9; NSRP1; NUP98; NUP93; CRB3; SPPL3; OPA1; PIK3C3; TRAPPC8; COL7A1; TRAPPC1; TRAPPC3; TRAPPC2; TRAPPC5; TRAPPC4; PARP10; BAK1; ANP32B; TSG101; UGCG; ATP2A1; ATP2A2; ITGA3; ITGA4; PREB; XPO1; ATPIF1; XPO5; XPO4; XPO6; PAM16; KCNIP4; KCNIP3; XPOT; TACR2; PSMD10; NOV; NUP133…
GO:0031326	regulation of cellular biosynthetic process	2.54183e-45	8.60834e-43	HIST1H4C; HIST1H4B; HIST1H4A; KHSRP; RNF10; NCBP1; HIST1H4E; HIST1H4D; HIST1H4K; HIST1H4J; HIST1H4I; HSPA8; HIST1H4L; TULP4; L3MBTL1; AGT; ASS1; HIST1H4F; ZNF709; ZNF532; ZNF879; ZNF878; ZNF703; NR0B2; NR0B1; ZNF700; PRNP; CAMK4; SNAPC2; TMEM59; IRX5; KDM2B; IRX3; IRX2; FOXQ1; PPHLN1; ZNF45; HIST1H4H; ZNF43; SP1; MUC1; SP3; SP4; SP5; SP6; CRB2; MEG3; L3MBTL3; ZNF677; ZNF676; ZNF675; TRIM27; ZNF67…
GO:0009889	regulation of biosynthetic process	4.9761e-45	6.12371e-43	HIST1H4C; HIST1H4B; HIST1H4A; KHSRP; RNF10; NCBP1; HIST1H4E; HIST1H4D; HIST1H4K; HIST1H4J; HIST1H4I; HSPA8; HIST1H4L; TULP4; L3MBTL1; AGT; ASS1; HIST1H4F; ZNF709; ZNF532; ZNF879; ZNF878; ZNF703; NR0B2; NR0B1; ZNF700; PRNP; CAMK4; SNAPC2; TMEM59; IRX5; KDM2B; IRX3; IRX2; FOXQ1; PPHLN1; ZNF45; HIST1H4H; ZNF43; SP1; MUC1; SP3; SP4; SP5; SP6; ZNF48; MEG3; L3MBTL3; ZNF677; ZNF676; ZNF675; TRIM27; ZNF6…
GO:0051252	regulation of RNA metabolic process	9.92134e-44	2.88002e-41	HIST1H4C; HIST1H4B; HIST1H4A; KHSRP; RNF10; NCBP1; HIST1H4E; HIST1H4D; HIST1H4K; HIST1H4J; HIST1H4I; HSPA8; HIST1H4L; TULP4; L3MBTL1; AGT; HIST1H4F; ZNF709; ZNF879; ZNF878; ZNF703; NR0B2; NR0B1; ZNF700; PRNP; CAMK4; ZC3H14; DRAP1; IRX5; KDM2B; IRX3; IRX2; FOXQ1; PPHLN1; ZNF45; HIST1H4H; ZNF43; NSRP1; SP1; MUC1; SP3; SP4; SP5; SP6; CRB2; MEG3; ZNF677; ZNF676; ZNF675; TRIM27; ZNF672; ZNF671; ZNF670…
GO:0007049	cell cycle	5.87686e-43	4.38315e-41	HSPA2; SDCCAG8; EXO1; BUB1B; PRKAG1; CTC1; STK10; HSPA8; MEN1; HIPK2; CENPN; CHMP1B; NEK9; DLG1; CNTROB; ZFYVE19; ORC3; ATRIP; BOD1; SUPT5H; PRNP; APBB1; APBB2; RAD51B; PHIP; SIN3A; PRIM1; PRIM2; MEI1; OFD1; PRKAG3; ARHGEF10; ARHGEF11; NPR2; STK11; DIAPH2; NUP98; BCCIP; PPP2R2D; MUC1; CAMK2G; PPP2R2A; BCAT1; NUP50; ANAPC1; GATA6; PIK3C3; CEP85; GATA3; LIN52; CCND1; TUBB4B; MCTS1; CCND2; AKAP8; AK…
GO:0044085	cellular component biogenesis	6.81236e-42	1.05213e-40	HIST1H4C; HSPA2; HIST1H4A; HIST1H4F; HIST1H4E; HSPA4; HIST1H4K; HIST1H4J; HIST1H4I; HSPA8; HIST1H4L; CHMP1B; PDCD10; PDCD11; AGT; ZNF703; HIST1H4D; PRNP; STK25; C2CD3; DIMT1; HIST1H4H; NUP98; XPA; NUP93; KCNF1; PIK3C3; TRAPPC8; COL7A1; TRAPPC1; MAX; TRAPPC3; TRAPPC2; ERI2; ERI3; PARP10; ERI1; TSG101; EVL; HACL1; VPS11; NOP2; ITGA5; ITGA6; EDC3; MGST1; SWAP70; APOA2; XPO1; ZNF451; ATPIF1; GAP43; D…
GO:0043412	macromolecule modification	1.64115e-40	1.90084e-38	RNF14; HSPA2; UBE2Q2; RNF10; RNF11; RNF13; FGFR1OP2; PDCD10; AGT; PIK3CA; PIK3CB; PIK3CD; CAMK4; PIK3CG; RNF114; STK24; TMEM59; KDM2A; KDM2B; DIMT1; OSGEP; NUP98; MUC2; MUC1; SP3; PPP2R2A; MUC6; PPP2R2C; MUC4; SPPL3; NUP50; MEG3; PIK3C3; RAB40C; HIPK3; ZNF675; POGLUT1; PARP16; G2E3; PARP10; BAK1; PDE5A; CTBP1; MAK; TSG101; MYO3B; ITGA5; DOLPP1; GTF3C4; SWAP70; DUSP22; APOA2; ZNF451; BACH2; BACH1;…
GO:0070727	cellular macromolecule localization	3.25237e-38	2.23914e-36	TAP1; DNLZ; AGRN; TAP2; IFT20; PACSIN1; BUB1B; SUMO1; HSPA9; HSPA8; CPE; TMCO6; TRAM1L1; ARFRP1; IFT27; UBAC2; SEC23IP; GPM6B; DBN1; AGT; DMAP1; DLG1; OTUD7B; FAM83D; DLG4; DISC1; NUP54; HSPA4; SYS1; GNL3L; SYNE1; GABARAP; NAPG; DERL3; MARCH5; TMEM59; RPS3A; RER1; NUP205; CCHCR1; C2CD3; DHX9; STK11; WRB; DIAPH1; VTI1B; NUP98; WIPI2; SPATA7; MDFIC; WIPI1; NUP93; CRB3; ZDHHC18; SPPL3; OSBPL8; ABLIM…
GO:0033554	cellular response to stress	4.81979e-38	3.08122e-36	HIST1H4C; HIST1H4B; HIST1H4A; HIST1H4F; HIST1H4E; HIST1H4D; HIST1H4K; HIST1H4J; HIST1H4I; HSPA8; HIST1H4L; PDCD10; AGT; ASS1; PIK3CA; STK25; ZSWIM7; RNF111; KDM2A; HIST1H4H; NUP98; GRINA; NUP93; SFRP1; OPA1; PIK3C3; ZNF675; PARP16; MAX; GTSE1; BAK1; NTHL1; ATP2A1; ATP2A2; MGST1; PHLDA3; ATPIF1; BACH1; TIPRL; MPV17; CHST3; ZEB2; RPS6KA1; RPS6KA6; BCL2A1; ATAD5; PSMD14; PSMD10; NUP133; VAPB; MUS81;…
GO:0033036	macromolecule localization	6.38506e-38	8.87523e-37	UBE2Q1; DUOXA1; NCBP1; NCBP2; HSPA4; HSPA9; HSPA8; TRAM1L1; ARFRP1; CHMP1B; AGT; NR0B2; NR0B1; PRNP; DERL3; TMEM59; ABCD1; ABCD2; C2CD3; DHX9; NUP98; NUP93; CRB3; ZDHHC18; SPPL3; NUP50; PIK3C3; TRAPPC8; RPSA; GTSE1; PARP10; PARP11; ANP32B; TSG101; UGCG; ITGA3; ITGA4; SWAP70; PREB; APOA2; XPO1; ATPIF1; XPO5; XPO4; XPO6; DGAT1; DGAT2; PAM16; JAGN1; KCNIP4; KCNIP3; XPOT; TACR2; SFT2D3; SFT2D2; SFT2D…
GO:0034613	cellular protein localization	6.39812e-38	6.99883e-36	TAP1; DNLZ; AGRN; TAP2; IFT20; PACSIN1; BUB1B; SUMO1; HSPA9; HSPA8; CPE; TMCO6; TRAM1L1; ARFRP1; IFT27; UBAC2; SEC23IP; GPM6B; DBN1; AGT; DMAP1; DLG1; OTUD7B; FAM83D; DLG4; DISC1; NUP54; HSPA4; SYS1; GNL3L; SYNE1; GABARAP; NAPG; DERL3; MARCH5; TMEM59; RPS3A; RER1; NUP205; CCHCR1; C2CD3; DHX9; STK11; WRB; DIAPH1; VTI1B; NUP98; WIPI2; SPATA7; MDFIC; WIPI1; NUP93; CRB3; ZDHHC18; SPPL3; OSBPL8; ABLIM…
GO:0036211	protein modification process	3.32419e-37	3.44491e-35	RNF14; HSPA2; UBE2Q2; RNF10; RNF11; RNF13; FGFR1OP2; PDCD10; AGT; PIK3CA; PIK3CB; PIK3CD; CAMK4; PIK3CG; RNF114; STK24; TMEM59; KDM2A; KDM2B; NUP98; MUC2; MUC1; SP3; PPP2R2A; MUC6; PPP2R2C; MUC4; SPPL3; NUP50; PIK3C3; RAB40C; HIPK3; ZNF675; POGLUT1; PARP16; G2E3; PARP10; BAK1; PDE5A; CTBP1; MAK; TSG101; MYO3B; ITGA5; DOLPP1; GTF3C4; SWAP70; DUSP22; APOA2; ZNF451; BACH2; BACH1; TTK; HRH4; FBXL12; …
GO:0006464	cellular protein modification process	3.32419e-37	8.44344e-35	RNF14; HSPA2; UBE2Q2; RNF10; RNF11; RNF13; FGFR1OP2; PDCD10; AGT; PIK3CA; PIK3CB; PIK3CD; CAMK4; PIK3CG; RNF114; STK24; TMEM59; KDM2A; KDM2B; NUP98; MUC2; MUC1; SP3; PPP2R2A; MUC6; PPP2R2C; MUC4; SPPL3; NUP50; PIK3C3; RAB40C; HIPK3; ZNF675; POGLUT1; PARP16; G2E3; PARP10; BAK1; NRTN; CTBP1; MAK; TSG101; MYO3B; ITGA5; DOLPP1; GTF3C4; SWAP70; DUSP22; APOA2; ZNF451; BACH2; BACH1; TTK; HRH4; FBXL12; F…
GO:0046907	intracellular transport	1.05492e-36	6.29437e-35	TAP1; TRAPPC2L; TAP2; IFT20; NCBP1; NCBP2; HSPA4; IFT43; HSPA9; HSPA8; TMCO6; TRAM1L1; ARFRP1; IFT27; SRSF11; SRSF10; SEC23IP; ANP32A; AGT; DMAP1; HUWE1; SMG6; SMG1; BLOC1S2; BLOC1S1; NUP54; DYNLL2; PIK3CD; CTAGE5; PIK3CG; NAPG; DERL3; RBMX2; RPS3A; SGSM3; DOC2A; RAB9A; AP1M1; SYT16; NUP98; MDFIC; WIPI1; NUP93; IWS1; SPPL3; RAB9B; MON2; ABLIM3; OPA1; TBCK; PIK3C3; GATA2; IFT122; OR13C4; SNAP25; A…
GO:0008104	protein localization	5.99222e-36	3.3519e-34	UBE2Q1; DUOXA1; HSPA4; HSPA9; HSPA8; TRAM1L1; ARFRP1; CHMP1B; AGT; NR0B2; NR0B1; PRNP; DERL3; TMEM59; C2CD3; DHX9; NUP98; NUP93; CRB3; ZDHHC18; SPPL3; NUP50; PIK3C3; TRAPPC8; RPSA; GTSE1; PARP10; PARP11; ANP32B; TSG101; UGCG; ITGA3; ITGA4; SWAP70; PREB; APOA2; XPO1; ATPIF1; XPO5; XPO4; XPO6; PAM16; KCNIP4; KCNIP3; XPOT; TACR2; SFT2D3; SFT2D2; SFT2D1; PSMD10; NOV; NUP133; SMAD4; SMAD7; GOLPH3L; SM…
GO:0043933	macromolecular complex subunit organization	5.47598e-35	2.88294e-33	HIST1H4C; HIST1H4B; HIST1H4A; HIST1H4F; HIST1H4E; HSPA4; HIST1H4K; HIST1H4J; HIST1H4I; HSPA8; HIST1H4L; CHMP1B; AGT; HIST1H4D; PRNP; KDM2A; KDM2B; HIST1H4H; NUP98; MUC1; NUP93; KCNF1; COL7A1; TRAPPC1; MAX; TRAPPC3; TRAPPC2; TRAPPC5; TRAPPC4; PARP10; CTBP1; EVL; HACL1; EDC3; MGST1; GTF3C4; SWAP70; APOA2; ZNF451; ATPIF1; DGAT1; PSMG4; PSMG1; PSMG2; RPS6KA4; RPS6KA5; PSMD10; PSMD13; ATAD2; FRAT2; RP…
GO:0051649	establishment of localization in cell	1.28889e-34	6.40867e-33	NCBP1; NCBP2; HSPA4; HSPA9; HSPA8; TRAM1L1; ARFRP1; PDCD10; AGT; PIK3CD; PIK3CG; RAB11B; MEI1; NSRP1; NUP98; NUP93; SPPL3; OPA1; PIK3C3; TRAPPC8; COL7A1; TRAPPC1; TRAPPC3; GTSE1; TRAPPC5; TRAPPC4; PARP10; BAK1; ANP32B; TSG101; UGCG; ATP2A2; ITGA4; PREB; XPO1; ATPIF1; XPO5; XPO4; XPO6; PAM16; KCNIP3; XPOT; TACR2; PSMD10; NOV; NUP133; SMAD4; VAPB; VAPA; NDUFAF2; RAD21L1; ARF1; ARF4; AP3D1; MYLK2; R…
GO:0000278	mitotic cell cycle	3.09512e-34	3.04714e-32	HSPA2; SDCCAG8; HAUS5; BUB1B; CTC1; MEN1; CHMP1B; DLG1; CNTROB; BOD1; ALMS1; PHIP; PRIM1; PRIM2; OFD1; ARHGEF10; BABAM1; NUP98; PPP2R2D; MUC1; CAMK2G; PPP2R2A; BCAT1; CEP85; CCND1; TUBB4B; GTSE1; AKAP8; AKAP9; MITD1; PTEN; CEP76; CEP70; CEP72; TNKS; FBXW11; RPS27L; ACVR1B; CDKN1C; CDKN1B; RPS27A; PDS5A; UBE2D1; FAM64A; PHLDA1; PPP1R1C; WDR43; BUB3; KIF2A; BACH1; CETN3; CETN1; TTK; STAG2; FBXL15; …
GO:0019538	protein metabolic process	4.82627e-32	2.27343e-30	HIST1H4C; HSPA2; HIST1H4A; UBE2Q2; RNF10; NCBP1; HIST1H4E; HIST1H4D; HIST1H4K; HIST1H4J; HIST1H4I; HIST1H4H; HIST1H4L; B2M; PCSK9; PDCD10; AGT; HIST1H4F; NCBP2; PIK3CA; PIK3CB; RNF13; PIK3CD; CAMK4; PIK3CG; RNF114; STK24; TMEM59; KDM2A; KDM2B; PRMT7; FAM162A; NUP98; MUC2; MUC1; SP3; PPP2R2A; MUC6; PPP2R2C; MUC4; SPPL3; NUP50; PIK3C3; RAB40C; P4HA2; PTRH1; COL7A1; P4HA3; PARP16; GTSE1; OVCH2; PARP…
GO:1903047	mitotic cell cycle process	3.87805e-31	1.71157e-29	HSPA2; HAUS5; BUB1B; CTC1; CHMP1B; DLG1; CNTROB; BOD1; ALMS1; PHIP; PRIM1; PRIM2; OFD1; ARHGEF10; NUP98; PPP2R2D; MUC1; CAMK2G; PPP2R2A; BCAT1; CEP85; CCND1; TUBB4B; GTSE1; AKAP8; AKAP9; MITD1; PTEN; CEP76; CEP70; CEP72; TNKS; FBXW11; RPS27L; ACVR1B; CDKN1B; RPS27A; PDS5A; UBE2D1; FAM64A; PHLDA1; PPP1R1C; WDR43; BUB3; KIF2A; BACH1; CETN3; CETN1; TTK; STAG2; FBXL15; PSMG2; SNX33; HMMR; MAU2; SENP2…
GO:0022607	cellular component assembly	4.01596e-31	1.71157e-29	HIST1H4C; HSPA2; HIST1H4A; HIST1H4F; HIST1H4E; HSPA4; HIST1H4K; HIST1H4J; HIST1H4I; HSPA8; HIST1H4L; CHMP1B; PDCD10; AGT; ZNF703; HIST1H4D; PRNP; STK25; C2CD3; HIST1H4H; NUP98; XPA; NUP93; KCNF1; PIK3C3; TRAPPC8; COL7A1; TRAPPC1; MAX; TRAPPC3; TRAPPC2; TRAPPC5; TRAPPC4; PARP10; TSG101; EVL; HACL1; VPS11; ITGA5; ITGA6; EDC3; MGST1; SWAP70; APOA2; ZNF451; ATPIF1; GAP43; DGAT1; PSMG4; LSR; PSMG1; PS…
GO:0022402	cell cycle process	5.72143e-31	7.22981e-30	HSPA2; HAUS5; BUB1B; PRKAG1; CTC1; PRKAG3; STK11; MEN1; CHMP1B; DLG1; CNTROB; ZFYVE19; BOD1; PRNP; APBB1; APBB2; PHIP; PRIM1; PRIM2; MEI1; OFD1; ARHGEF10; ARHGEF11; PRKAG2; DIAPH2; NUP98; PPP2R2D; MUC1; CAMK2G; PPP2R2A; BCAT1; NUP50; ANAPC1; GATA6; PIK3C3; CEP85; CCND1; TUBB4B; GTSE1; AKAP8; AKAP9; MITD1; PTEN; CEP76; STARD9; CEP70; CGRRF1; AK1; CTCF; TNKS; HMGN5; FBXW11; RPS27L; ACVR1B; CDKN1C; …
GO:0048519	negative regulation of biological process	9.05103e-30	3.68212e-28	HIST1H4C; HSPA2; HIST1H4A; RNF10; NCBP1; HIST1H4E; HIST1H4D; HIST1H4K; HIST1H4J; HSPA9; HSPA8; HIST1H4L; B2M; PDCD10; AGT; ASS1; HIST1H4F; NCBP2; CBX3; ATRIP; ZNF703; PIK3CA; NR0B1; PRNP; ZNF706; PIK3CG; STK24; RNF112; ZC3H14; TMEM59; KDM2B; SGSM3; HIST1H4I; IRX3; SIRPG; HIST1H4H; NUP98; GRINA; SP3; NUP93; SCG2; NUP50; MEG3; OPA1; CEP85; ZNF675; COL7A1; HIPK2; PARP16; MAX; GTSE1; PARP10; BAK1; MA…
GO:0006396	RNA processing	6.0886e-29	1.37467e-26	UBL5; ZCCHC11; DDX51; NCBP1; NCBP2; HSPA8; TYW1B; SRSF11; SRSF10; PPWD1; PDCD11; FTSJ1; BYSL; SUPT5H; RPF2; DBR1; NOB1; FAU; DHX9; DIMT1; WDR4; WDR3; NSRP1; LARP6; LARP7; SRFBP1; PSPC1; CTNNBL1; IWS1; ZNF638; DDX49; GTF2F1; RRP36; GTF2F2; DDX41; ERI2; ERI3; DDX47; DDX46; SNRNP25; POP1; SCNM1; POP7; POP5; POP4; YBX1; HSD17B10; ELAVL1; RPS27L; RRP1B; NOVA2; NOP2; CELF1; KRR1; GEMIN5; INTS1; DUS1L; …
GO:0033365	protein localization to organelle	7.87523e-29	1.60025e-26	UBL5; IFT20; BUB1B; SUMO1; HSPA8; TMCO6; ARFRP1; UBAC2; DYNLL1; AGT; OTUD7B; FAM83D; HSPA4; ZFYVE16; ATPIF1; C2CD3; DHX9; STK11; WRB; DIAPH1; NUP98; MDFIC; NUP93; SPPL3; OSBPL8; ABLIM3; IFT122; OR13C4; AKAP5; AKAP6; TNKS2; LZTS2; GTSE1; PARP10; CEP72; YBX1; TNKS; ATP6V1D; UGCG; FBXW11; RPS27A; RAB6A; CRIPT; ARNTL; CCT8; RPL7A; CHCHD4; CCT2; CCT3; IPO8; CCT7; CCT4; CCT5; PAM16; FIS1; JAK2; NF2; NF…
GO:0045184	establishment of protein localization	1.02253e-27	3.97897e-26	UBE2Q1; SCFD1; HSPA4; HSPA9; HSPA8; TRAM1L1; ARFRP1; AGT; NR0B2; RAB11B; TMEM59; NUP98; NUP93; SPPL3; NUP50; PIK3C3; TRAPPC8; RPSA; GTSE1; PARP10; PARP11; ANP32B; TSG101; UGCG; ITGA3; PREB; APOA2; XPO1; ATPIF1; XPO5; XPO4; XPO6; PAM16; KCNIP3; XPOT; TACR2; SFT2D3; SFT2D2; SFT2D1; IL5; PSMD10; NOV; NUP133; SMAD4; GOLPH3L; SMAD2; KIAA0586; NDUFAF2; ARF3; ARF1; ARF6; ARF4; AP3D1; RGPD6; RGPD5; SAR1A…
GO:0006793	phosphorus metabolic process	4.82258e-27	1.79842e-25	HSPA2; SMPDL3A; PGM2L1; HSPA8; FGFR1OP2; TSKS; PDCD10; AGT; HKDC1; PIK3CA; PIK3CB; PIK3CD; CAMK4; PIK3CG; STK24; SPTLC2; SPTLC1; PPP2R2D; PPP2R2A; PPP2R2C; SCG2; SPPL3; PIK3C3; GK; IP6K2; ZNF675; PARP16; BAK1; EIF2AK1; NRTN; ACLY; MAK; TSG101; MYO3B; ITGA5; ITGA6; SWAP70; DUSP22; APOA2; ATPIF1; DGAT1; LPIN3; FARP1; TTK; HRH4; GMDS; TIPRL; KSR1; AGPAT2; GART; GARS; ZEB2; KCNH5; RPS6KA1; KCNH1; RPS…
GO:0009057	macromolecule catabolic process	1.85844e-26	1.74251e-24	RNF14; ZCCHC11; AGL; NCBP1; NCBP2; BUB1B; SUMO1; SUMO2; RNF168; PCSK9; UBAC2; ANKIB1; RPS3; WWP2; ATPIF1; RNF11; HUWE1; SMG6; NAPSA; DISC1; COMMD1; SMG9; SMG8; RNF114; RNF115; RFWD2; RNF111; UBXN8; RNASEH1; PPP2R2A; DCP1B; TBL1XR1; UBE4B; UBE4A; GTSE1; FBXO4; ERI1; USP34; PTEN; POP1; ENC1; RHBDD1; ACE2; TSG101; TNFSF12; FZR1; FBXL14; SIRT2; CDKN1B; RPS27A; UBE2D2; UBE2D3; UBE2D1; RC3H1; EDC3; GPL…
GO:0048523	negative regulation of cellular process	3.73987e-26	3.34718e-24	HIST1H4C; HSPA2; HIST1H4A; RNF10; HIST1H4F; HIST1H4E; HIST1H4D; HIST1H4K; HIST1H4J; HSPA9; HSPA8; HIST1H4L; B2M; PDCD10; AGT; ASS1; CBX3; ATRIP; ZNF703; PIK3CA; NR0B1; PRNP; ZNF706; PIK3CG; STK24; RNF112; ZC3H14; TMEM59; KDM2B; SGSM3; HIST1H4I; IRX3; SIRPG; HIST1H4H; GRINA; SP3; SCG2; MEG3; OPA1; CEP85; ZNF675; COL7A1; HIPK2; PARP16; GTSE1; PARP10; BAK1; MAF; CTBP1; TSG101; EVL; ITGA3; ITGA5; ITG…
GO:0034660	ncRNA metabolic process	1.59138e-25	2.93971e-23	ZCCHC11; KHSRP; NCBP1; NCBP2; POLG2; TYW1B; RARS2; PDCD11; FTSJ1; BYSL; RPF1; RPF2; TYW1; NOB1; DIMT1; WDR4; WDR3; RIOK3; SRFBP1; SP1; RIOK1; DDX49; GTF2F1; RPSA; GTF2F2; CD3EAP; ERI2; ERI3; DDX47; ERI1; POP1; POP7; POP5; POP4; PSTK; HSD17B10; RPS27L; RRP1B; NOP2; AARS; GTF3C3; GTF3C2; POLR1B; KRR1; GTF3C6; GTF3C5; GTF3C4; DUS1L; RPL7A; WDR46; WDR12; GTF2B; TRPT1; GAR1; PUS7L; MARS; SENP3; LIN28B…
GO:0006796	phosphate-containing compound metabolic process	3.38337e-25	2.89646e-23	HSPA2; SMPDL3A; PGM2L1; HSPA8; FGFR1OP2; PDCD10; AGT; HKDC1; PIK3CA; PIK3CB; PIK3CD; CAMK4; PIK3CG; STK24; SPTLC2; SPTLC1; PPP2R2D; PPP2R2A; PPP2R2C; SCG2; SPPL3; PIK3C3; GK; IP6K2; ZNF675; PARP16; BAK1; NRTN; CTBP1; MAK; TSG101; MYO3B; ITGA5; ITGA6; SWAP70; DUSP22; APOA2; ATPIF1; LPIN3; FARP1; TTK; HRH4; TIPRL; KSR1; AGPAT2; GART; GARS; ZEB2; KCNH5; RPS6KA1; KCNH1; RPS6KA5; KCNH3; KCNH2; PISD; P…
GO:0044265	cellular macromolecule catabolic process	4.01575e-25	3.29459e-23	RNF14; ZCCHC11; PCSK9; NCBP1; NCBP2; BUB1B; SUMO1; SUMO2; RNF168; ANKIB1; RPS3; WWP2; ATPIF1; RNF11; SMG5; SMG6; SMG1; DISC1; COMMD1; SMG9; SMG8; RNF114; RNF115; RFWD2; RNF111; UBXN8; RNASEH1; PPP2R2A; DCP1B; TBL1XR1; UBE4B; UBE4A; GTSE1; ERI1; PTEN; POP1; ENC1; TSG101; FZR1; FBXL14; SIRT2; RPS27A; UBE2D2; UBE2D3; UBE2D1; RC3H1; EDC3; EDC4; ARNTL; RPL7A; CSDE1; FBXL12; ISG15; UBXN2B; FBXL19; FURI…
GO:1902589	single-organism organelle organization	8.73409e-25	3.1268e-23	ZDHHC15; HSPA2; IFT27; SYNPO; BUB1B; HAUS2; POLG2; CAP1; FKBP4; VPS8; PRKD2; GPM6B; PDCD10; DBN1; ATPIF1; ADD2; DLG1; RAB11A; DLG4; BLOC1S1; PTGER4; PIK3CA; CROCCP3; HSPA4; ALMS1; TAZ; GABARAP; TBC1D22A; ESPL1; CLASP1; OFD1; HBS1L; DOC2A; ARHGEF11; DIAPH1; DIAPH2; NUP98; ARHGEF18; ARHGEF19; UNC119B; WIPI1; NUP93; GMIP; PPP1R9A; RFWD3; OPA3; ABLIM3; OPA1; GYPA; NDUFB9; CEP85; ZDHHC8; AKAP4; SNAP25…
GO:0015031	protein transport	3.0012e-24	2.36374e-22	TAP1; RBCK1; TAP2; IFT20; UBE2Q1; HSPA4; IFT43; RUFY3; HSPA9; HSPA8; SCG2; TMCO6; PCSK5; SNAP91; ARFRP1; IFNAR1; UBAC2; SEC23IP; GPM6B; VGF; WWP2; AGT; RILPL1; DMAP1; RHOD; GAPVD1; BLOC1S3; UBE2J2; PTGER4; NR0B2; RAB3IP; SYS1; APBB1; PTGER3; NAPG; DERL3; RPS3A; BANK1; SGSM3; RAB9A; AP1M1; NUP98; MDFIC; CAMK2G; NUP93; EXOC6; SPPL3; SERP1; NUP50; MON2; ABLIM3; TBCK; PIK3C3; GATA3; ZDHHC8; OR13C4; S…
GO:0051128	regulation of cellular component organization	5.15999e-23	3.9077e-21	HSPA2; NCBP1; HSPA8; B2M; ATRX; AGT; RAB11A; DISC1; PIK3CB; FIG4; TMEM59; KDM2B; MUC1; OPA1; CEP85; SFRP4; PARP10; BAK1; CTBP1; TSG101; UGCG; EVL; ITGA3; ITGA7; SWAP70; APOA2; XPO1; ZNF451; ATPIF1; GAP43; TTK; CYP27B1; PSMG2; TTL; ANAPC2; ANAPC4; ZEB2; RPS6KA1; RPS6KA4; RPS6KA5; SH3D19; PSMD10; ATAD2; NOV; MYO10; SMAD4; SMAD6; SHROOM3; FOXM1; ARF1; ARF6; SPARC; MYLK3; SH2B1; BDKRB1; SPP1; CDC45; …
GO:0048522	positive regulation of cellular process	6.24131e-23	4.55153e-21	RNF14; HSPA2; RNF10; NCBP1; NCBP2; HSPA8; FTMT; B2M; MKL2; PDCD10; AGT; ASS1; RAB11A; LARP1; DISC1; ZNF703; PIK3CA; PIK3CB; PIK3CD; CAMK4; PIK3CG; RNF114; RNF112; TMEM59; ABCD2; IRX3; SIRPG; SP1; MUC1; SP3; SP6; SCG2; SPPL3; NMU; MEG3; OPA1; IP6K2; HIPK2; PARP16; GTSE1; BAK1; MAF; ACLY; TSG101; UGCG; EVL; ITGA3; ITGA4; ITGA5; ITGA6; SWAP70; PHLDA1; DUSP22; APOA2; ATPIF1; XPO5; LILRB2; BACH1; DGAT…
GO:0006886	intracellular protein transport	6.62406e-23	4.65813e-21	TAP1; UBL5; TAP2; IFT20; HSPA4; IFT43; HSPA9; HSPA8; TMCO6; TRAM1L1; IFT27; UBAC2; SEC23IP; AGT; NUP54; SYS1; GABARAP; NAPG; PAN3; SGSM3; AP1M1; NUP98; MDFIC; NUP93; SPPL3; ABLIM3; TBCK; IFT122; OR13C4; AKAP5; AKAP6; MYL12A; EIF2D; PARP10; RHBDD1; ANP32B; UGCG; FBXW11; WWTR1; RPS27A; RAB6A; GTSE1; IFIT1; ARNTL; RPL7A; XPO5; XPO4; CHCHD4; XPO6; ARFIP1; PAM16; STX12; JAK2; JAK3; DMAP1; ZIC1; SNX33;…
GO:0016071	mRNA metabolic process	1.50462e-22	2.48577e-20	UBL5; ZCCHC11; KHSRP; MOV10; NCBP1; NCBP2; HSPA8; PSPC1; SRSF11; SRSF10; PPWD1; PDCD11; SMG5; SMG6; SMG1; SUPT5H; SMG9; SMG8; ZC3H14; DHX9; NSRP1; CTNNBL1; PPP2R2A; IWS1; GTF2F1; GTF2F2; DDX41; DDX47; DDX46; SNRNP25; SCNM1; POP4; YBX1; ELAVL1; NOVA2; RPS27A; CELF1; RC3H1; EDC3; EDC4; GEMIN5; RPL7A; CSDE1; EFTUD2; PHRF1; SLC39A5; SNRPB2; PSIP1; ZC3H3; MAGOHB; WDR33; EIF4A1; EIF4A3; EIF4A2; EXOSC10…
GO:0010605	negative regulation of macromolecule metabolic process	1.5903e-22	2.48577e-20	HIST1H4C; HIST1H4B; HIST1H4A; NCBP1; HIST1H4E; HIST1H4D; HIST1H4K; HIST1H4J; HIST1H4I; HSPA8; HIST1H4L; PDCD10; AGT; HIST1H4F; NCBP2; ZNF703; NR0B2; NR0B1; PRNP; ZNF706; ZC3H14; TMEM59; KDM2B; HIST1H4H; NUP98; MUC1; SP3; NUP93; CRB2; NUP50; MEG3; CEP85; ZNF675; COL7A1; MAX; PARP10; BAK1; MAF; CTBP1; TSG101; SWAP70; XPO1; ZNF451; XPO5; BACH2; BACH1; TIPRL; KCNIP3; LIN28B; ANAPC1; ANAPC2; ZEB1; ANA…
GO:0051726	regulation of cell cycle	3.1402e-22	2.13209e-20	HSPA2; BUB1B; PRKAG1; CTC1; PRKAG3; HSPA8; MEN1; HIPK2; CHMP1B; DLG1; ZFYVE19; ZNF703; PRNP; APBB1; APBB2; RNF112; WDR6; NPR2; STK11; BABAM1; BCCIP; MUC1; ANAPC1; GATA6; PIK3C3; CEP85; GATA3; LIN52; CCND1; CCND2; BAK1; PTEN; CEP76; PRR11; CTBP1; MAK; SPIN2B; CTCF; TSG101; HMGN5; DIRAS3; CDKN1C; CDKN1B; RPS27A; UBE2D1; PUM1; RAD1; ARNTL; PPP1R1C; UHRF2; BUB3; WIZ; TTK; STAG2; TIPRL; PSMG2; SENP6; …
GO:0010604	positive regulation of macromolecule metabolic process	3.18485e-22	4.62259e-20	HIST1H4C; HIST1H4B; HIST1H4A; RNF10; NCBP1; HIST1H4E; HIST1H4D; HIST1H4K; HIST1H4J; HIST1H4I; HSPA8; HIST1H4L; PDCD10; AGT; SLC50A1; HIST1H4F; NCBP2; DISC1; PIK3CA; PIK3CB; PIK3CD; CAMK4; PIK3CG; RNF114; RNF111; HIST1H4H; SP1; MUC1; SP3; SPPL3; MEG3; PARP16; BAK1; MAF; CTBP1; ITGA3; ITGA5; ITGA6; APOA2; ATPIF1; BACH1; TTK; KSR1; TFB2M; ANAPC1; ANAPC2; ZEB1; ANAPC4; ANAPC7; ZEB2; RPS6KA1; RPS6KA4;…
GO:0044248	cellular catabolic process	5.6461e-22	1.89099e-20	RNF14; ZCCHC11; AGL; NCBP1; NCBP2; BUB1B; SUMO1; ALDH7A1; RNF168; PCSK9; LSM7; ANKIB1; WWP2; ATPIF1; RNF11; SMG5; OGDH; SMG6; SMG1; DISC1; COMMD1; SMG9; SMG8; PIK3CG; RNF114; RNF115; SPTLC2; MCCC1; SPTLC1; ABCD1; PCBP2; ABCD2; SUMO2; RNF144B; FBXO22; RNASEH1; PPP2R2A; BCAT1; DCP1B; NAPEPLD; CYP3A4; CYP3A5; GK; UBQLN2; TBL1XR1; UBE4B; UBE4A; GM2A; FBXO4; ERI1; PTEN; POP1; CYP26A1; ACE2; NTHL1; TSG…
GO:1902580	single-organism cellular localization	5.70466e-22	1.89099e-20	TAP1; DNLZ; TAP2; IFT20; NCBP2; HSPA4; IFT43; PRKAG2; CPE; TMCO6; TRAM1L1; ARFRP1; IFT27; DYNLL1; AGT; DLG1; BLOC1S3; DLG4; BLOC1S1; DYNLL2; PIK3CD; PIK3CG; ESPL1; TMEM59; NUP205; DOC2A; WRB; NUP98; MDFIC; NUP93; CRB3; SPPL3; OPA1; GATA2; IFT122; SNAP25; AKAP6; PPP1R9B; MYL12A; SNAP23; LITAF; SNAP29; PARP10; MICALL1; KLC3; FBXW11; ATP2A1; ATP2A2; ITGA3; ITGA4; RAB6A; CRIPT; ARNTL; RPL7A; CHCHD4; …
GO:1901575	organic substance catabolic process	6.15559e-22	1.96759e-20	RNF14; ZCCHC11; AGL; NCBP1; NCBP2; BUB1B; PRKAG1; ALDH7A1; PLBD1; RNF168; PCSK9; UBAC2; SLC27A4; ANKIB1; WWP2; ATPIF1; RNF11; HUWE1; PLCH2; OGDH; SMG6; NAPSA; DISC1; HKDC1; TKTL1; CYP46A1; SMG9; SMG8; FBXL2; PIK3CG; SUMO1; RNF114; DERL3; SPTLC2; MCCC1; SPTLC1; ABCD1; PCBP2; ABCD2; SUMO2; RNF144B; FBXO22; PLCB1; RNASEH1; PPP2R2A; UPF2; BCAT1; DCP1B; NAPEPLD; ANAPC1; CYP3A4; CYP3A5; GK; UBQLN2; TBL…
GO:0006974	cellular response to DNA damage stimulus	1.01006e-21	6.62937e-20	HIST1H4C; HIST1H4B; HIST1H4A; TREX1; HIST1H4F; HIST1H4E; HIST1H4D; SUMO1; HIST1H4J; SUMO3; SUMO2; MEN1; HIST1H4L; HIPK2; HIPK1; SMG1; ATRIP; APBB1; HIST1H4K; ZSWIM7; RNF111; KDM2A; HIST1H4I; HIST1H4H; BCCIP; MUC1; MACROD2; MACROD1; CCND1; GTSE1; BAK1; ATMIN; NTHL1; TTC5; HMGN1; CDKN1B; RPS27A; UBE2D3; RNASEH2A; RAD1; PHLDA3; SIRT6; CHCHD6; WDR48; BACH1; ISG15; DMAP1; SENP2; PAXIP1; BLM; SWI5; RIN…
GO:0065003	macromolecular complex assembly	1.22777e-21	7.79831e-20	HIST1H4C; HIST1H4B; HIST1H4A; RALB; HIST1H4F; HIST1H4E; HSPA4; SUMO1; HIST1H4J; HIST1H4I; HSPA8; MEN1; HIST1H4L; FKBP4; ATXN10; ANP32B; SRSF10; SEC23IP; ANKS4B; DNAJB11; LEF1; DLG1; DLG5; DLG4; KANK1; PTGER4; RPF1; RPF2; HIST1H4D; PRNP; NACC1; TAZ; TAF1B; NAPG; HIST1H4K; LSM4; SEMG2; KCTD5; RSF1; IRAK1; IGF1R; STK11; DIAPH1; NUP98; XPA; CAMK2G; NUP93; GEMIN8; KCNF1; FCHO2; PIK3C2A; SRSF9; NDUFB1;…
GO:1901564	organonitrogen compound metabolic process	1.74715e-21	5.39207e-20	DUOXA1; NCBP1; NCBP2; HSPA8; AGT; ASS1; HKDC1; ZNF706; SPTLC2; SPTLC3; SPTLC1; SCLY; ABCD4; SPPL3; PTRH1; SPPL2A; NTHL1; UGCG; ALDH3A2; MGST2; MGST1; APOA2; ATPIF1; DSEL; SLC35D2; CHST1; GART; CHST2; HPDL; GARS; CHST7; RPS6KA1; PSMD14; PSMD10; PSMD13; PSMD12; FTCD; FOXC1; VAPB; VAPA; NDUFAF1; MTIF2; CTH; SULT1A4; ENOPH1; TCEA2; TCEA1; COX4I2; COX4I1; NME7; DCAKD; WTIP; SPHK2; SPHK1; MDH1; EEF1A1;…
GO:0044770	cell cycle phase transition	2.20397e-21	6.57517e-20	HSPA2; BUB1B; CTC1; MEN1; ALMS1; PRIM1; PRIM2; OFD1; PPP2R2D; MUC1; CAMK2G; PPP2R2A; BCAT1; CCND1; TUBB4B; GTSE1; AKAP8; AKAP9; PTEN; CEP76; CEP70; CEP72; FBXW11; RPS27L; ACVR1B; CDKN1B; RPS27A; PHLDA1; PPP1R1C; TCF3; BACH1; TTK; FBXL15; PSMG2; HMMR; SENP2; BLM; CDK5RAP2; ANAPC4; KCNH5; FBXO31; SDCCAG8; KLHL22; PRKDC; POLE; FOXM1; DCTN2; DCTN3; DCTN1; CDC7; NEDD1; PLRG1; SMC5; ESPL1; DDB1; TPRA1;…
GO:0016310	phosphorylation	4.59289e-21	6.22183e-19	HSPA2; FGFR1OP2; PGM2L1; PDCD10; AGT; HKDC1; PIK3CA; PIK3CB; PIK3CD; CAMK4; PIK3CG; STK24; SCG2; PIK3C3; GK; ZNF675; PARP16; BAK1; NRTN; CTBP1; MAK; TSG101; MYO3B; ITGA5; ITGA6; DUSP22; TTK; HRH4; KSR1; ZEB2; KCNH5; RPS6KA1; KCNH1; RPS6KA5; KCNH3; KCNH2; PSMD14; NOG; PSMD10; TOP1; PSMD12; SMAD9; SESN2; SMAD4; SMAD5; SMAD6; SMAD7; SMAD1; SMAD2; FOXM1; FKTN; PELI2; CKS1B; DBNDD2; MYLK4; MYLK2; MYLK…
GO:0022613	ribonucleoprotein complex biogenesis	7.36455e-21	2.12622e-19	SRSF10; PDCD11; BYSL; RPF1; RPF2; NOB1; DIMT1; WDR3; SRFBP1; DDX49; RRP36; EIF2D; ERI2; ERI3; EIF2A; ERI1; PTEN; POP4; RPS27L; RRP1B; LSM14A; NOP2; CELF1; PUM2; EDC3; KRR1; XPO1; RPL7A; WDR46; GAR1; SENP3; NUFIP1; PSIP1; WDR36; UTP23; ATXN2; TFB2M; EIF4A3; RRP15; CDC123; TSC1; EXOSC10; BRIX1; RPS4Y1; LIMD1; SETX; NOL9; NOL6; SRPK2; RIOK2; RIOK3; GEMIN8; RIOK1; LTV1; GEMIN6; GEMIN7; GEMIN4; GEMIN5…
GO:0009892	negative regulation of metabolic process	1.00056e-20	6.1128e-19	HIST1H4C; HIST1H4B; HIST1H4A; NCBP1; HIST1H4E; HIST1H4D; HIST1H4K; HIST1H4J; HIST1H4I; HSPA8; HIST1H4L; PDCD10; AGT; HIST1H4F; NCBP2; ZNF703; NR0B2; NR0B1; PRNP; ZNF706; PIK3CG; ZC3H14; TMEM59; KDM2B; HIST1H4H; NUP98; MUC1; SP3; NUP93; CRB2; SFRP1; MEG3; CEP85; ZNF675; COL7A1; MAX; PARP10; BAK1; MAF; CTBP1; TSG101; SWAP70; APOA2; XPO1; ZNF451; XPO5; BACH2; BACH1; DGAT2; TIPRL; CYP27B1; KCNIP3; LI…
GO:1901566	organonitrogen compound biosynthetic process	1.02449e-20	6.1128e-19	MOV10; NCBP1; NCBP2; POLG2; PCSK5; MOCS2; MOCS1; RARS2; B3GNT4; FTSJ1; ASS1; SGPL1; PTGER4; SLC27A1; ZNF706; PTGER3; MRPL54; N6AMT1; SPTLC2; MRPL51; MRPL52; SPTLC1; RPS3A; BANK1; HBS1L; CERS3; LARP1; NPR2; NPR3; LARP6; BCAT1; CHSY3; APRT; FXR2; AGXT2; GATA3; CNDP2; AKAP5; PTRH1; TMLHE; SLC25A23; UCKL1; SAMD8; EIF2D; EIF2A; GADD45GIP1; PRR16; ENC1; CDS1; PSTK; EIF5A2; SUCLA2; YBX2; UGCG; ELAVL1; R…
GO:0035556	intracellular signal transduction	1.49906e-20	4.19267e-19	REM2; ARFRP1; PDCD10; AGT; DISC1; PIK3CA; PIK3CB; PIK3CD; CAMK4; PIK3CG; ITPKB; PRKAG3; SIRPG; GRINA; SCG2; SPPL3; OPA1; PIK3C3; RAB40C; ZNF675; HIPK2; GTSE1; BAK1; NRTN; TSG101; ATP2A1; ATP2A2; ITGA3; RIT2; DENND4B; IQSEC2; DUSP22; PHLDA3; HRH4; GRAP2; WSB1; WSB2; KSR1; ZEB2; KCNH5; RPS6KA1; KCNH1; RPS6KA5; KCNH3; BCL2A1; PSMD14; PSMD10; PSMD13; PSMD12; NOV; GPR182; SESN1; SESN2; SESN3; SMAD4; P…
GO:0009893	positive regulation of metabolic process	2.00323e-20	1.1601e-18	HIST1H4C; HIST1H4B; HIST1H4A; RNF10; NCBP1; HIST1H4E; HIST1H4D; HIST1H4K; HIST1H4J; HIST1H4I; HSPA8; FTMT; HIST1H4L; MKL2; PDCD10; AGT; ASS1; SLC50A1; HIST1H4F; NCBP2; DISC1; PIK3CA; PIK3CB; PIK3CD; CAMK4; PIK3CG; RNF114; SPTLC2; SPTLC1; ABCD2; HIST1H4H; SP1; MUC1; SP3; SPPL3; MEG3; PARP16; BAK1; MAF; ACLY; ITGA3; ITGA5; ITGA6; APOA2; ATPIF1; BACH1; DGAT2; TTK; CYP27B1; KSR1; TFB2M; MRAP; ANAPC1;…
GO:0044772	mitotic cell cycle phase transition	3.29984e-20	1.8564e-18	HSPA2; BUB1B; CTC1; ALMS1; PRIM1; PRIM2; OFD1; PPP2R2D; MUC1; CAMK2G; PPP2R2A; BCAT1; CCND1; TUBB4B; GTSE1; AKAP9; PTEN; CEP76; CEP70; CEP72; FBXW11; RPS27L; ACVR1B; CDKN1B; RPS27A; PHLDA1; PPP1R1C; TCF3; BACH1; TTK; FBXL15; PSMG2; HMMR; SENP2; BLM; CDK5RAP2; ANAPC4; KCNH5; FBXO31; SDCCAG8; KLHL22; PRKDC; POLE; FOXM1; DCTN2; DCTN3; DCTN1; CDC7; NEDD1; PLRG1; SMC5; ESPL1; DDB1; TPRA1; CEP41; TNKS1…
GO:0043604	amide biosynthetic process	4.05852e-20	5.15432e-18	MOV10; NCBP1; NCBP2; POLG2; PCSK5; RARS2; ATPIF1; ASS1; ZNF706; MRPL54; N6AMT1; SPTLC2; FAU; MRPL52; SPTLC1; BANK1; HBS1L; METTL17; LARP1; LARP6; FXR1; FXR2; CNDP2; PTRH1; SLC25A23; EIF2D; EIF2A; GADD45GIP1; PRR16; ENC1; PSTK; EIF5A2; YBX2; UGCG; ELAVL1; RPS27L; MRPL11; LSM14B; LSM14A; RPS27A; CELF1; EIF2AK4; MGST2; PUM1; SLC25A21; RPL7A; EFTUD2; DIO2; NMRAL1; CERS5; GART; BRF1; GARS; RPS6KA1; GF…
GO:0071822	protein complex subunit organization	4.53378e-20	2.47972e-18	HIST1H4C; HIST1H4B; HIST1H4A; RALB; HIST1H4F; HIST1H4E; HSPA4; SUMO1; HIST1H4J; HIST1H4I; HSPA8; MEN1; HIST1H4L; FKBP4; ATXN10; SEC23IP; ANKS4B; MRPS24; DNAJB11; LEF1; DLG1; DLG5; NDUFB9; MRPL54; PTGER4; HIST1H4D; PRNP; NACC1; TAZ; NAPG; HIST1H4K; SEMG2; MRPL50; MRPL51; MRPL52; MRPL53; IRAK3; IRAK1; IGF1R; STK11; DIAPH1; WDR1; NUP98; XPA; CAMK2G; NUP93; KCNF1; FCHO2; PIK3C2A; NDUFB1; NCLN; SNAP25…
GO:0051172	negative regulation of nitrogen compound metabolic process	1.51817e-19	1.81467e-17	SMARCC2; BPTF; HIST1H4A; MOV10; HIST1H4F; HIST1H4E; HIST1H4D; SUMO1; HIST1H4J; HIST1H4I; HSPA8; PSPC1; MEN1; HIST1H4L; HIPK2; SRSF10; L3MBTL1; DUSP22; SEMA4D; DUSP26; DMAP1; DLG1; SMG6; CBX7; ZNF703; SUPT5H; NR0B1; CIC; ZNF706; PTGER3; HIST1H4K; ZC3H14; DRAP1; BANK1; KDM2B; YAF2; HIST1H4H; MUC1; SP3; FXR1; FXR2; SFRP1; MEG3; MXD4; GATA6; ATF7IP; GATA2; GATA3; GATA1; AKAP5; ZNF675; CCND1; ZNF177; …
GO:0031325	positive regulation of cellular metabolic process	1.72403e-19	1.87443e-17	RNF14; HSPA2; RNF10; NCBP1; NCBP2; HSPA8; MKL2; PDCD10; AGT; ASS1; DISC1; PIK3CA; PIK3CB; CAMK4; PIK3CG; RNF114; SPTLC2; SPTLC1; ABCD2; SP1; MUC1; SP3; SPPL3; MEG3; PARP16; BAK1; MAF; ACLY; ITGA5; ITGA6; APOA2; ATPIF1; BACH1; DGAT2; TTK; KSR1; TFB2M; MRAP; ANAPC1; ANAPC2; ZEB1; ANAPC4; ANAPC7; ZEB2; RPS6KA1; RPS6KA4; RPS6KA5; SH3D19; PSMD14; NOG; PSMD10; PSMD13; PSMD12; FOXC1; SMAD9; TRERF1; SMAD…
GO:0006412	translation	1.75267e-19	1.87443e-17	MOV10; NCBP1; NCBP2; POLG2; RARS2; ZNF706; MRPL54; N6AMT1; MRPL50; FAU; MRPL52; MRPL53; BANK1; HBS1L; METTL17; LARP1; LARP6; FXR1; FXR2; PTRH1; EIF2D; EIF2A; GADD45GIP1; PRR16; ENC1; PSTK; EIF5A2; YBX2; ELAVL1; RPS27L; MRPL11; LSM14B; LSM14A; RPS27A; CELF1; AARS; PUM2; DHPS; RPL7A; EFTUD2; DIO2; BRF1; GARS; RPS6KA1; GFM1; GFM2; DNAJC3; EIF4A1; EIF4A3; EIF4A2; MTIF3; MTIF2; CDC123; TSC1; RPS4Y2; R…
GO:0043043	peptide biosynthetic process	2.06216e-19	2.09516e-17	MOV10; NCBP1; NCBP2; POLG2; PCSK5; RARS2; ZNF706; MRPL54; N6AMT1; MRPL50; FAU; MRPL52; MRPL53; BANK1; HBS1L; METTL17; LARP1; LARP6; FXR1; FXR2; CNDP2; PTRH1; EIF2D; EIF2A; GADD45GIP1; PRR16; ENC1; PSTK; EIF5A2; YBX2; ELAVL1; RPS27L; MRPL11; LSM14B; LSM14A; RPS27A; CELF1; AARS; MGST2; DHPS; RPL7A; EFTUD2; DIO2; BRF1; GARS; RPS6KA1; GFM1; GFM2; DNAJC3; EIF4A1; EIF4A3; EIF4A2; MTIF3; MTIF2; CDC123; …
GO:0034622	cellular macromolecular complex assembly	2.33053e-19	2.25506e-17	HIST1H4C; HIST1H4B; HIST1H4A; HIST1H4F; HIST1H4E; HSPA4; HIST1H4K; HIST1H4J; HIST1H4I; HIST1H4H; HIST1H4L; FKBP4; ANP32B; SRSF10; ANKS4B; DLG1; NDUFB9; KANK1; RPF1; RPF2; HIST1H4D; TAZ; TAF1B; RSF1; DIAPH1; NUP98; XPA; NUP93; GEMIN8; FCHO2; PIK3C2A; NDUFB1; SNAP25; RPSA; GTF2F2; EIF2D; SNAP29; EIF2A; ARHGAP18; CAPZB; EVL; RPS27L; MRPL11; CDKN1B; LSM14A; RPS27A; CELF1; PUM2; EDC3; GEMIN4; BMS1; CC…
GO:0072594	establishment of protein localization to organelle	2.37261e-19	1.26261e-17	UBL5; HSPA4; HSPA8; TMCO6; DYNLL1; AGT; SYS1; ATPIF1; NUP98; MDFIC; NUP93; SPPL3; ABLIM3; IFT122; OR13C4; AKAP5; AKAP6; LITAF; PARP10; UGCG; FBXW11; RPS27A; RAB6A; ARNTL; CCT8; RPL7A; CHCHD4; CCT2; SIRT4; CCT7; CCT4; CCT5; PAM16; JAK2; JAK3; DMAP1; ZIC1; HNMT; SAMM50; PPP1R10; ING1; ZDHHC8; PSMD10; HES1; NOV; FLNA; SLC9A1; NUP133; SMAD4; ZFYVE16; NBPF3; AP3M1; SMO; DYRK2; TSC2; HTRA2; SPCS1; RPS4…
GO:0009056	catabolic process	4.69694e-19	5.44063e-18	RNF14; ZCCHC11; AGL; NCBP1; NCBP2; BUB1B; PRKAG1; ALDH7A1; PLBD1; RNF168; PCSK9; UBAC2; SLC27A4; ANKIB1; WWP2; ATPIF1; RNF11; HUWE1; PLCH2; OGDH; SMG6; NAPSA; DISC1; HKDC1; TKTL1; CYP46A1; SMG9; SMG8; FBXL2; PIK3CG; SUMO1; RNF114; SKIV2L; SPTLC2; MCCC1; SPTLC1; ABCD1; PCBP2; ABCD2; SH3D19; SUMO2; RNF144B; FBXO22; PLCB1; RNASEH1; PPP2R2A; UPF2; BCAT1; DCP1B; NAPEPLD; ANAPC1; CYP3A4; CYP3A5; GK; UB…
GO:0016032	viral process	5.26663e-19	1.42837e-17	TAP1; TAP2; HTATSF1; MFGE8; SUMO1; HSPA8; PCSK5; HIPK2; WWP2; FKBP8; LGALS1; DLG1; SUPT5H; FAU; KCTD5; SP110; HTR2A; LMBRD1; VAC14; LARP1; AP1M1; NUP98; SP1; MDFIC; NUP93; SIVA1; GYPA; GTF2F1; GTF2F2; RAB11FIP4; PARP10; GADD45GIP1; CTBP1; TSG101; MAVS; RPS27A; RAB6A; MX1; APOA2; XPO1; RPL7A; WDR48; GTF2B; RPS9; ISG15; FURIN; VTA1; TYRO3; BNIP3; PSIP1; TFAP4; TOP1; ANPEP; EIF4A1; KRT19; KRT18; NUP…
GO:0007005	mitochondrion organization	1.02652e-18	5.31901e-17	UBL5; ZCCHC17; HSPA4; POLG2; HHAT; RARS2; DYNLL1; ATPIF1; NDUFAB1; UBE2J2; BLOC1S1; PIK3CA; DYNLL2; TAZ; MRPL54; MRPL50; MRPL51; MRPL52; MRPL53; HEBP2; WIPI2; WIPI1; NUP93; SIVA1; OPA3; ABLIM3; OPA1; SNTG1; ZDHHC8; OR13C4; PTRH1; BAK1; GADD45GIP1; NTHL1; MRPL10; HSD17B10; ATP2A1; MRPL11; UBE2D3; IFIT2; CHCHD3; PANK2; CHCHD6; WDR45; CHCHD4; UQCRB; MRPL17; NAIF1; PAM16; TIMM13; SERPINB10; MAP1LC3A;…
GO:0048518	positive regulation of biological process	1.0499e-18	2.76372e-17	HIST1H4C; HSPA2; HIST1H4A; RNF10; NCBP1; HIST1H4E; HIST1H4D; HIST1H4K; HIST1H4J; HIST1H4I; HSPA8; FTMT; HIST1H4L; B2M; MKL2; PDCD10; AGT; ASS1; SLC50A1; HIST1H4F; RAB11A; NCBP2; LARP1; DISC1; ZNF703; PIK3CA; PIK3CB; PIK3CD; CAMK4; PIK3CG; RNF114; RNF112; TMEM59; ABCD2; IRX3; SIRPG; DHX9; HIST1H4H; SP1; MUC1; SP3; SP6; SCG2; SPPL3; NMU; MEG3; OPA1; PIK3C3; IP6K2; HIPK2; PARP16; GTSE1; BAK1; MAF; A…
GO:0044710	single-organism metabolic process	1.77024e-18	1.83723e-17	PGM2L1; AGL; HSPA8; TYW1B; FTMT; PDCD10; AGT; ASS1; SQLE; VRTN; HKDC1; PIK3CA; NR0B1; PIK3CD; STK25; PIK3CG; STK24; SPTLC2; SPTLC3; TMEM59; ABCD1; ABCD2; ABCD4; MUC2; MUC1; MUC6; MUC4; OPA3; PIK3C3; GK; IP6K2; P4HA2; ZNF675; COL7A1; P4HA3; PARP16; PARP10; NRTN; ACLY; NTHL1; TSG101; UGCG; ALDH3A2; HSD11B1L; ALDH3A1; MGST2; MGST1; SWAP70; APOA2; PHLDA2; PMM1; DGAT1; TTR; DGAT2; HRH4; LSR; CYP27B1; …
GO:0044764	multi-organism cellular process	1.85045e-18	1.83723e-17	TAP1; TAP2; HTATSF1; MFGE8; SUMO1; HSPA8; PCSK5; HIPK2; WWP2; FKBP8; LGALS1; DLG1; SUPT5H; FAU; KCTD5; SP110; HTR2A; LMBRD1; VAC14; LARP1; AP1M1; NUP98; SP1; MDFIC; NUP93; SIVA1; GYPA; GTF2F1; GTF2F2; RAB11FIP4; PARP10; GADD45GIP1; CTBP1; TSG101; MAVS; RPS27A; RAB6A; MX1; APOA2; XPO1; RPL7A; WDR48; GTF2B; RPS9; ISG15; FURIN; VTA1; TYRO3; BNIP3; PSIP1; TFAP4; TOP1; SLC22A5; ANPEP; EIF4A1; KRT19; K…
GO:0071702	organic substance transport	2.34791e-18	1.18539e-16	UBE2Q1; DUOXA1; NCBP1; NCBP2; HSPA4; HSPA9; HSPA8; TRAM1L1; ARFRP1; AGT; SLC50A1; NR0B2; DERL3; ABCD1; ABCD2; NUP98; NUP93; SPPL3; SFRP1; PIK3C3; TRAPPC8; RPSA; GTSE1; PARP10; PARP11; ANP32B; TSG101; UGCG; MFSD10; CAPN10; APOA2; XPO1; ATPIF1; XPO5; XPO4; XPO6; TTR; PAM16; JAGN1; KCNIP3; XPOT; TACR2; SFT2D3; SFT2D2; SFT2D1; PSMD10; SLC28A3; NOV; NUP133; SMAD4; GOLPH3L; SMAD2; NDUFAF2; ARF3; ARF1; …
GO:0044403	symbiosis, encompassing mutualism through parasitism	3.12968e-18	8.00303e-17	TAP1; TAP2; HTATSF1; MFGE8; SUMO1; HSPA8; PCSK5; HIPK2; WWP2; FKBP8; LGALS1; DLG1; SUPT5H; GUCY1A3; FAU; KCTD5; SP110; HTR2A; LMBRD1; VAC14; RAB9A; AP1M1; NUP98; SP1; MDFIC; NUP93; SIVA1; GYPA; GTF2F1; GTF2F2; RAB11FIP4; PARP10; GADD45GIP1; CTBP1; TSG101; MAVS; RPS27A; RAB6A; MX1; APOA2; XPO1; RPL7A; WDR48; GTF2B; RPS9; ISG15; FURIN; VTA1; TYRO3; BNIP3; PSIP1; TFAP4; TOP1; GPX1; SLC22A5; ANPEP; E…
GO:0044419	interspecies interaction between organisms	3.20602e-18	2.97091e-17	TAP1; TAP2; HTATSF1; MFGE8; SUMO1; HSPA8; PCSK5; HIPK2; WWP2; FKBP8; LGALS1; DLG1; SUPT5H; GUCY1A3; FAU; KCTD5; SP110; HTR2A; LMBRD1; VAC14; RAB9A; AP1M1; NUP98; SP1; MDFIC; NUP93; SIVA1; GYPA; GTF2F1; GTF2F2; RAB11FIP4; PARP10; GADD45GIP1; CTBP1; TSG101; MAVS; RPS27A; RAB6A; MX1; APOA2; XPO1; RPL7A; WDR48; GTF2B; RPS9; ISG15; FURIN; VTA1; TYRO3; BNIP3; PSIP1; TFAP4; TOP1; GPX1; SLC22A5; ANPEP; E…
GO:0031324	negative regulation of cellular metabolic process	4.75034e-18	4.38759e-16	HIST1H4C; HIST1H4B; HIST1H4A; HIST1H4F; HIST1H4E; HIST1H4D; HIST1H4K; HIST1H4J; HIST1H4I; HSPA8; HIST1H4L; AGT; ZNF703; NR0B2; NR0B1; PRNP; ZNF706; PIK3CG; ZC3H14; TMEM59; KDM2B; HIST1H4H; MUC1; SP3; CRB2; MEG3; CEP85; ZNF675; COL7A1; PARP10; BAK1; MAF; CTBP1; TSG101; SWAP70; XPO1; ZNF451; XPO5; BACH2; BACH1; DGAT2; TIPRL; CYP27B1; KCNIP3; LIN28B; ANAPC1; ANAPC2; ZEB1; ANAPC4; ANAPC7; ZEB2; RPS6K…
GO:0006259	DNA metabolic process	8.84126e-18	4.35211e-16	HIST1H4C; HIST1H4B; HIST1H4A; EXO1; HIST1H4F; HIST1H4E; HIST1H4D; SUMO1; HIST1H4J; SUMO3; SUMO2; MEN1; HIST1H4L; LEF1; SMG5; SMG6; SMG1; VRTN; SUPT5H; APBB1; HIST1H4K; ZSWIM7; PRIM1; PRIM2; KDM2A; HIST1H4I; GDF2; IGF1R; HIST1H4H; NUP98; BCCIP; XPA; RNASEH1; MEG3; GATA3; ZFYVE26; SWI5; ADRA1D; GINS2; NTHL1; CTCF; TNKS; TTC5; APOBEC3F; HMGN1; RPS27A; PDS5A; UBE2D3; RAD1; BAZ2A; SWAP70; SIRT6; CCT8;…
GO:0033043	regulation of organelle organization	1.10192e-17	9.73526e-16	SCFD1; UBL5; SYNPO; BUB1B; CTC1; FKBP4; GPM6B; DYNLL1; ATPIF1; DLG1; SMG6; UBE2J2; PTGER4; ALMS1; TBC1D22A; ESPL1; ARHGEF10; WDR1; ARHGEF19; ABLIM3; OPA1; CEP85; OR13C4; PPP1R9B; PARP10; BAK1; CEP76; CTCF; TSG101; CAPZB; UGCG; EVL; ODF2; CDKN1B; POLR3A; UBE2D3; RAB6C; RAD1; CRIPT; FZD10; XPO1; CCT8; WDR46; CCT2; CCT3; RAB3GAP1; CCT7; CCT4; PAM; TTK; ARPC3; FIS1; NF2; TBC1D25; TBC1D24; MAP1LC3B; C…
GO:1902582	single-organism intracellular transport	2.0071e-17	9.63899e-16	TAP1; TAP2; IFT20; NCBP2; HSPA4; PRKAG2; TMCO6; TRAM1L1; IFT27; AGT; BLOC1S3; BLOC1S2; BLOC1S1; PIK3CD; PIK3CG; DOC2A; NUP98; MDFIC; NUP93; SPPL3; OPA1; GATA2; IFT122; SNAP25; AKAP6; MYL12A; SNAP23; LITAF; SNAP29; PARP10; KLC3; FBXW11; ATP2A2; RPS27A; RAB6A; ARNTL; RPL7A; CHCHD4; TTC21B; PAM16; PCLO; JAK3; DMAP1; ZIC1; NEFL; XPOT; RPH3AL; SAMM50; PPP1R10; NFASC; SNPH; INSIG1; GDI1; ING1; DNAJC5; …
GO:0043603	cellular amide metabolic process	2.47673e-17	1.16112e-15	MOV10; NCBP1; NCBP2; POLG2; CPD; CPE; PCSK5; RARS2; AGT; ASS1; SGPL1; ZNF706; MRPL54; N6AMT1; SPTLC2; MRPL51; MRPL52; SPTLC1; BANK1; HBS1L; METTL17; LARP1; LHB; LARP6; PCSK6; PCSK7; FXR1; FXR2; CNDP2; PTRH1; SLC25A23; SAMD8; EIF2D; EIF2A; GADD45GIP1; PRR16; ENC1; SPPL2A; ACE2; EIF5A2; GATC; NLN; YBX2; UGCG; ELAVL1; RPS27L; MMP13; LSM14B; LSM14A; RPS27A; CELF1; EIF2AK4; MGST2; MGST1; PPP1R15A; SLC…
GO:0009890	negative regulation of biosynthetic process	2.79444e-17	2.36596e-15	SMARCC2; BPTF; HIST1H4A; MOV10; HIST1H4F; HIST1H4E; HIST1H4D; SUMO1; HIST1H4J; HIST1H4I; HSPA8; PSPC1; MEN1; HIST1H4L; HIPK2; L3MBTL1; DUSP22; SEMA4D; DUSP26; DMAP1; DLG1; OTUD7B; CBX7; PTGER4; SUPT5H; NR0B1; CIC; APBB1; PTGER3; HIST1H4K; RAPGEF3; TMEM59; BANK1; KDM2B; YAF2; STK11; MUC1; SP3; FXR1; FXR2; SFRP1; MEG3; MXD4; GATA6; GATA2; GATA3; GATA1; AKAP5; ZNF675; CCND1; GRB10; ZNF177; ATXN1; AH…
GO:0010256	endomembrane system organization	3.0913e-17	7.68533e-16	SUMO1; ARFRP1; SEC23IP; PDCD10; LEMD2; DLG1; BLOC1S3; BLOC1S2; BLOC1S1; SYS1; DMPK; TMEM59; WRB; NUP98; PPP2R2A; CRB3; OSBPL8; PIK3C3; TXNDC8; PPIL2; PARP11; PTEN; TSG101; ATP2A2; ANO4; ANO6; ITGA3; TMEM170A; ANO3; SERPINE2; BANF1; UBXN2B; SNX33; KCNIP4; VTA1; NFASC; BNIP1; CSNK1A1; LDLRAP1; FLOT1; KRT18; MYH10; TMEM88; NUP133; GOLPH3L; VAPB; VAPA; SPTA1; GET4; ARF6; AP3D1; BSG; LAMA5; RAB2A; MIC…
GO:0030163	protein catabolic process	5.94569e-17	2.72257e-15	RNF14; PCSK9; RNF11; BUB1B; SUMO1; SUMO2; UBAC2; ANKIB1; WWP2; ATPIF1; HUWE1; OTUD7B; NAPSA; DISC1; COMMD1; RNF114; RNF115; RFWD2; RNF111; PCBP2; TBL1XR1; UBE4B; UBE4A; GTSE1; PTEN; ENC1; RHBDD1; ACE2; TSG101; TNFSF12; FZR1; CDKN1B; RPS27A; UBE2D2; UBE2D3; UBE2D1; GPLD1; SERPINE2; ARNTL; SOX17; FBXL12; ISG15; UBXN2B; FBXL19; SNX33; FURIN; PCYOX1L; SERPINB12; TMEM129; SENP1; GLMN; RNF40; ANAPC5; A…
GO:0044802	single-organism membrane organization	7.13016e-17	1.72473e-15	GOLPH3; HSPA4; SUMO1; CPE; TRAM1L1; ARFRP1; VPS8; DYNLL1; ATPIF1; LEMD2; DLG1; DLG4; DYNLL2; SYS1; TAZ; DMPK; TMEM59; HEBP2; SGSM3; DOC2A; WRB; NUP98; PPP2R2A; CRB3; FCHO2; OSBPL8; OPA1; IFT122; SNAP25; MYL12A; SNAP23; SNAP29; BAK1; PTEN; COX18; ATP2A2; ANO4; VPS11; ANO6; ITGA3; ITGA4; TMEM170A; ANO3; CRIPT; CHCHD3; RPL7A; CHCHD6; ABCA7; APOO; NAIF1; STX12; UBXN2B; TBC1D25; SNX33; KCNIP4; KCNIP3;…
GO:0006518	peptide metabolic process	7.36751e-17	3.29696e-15	MOV10; NCBP1; NCBP2; POLG2; CPD; CPE; PCSK5; RARS2; AGT; ZNF706; MRPL54; N6AMT1; MRPL50; MRPL51; MRPL52; MRPL53; BANK1; HBS1L; METTL17; LARP1; LHB; LARP6; PCSK6; PCSK7; FXR1; FXR2; CNDP2; PTRH1; SLC25A23; EIF2D; EIF2A; GADD45GIP1; PRR16; ENC1; SPPL2A; ACE2; EIF5A2; NLN; YBX2; ELAVL1; RPS27L; MMP13; LSM14B; LSM14A; RPS27A; CELF1; MGST2; MGST1; PPP1R15A; SLC25A21; RPL7A; EFTUD2; DIO2; TMED10; GGTLC…
GO:0022411	cellular component disassembly	1.22588e-16	2.88728e-15	SMARCC2; HSPA2; ZCCHC17; HSPA8; PRKD2; ATPIF1; NDUFB9; BLOC1S1; PIK3CA; ITPKC; MRPL54; N6AMT1; MRPL50; MRPL51; MRPL52; MRPL53; IRAK3; HBS1L; WDR1; NUP98; WIPI2; WIPI1; NUP93; SMARCD2; SMARCD1; GMIP; AKAP5; SGK1; EIF2D; GADD45GIP1; KLC1; NTHL1; MMP14; CAPZB; MMP16; MMP11; ACVR1C; MMP13; POLR3A; MMP19; SWAP70; CHCHD1; WDR45; SERPINB10; MAP1LC3A; MAP1LC3B; VTA1; KIF9; CHST3; BNIP3; CSNK1A1; ZDHHC8; …
GO:0051246	regulation of protein metabolic process	1.42606e-16	1.15911e-14	RNF14; HSPA2; NCBP1; NCBP2; PDCD10; AGT; PIK3CA; PIK3CB; PRNP; ZNF706; PIK3CG; RNF114; DERL3; TMEM59; C2CD3; PPP2R2D; MUC1; PPP2R2A; PPP2R2C; CRB2; SPPL3; CEP85; ZNF675; COL7A1; PARP16; PARP10; BAK1; CTBP1; TSG101; ITGA5; SWAP70; APOA2; XPO1; ZNF451; ATPIF1; XPO5; TTK; HRH4; TIPRL; KSR1; LIN28B; ANAPC1; ANAPC2; ANAPC5; ANAPC4; ANAPC7; ZEB2; RPS6KA1; RPS6KA4; RPS6KA5; RPS6KA6; SH3D19; PSMD14; NOG;…
GO:0032268	regulation of cellular protein metabolic process	2.73905e-16	2.14067e-14	RNF14; HSPA2; NCBP1; NCBP2; PDCD10; AGT; PIK3CA; PIK3CB; PRNP; ZNF706; PIK3CG; RNF114; TMEM59; PPP2R2D; MUC1; PPP2R2A; PPP2R2C; CRB2; SPPL3; CEP85; ZNF675; COL7A1; PARP16; PARP10; BAK1; CTBP1; TSG101; ITGA5; SWAP70; ZNF451; ATPIF1; XPO5; TTK; HRH4; TIPRL; KSR1; LIN28B; ANAPC1; ANAPC2; ANAPC5; ANAPC4; ANAPC7; ZEB2; RPS6KA1; RPS6KA4; RPS6KA5; RPS6KA6; SH3D19; PSMD14; NOG; PSMD10; PSMD13; PSMD12; SE…
GO:0065009	regulation of molecular function	5.45529e-16	4.73929e-15	HSPA2; FTMT; B2M; PRKD2; PDCD10; AGT; PIK3CA; NR0B1; PRNP; PIK3CG; PPP2R2D; PPP2R2A; PPP2R2C; CRB2; SPPL3; CEP85; ZNF675; COL7A1; HIPK2; PARP16; GTSE1; TRAPPC4; PARP10; BAK1; JPH1; NRTN; TSG101; ITGA4; ITGA6; MGST2; DENND4A; DENND4B; GTF3C4; IQSEC2; APOA2; ATPIF1; ENG; PAM16; TIPRL; CYP27B1; KCNIP2; ANAPC1; ANAPC2; ANAPC5; ANAPC4; ANAPC7; ZEB2; RPS6KA1; RPS6KA4; RPS6KA5; PSMD14; NOG; PSMD10; PSMD…
GO:0007346	regulation of mitotic cell cycle	5.62995e-16	4.23706e-14	HSPA2; BUB1B; CTC1; ATRX; DLG1; ESPL1; MUC1; CEP85; CCND1; GTSE1; PTEN; GADD45GIP1; TNKS; RPS27L; CDKN1C; CDKN1B; RPS27A; MSH2; UBE2D1; PPP1R1C; TCF3; TTK; PSMG2; SENP2; BLM; ANAPC1; ANAPC2; ANAPC5; ANAPC4; ANAPC7; KCNH5; PSMD14; PSMD10; PSMD13; PSMD12; FBXO31; HES1; FOXC1; KLHL22; PRKDC; CDC123; CDC7; PLRG1; KNTC1; PSMD4; DDB1; TPRA1; CHMP4C; TNKS1BP1; BAX; SH2B1; RNF20; MEPCE; CDC45; CDK5RAP3; …
GO:0051173	positive regulation of nitrogen compound metabolic process	6.30552e-16	4.57601e-14	SMARCC2; BPTF; U2AF2; RNF10; NCBP1; NCBP2; CTC1; HSPA8; STK16; MEN1; CSRNP1; UPF3B; HIPK2; IFNAR1; SOHLH2; AGT; ASS1; LEF1; LHX2; LHX3; BLOC1S2; LARP1; NANOG; PTGER4; SUPT5H; NRIP1; CAMK4; PTGER3; PHIP; FAM58BP; RNF111; CTCFL; IRAK1; YAF2; PIK3R2; ARHGEF11; IGF1R; TFE3; SP1; MUC1; SP3; ZNF496; SERP1; MEG3; SMARCD1; TGFB1I1; GATA6; CXCL10; GATA4; GATA5; GATA2; GATA3; GATA1; AKAP5; ZNF567; GPR161; …
GO:0051169	nuclear transport	9.45628e-16	4.13765e-14	NCBP1; NCBP2; HSPA9; TMCO6; SRSF11; SRSF10; ANP32A; AGT; SMG5; SMG6; SMG1; PIK3R1; NUP98; MDFIC; NUP93; IWS1; SPPL3; AKAP5; AKAP6; LITAF; PARP10; ANP32B; FBXW11; ARNTL; XPO5; NXF2; XPO6; JAK2; JAK3; DMAP1; ZIC1; XPOT; PPP1R10; ING1; PSIP1; ZC3H3; PSMD10; MYBBP1A; FLNA; NOV; EIF4A3; ATXN1; NUP133; SMAD4; SMO; DYRK2; TSC2; TSC1; PHAX; STYX; NOL6; GEMIN6; GEMIN7; GEMIN4; GEMIN5; BANF1; FAM89B; CDC40…
GO:0006950	response to stress	1.42742e-15	1.16712e-14	HIST1H4C; HSPA2; HIST1H4A; FGFR1OP2; HIST1H4F; HIST1H4E; HSPA4; HIST1H4K; HIST1H4J; HIST1H4I; HSPA8; HIST1H4L; B2M; PDCD10; AGT; ASS1; PIK3CA; NR0B1; HIST1H4D; PIK3CD; CAMK4; PIK3CG; DERL3; RNF111; KDM2A; HIST1H4H; NUP98; GRINA; NUP93; EDEM3; SCG2; NUP50; OPA1; PIK3C3; GK; ZNF675; ORM1; PARP16; MAX; GTSE1; BAK1; NTHL1; ITGA9; ATP2A1; ATP2A2; ALDH3A2; ALDH3A1; ITGA5; MGST1; DUSP22; APOA2; ATPIF1; …
GO:0043632	modification-dependent macromolecule catabolic process	1.48983e-15	1.04391e-13	RNF14; RNF11; BUB1B; SUMO1; SUMO2; ANKIB1; OTUD7B; DISC1; COMMD1; RNF114; RNF115; RFWD2; RNF111; PCBP2; UBE4B; UBE4A; GTSE1; PTEN; TSG101; FZR1; SIRT2; RPS27A; UBE2D2; UBE2D3; UBE2D1; ARNTL; FBXL12; FBXL15; UBXN2B; FBXL19; TOPORS; PCYOX1L; FAF2; TMEM129; SENP1; GLMN; RNF40; ANAPC5; ANAPC4; ANAPC7; ZNRF1; CSNK1A1; ZNRF3; PSMD14; PSMD10; PSMD13; PSMD12; FBXO36; FBXO31; ATXN3; KLHL21; KLHL20; SMAD7;…
GO:0009966	regulation of signal transduction	1.57656e-15	6.74834e-14	RNF14; PDCD10; AGT; DISC1; ZNF703; PIK3CA; NR0B1; PIK3CD; PIK3CG; RNF115; RNF111; C2CD3; GRINA; SCG2; SPPL3; MEG3; OPA1; ZNF675; POGLUT1; BAK1; TSG101; EVC; ITGA5; ITGA6; DENND4B; IQSEC2; DUSP22; PHLDA3; UFSP2; ZNF451; ATPIF1; LEMD3; ENG; TTK; HRH4; GRAP2; FBXL15; CYP27B1; KSR1; EREG; EPS15L1; ZEB1; ZEB2; HAND2; PSMD14; NOG; PSMD10; PSMD13; PSMD12; GIT2; TMEM198; NOV; PIK3CB; SESN1; SESN2; SESN3;…
GO:0061024	membrane organization	2.26309e-15	5.06366e-14	SCFD1; TRAPPC2L; GOLPH3; MFGE8; HSPA4; SUMO1; CPE; TRAM1L1; ARFRP1; VPS8; SEC23IP; DYNLL1; ATPIF1; CHMP1A; DLG1; DLG4; DYNLL2; SYS1; TAZ; NAPG; DMPK; TMEM59; HEBP2; SGSM3; DOC2A; WRB; NUP98; PPP2R2A; CRB3; FCHO2; OSBPL8; OPA1; GATA2; IFT122; SNAP25; COL7A1; SNAP23; TRAPPC1; TRAPPC3; TRAPPC2; TRAPPC5; SNAP29; MITD1; BAK1; PTEN; COX18; TSG101; ATP2A2; ANO4; VPS11; ANO6; ITGA3; ITGA4; TMEM170A; ANO3…
GO:0042254	ribosome biogenesis	4.2689e-15	1.78839e-13	TRMT112; NOP56; TFB1M; RRP7A; PES1; NGDN; PDCD11; FAU; GNL3; GNL2; BYSL; RAN; RPF1; RPF2; WDR43; DDX31; SETD4; RSL1D1; CSNK1D; CSNK1E; RRP1B; NOL11; RNASEL; MRPL36; IMP3; DIMT1; CDKN2A; WDR3; UTP14A; LAS1L; MRPS7; RBFA; TEX10; RPL14; RPL15; RPL17; RPL10; RPL11; RPL12; RPL13; RPL18; PA2G4; DDX49; WDR55; RRP36; ERI2; ERI3; EIF2A; ERI1; PTEN; UBA52; XRN2; POP4; GAR1; NOA1; NUP88; RRP1; RPL37A; ISG20…
GO:0044257	cellular protein catabolic process	5.82586e-15	3.81878e-13	RNF14; PCSK9; RNF11; BUB1B; SUMO1; SUMO2; ANKIB1; WWP2; ATPIF1; OTUD7B; DISC1; COMMD1; RNF114; RNF115; RFWD2; RNF111; PCBP2; UBE4B; UBE4A; GTSE1; PTEN; ENC1; TSG101; FZR1; RPS27A; UBE2D2; UBE2D3; UBE2D1; ARNTL; FBXL12; FBXL15; UBXN2B; FBXL19; CAV1; PCYOX1L; RNF44; TMEM129; SENP1; GLMN; RNF40; ANAPC5; ANAPC4; ANAPC7; BNIP3; ZNRF1; CSNK1A1; ZNRF3; PSMD14; PSMD10; CBL; DNAJC3; GPX1; FBXO36; FBXO31; …
GO:0010498	proteasomal protein catabolic process	5.82589e-15	3.81878e-13	RNF14; KCNE2; TRIM13; FBXL2; PMAIP1; UBE2J1; UBE2J2; BUB1B; PLK1; PLK3; SUMO2; GCLC; MAN1B1; AKT1; MARCH6; ARAF; RNF121; ANKIB1; DAB2; DYX1C1; UBR1; CAV1; FBXL5; UBXN4; RNF216; STUB1; PARK7; RAD23A; ANAPC10; HSP90AB1; SUMO1; CSNK1D; CSNK1E; NSFL1C; RFWD2; RNF111; WWP1; UBXN8; FBXO4; CUL1; UBE2G2; DDIT3; TMUB1; DNAJC10; PLK2; SOCS4; TMF1; UBE2R2; FBXL19; EDEM3; EDEM1; UBR3; GIPC1; MDM2; FBXO22; TB…
GO:0006281	DNA repair	1.12521e-14	7.14507e-13	HIST1H4C; HIST1H4B; HIST1H4A; EXO1; HIST1H4F; HIST1H4E; HIST1H4D; SUMO1; HIST1H4J; SUMO3; SUMO2; MEN1; HIST1H4L; SMG1; APBB1; HIST1H4K; ZSWIM7; RNF111; KDM2A; HIST1H4I; HIST1H4H; BCCIP; XPA; NTHL1; TTC5; HMGN1; RPS27A; UBE2D3; RAD1; SIRT6; WDR48; BACH1; MSH3; ISG15; DMAP1; PAXIP1; BLM; CDC45; FTO; PSMD14; WDR33; RECQL; ATXN3; PRKDC; POLG2; MUS81; POLE; FOXM1; POLB; RECQL5; POLL; POLK; POLI; CDC7;…
GO:0051603	proteolysis involved in cellular protein catabolic process	2.84644e-14	1.75272e-12	RNF14; RNF11; BUB1B; SUMO1; SUMO2; ANKIB1; WWP2; ATPIF1; OTUD7B; DISC1; COMMD1; RNF114; RNF115; RFWD2; RNF111; PCBP2; UBE4B; UBE4A; GTSE1; PTEN; ENC1; TSG101; FZR1; RPS27A; UBE2D2; UBE2D3; UBE2D1; ARNTL; FBXL12; FBXL15; UBXN2B; FBXL19; TOPORS; PCYOX1L; FAF2; TMEM129; SENP1; GLMN; RNF40; ANAPC5; ANAPC4; ANAPC7; ZNRF1; CSNK1A1; ZNRF3; PSMD14; PSMD10; CBL; DNAJC3; GPX1; FBXO36; FBXO31; ATXN3; KLHL21…
GO:0070271	protein complex biogenesis	2.96213e-14	6.46611e-13	HIST1H4C; HIST1H4B; HIST1H4A; HIST1H4F; HIST1H4E; HSPA4; SUMO1; HIST1H4J; HIST1H4I; HSPA8; MEN1; HIST1H4L; FKBP4; ATXN10; SEC23IP; ANKS4B; COX15; DNAJB11; LEF1; DLG1; DLG5; DLG4; PTGER4; HIST1H4D; PRNP; NACC1; TAZ; NAPG; HIST1H4K; SEMG2; KCTD5; IRAK1; IGF1R; STK11; DIAPH1; NUP98; XPA; CAMK2G; NUP93; KCNF1; FCHO2; PIK3C2A; NDUFB1; NCLN; NDUFB9; SNAP25; ANGPT1; DBNL; COL7A1; GTF2F2; TRAPPC1; MAX; T…
GO:0006461	protein complex assembly	2.96213e-14	1.77031e-12	HIST1H4C; HIST1H4B; HIST1H4A; HIST1H4F; HIST1H4E; HSPA4; SUMO1; HIST1H4J; HIST1H4I; HSPA8; MEN1; HIST1H4L; FKBP4; ATXN10; SEC23IP; ANKS4B; COX15; DNAJB11; LEF1; DLG1; DLG5; DLG4; KANK1; PTGER4; HIST1H4D; PRNP; ACOT13; TAZ; NAPG; HIST1H4K; SEMG2; KCTD5; IRAK1; IGF1R; STK11; DIAPH1; NUP98; XPA; CAMK2G; NUP93; KCNF1; FCHO2; PIK3C2A; NDUFB1; NCLN; NDUFB9; SNAP25; ANGPT1; DBNL; COL7A1; GTF2F2; TRAPPC1…
GO:0051276	chromosome organization	3.03683e-14	1.24573e-12	HIST1H4C; HSPA2; HIST1H4A; HIST1H4F; HIST1H4E; BUB1B; HIST1H4K; HIST1H4J; HIST1H4I; HIST1H4H; HIST1H4L; ANP32B; CHMP1B; SMG5; SMG6; SMG1; HIST1H4D; PRIM1; PRIM2; MEI1; DHX9; NUP98; XPA; GATA1; AKAP8; PARP10; CTCF; TNKS; RPS27A; PDS5A; PDS5B; TEN1; XPO1; CCT8; CCT2; CCT3; CCT7; CCT4; CCT5; TTK; H3F3B; H3F3A; GAR1; TSPYL4; TSPYL5; MAU2; TSPYL1; SENP6; NCAPD2; NCAPD3; BLM; HIST2H3A; ANAPC4; TOP1; NU…
GO:0044767	single-organism developmental process	3.42364e-14	2.50466e-13	HIST1H4C; HSPA2; HIST1H4A; RNF10; HIST1H4F; HIST1H4E; HIST1H4D; HIST1H4K; HIST1H4J; HSPA9; HIST1H4H; HIST1H4L; B2M; PCSK9; MKL2; PDCD10; AGT; ASS1; RAB11A; HES4; PALMD; ZNF703; PIK3CA; NR0B1; PIK3CD; CAMK4; PIK3CG; RNF114; STK24; RNF112; RNF111; IRX5; TMEM57; KDM2B; HIST1H4I; IRX3; IRX2; FOXQ1; DHX9; ZNF45; TCOF1; JRKL; MUC1; SP3; SP5; SP6; SCG2; MEG3; OPA3; OPA1; AKIRIN2; ZNF675; COL7A1; HIPK2; …
GO:0007067	mitotic nuclear division	3.79144e-14	1.52354e-12	BUB1B; ATRX; BOD1; ESPL1; OFD1; ARHGEF10; PPP2R2D; CEP85; AKAP8; TNKS; PDS5A; PDS5B; FAM64A; KIF2A; CETN3; CETN1; TTK; CDC25C; PSMG2; SNX33; MAU2; NCAPD2; NCAPD3; ANAPC1; ANAPC2; ANAPC5; ANAPC4; ANAPC7; CSNK1A1; FLNA; KLHL21; KLHL22; DCTN2; DCTN3; DCTN1; NEDD9; NEDD1; SMC3; SMC2; KNTC1; SMC4; PTTG1; GSG2; SH2B1; TRIOBP; PBRM1; TUBGCP2; TUBGCP3; TUBGCP4; TUBGCP5; TUBGCP6; CDC42; CHMP4A; CHMP4B; CH…
GO:0051301	cell division	4.96558e-14	1.05814e-12	BUB1B; RAB11A; ZFYVE19; BOD1; PIK3CB; ESPL1; ARHGEF11; DIAPH2; PPP2R2D; PIK3C3; CCND1; CCND2; MITD1; YBX1; TSG101; PDS5A; PDS5B; FAM64A; PPP1R1C; CETN3; CETN1; SOX17; CDC25C; SNX33; MAU2; SENP5; NCAPD2; NCAPD3; BLM; VEGFA; VEGFB; ANAPC1; ANAPC2; ANAPC5; ANAPC4; ANAPC7; CSNK1A1; TUBA1A; TOP1; MYH10; KLHL21; KLHL22; SDCCAG3; FGF7; DCTN3; CDC123; FGF5; CDC7; NEDD9; NEDD1; SMC3; SMC2; KNTC1; ARF6; PT…
GO:0051338	regulation of transferase activity	1.10272e-13	4.3425e-12	HSPA2; CHTF18; CRKL; BUB1B; PRKAG1; CTC1; STK11; MEN1; HIPK3; PDCD10; DUSP21; DUSP22; AGT; DUSP26; DLG1; PIK3CA; PIK3CB; SMG8; PIK3CG; PIK3R4; IRAK2; PIK3R3; THY1; IRAK1; VAC14; IGF1R; PRKAG2; FAM58BP; MDFIC; OSBPL8; STK3; STK4; CXCL10; CEP85; ZNF675; DBNL; CCND1; CCND2; BAK1; PTEN; ANGPT4; TSG101; FZR1; DIRAS3; DIRAS2; CDKN1C; CDKN1B; RPS27A; UBE2D1; FZD10; PPP1R1A; PPP1R1C; BUB3; CCT2; MST1; CC…
GO:0007275	multicellular organism development	1.50957e-13	3.14201e-12	HIST1H4C; HIST1H4B; HIST1H4A; RNF10; HIST1H4F; HIST1H4E; HIST1H4D; HIST1H4K; HIST1H4J; HSPA9; HIST1H4H; HIST1H4L; B2M; PCSK9; MKL2; PDCD10; AGT; ASS1; RAB11A; DISC1; ZNF703; PIK3CA; NR0B1; PIK3CD; CAMK4; PIK3CG; RNF114; STK24; RNF112; RNF111; IRX5; TMEM57; KDM2B; HIST1H4I; IRX3; IRX2; FOXQ1; PPHLN1; ZNF45; TCOF1; JRKL; MUC1; SP3; SP5; SP6; SCG2; MEG3; OPA1; ZNF675; COL7A1; HIPK2; MAX; TRAPPC2; AR…
GO:0023051	regulation of signaling	1.55545e-13	3.16394e-12	RNF14; PDCD10; AGT; RAB11A; DISC1; ZNF703; PIK3CA; NR0B1; PIK3CD; PIK3CG; ITPKB; RNF111; C2CD3; GRINA; SCG2; SPPL3; SFRP1; MEG3; OPA1; ZNF675; POGLUT1; BAK1; TSG101; ATP2A1; ATP2A2; ATP2A3; EVC; ITGA5; ITGA6; DENND4B; IQSEC2; DUSP22; PHLDA3; UFSP2; ZNF451; ATPIF1; LEMD3; ENG; TTK; HRH4; GRAP2; FBXL15; CYP27B1; KSR1; EREG; EPS15L1; ANAPC2; ZEB1; TACR2; ZEB2; HAND2; PSMD14; NOG; PSMD10; PSMD13; PSM…
GO:0048856	anatomical structure development	2.02118e-13	1.40472e-12	HIST1H4C; HSPA2; HIST1H4A; RNF10; HIST1H4F; HIST1H4E; HIST1H4D; HIST1H4K; HIST1H4J; HSPA9; HIST1H4H; HIST1H4L; B2M; PCSK9; MKL2; PDCD10; AGT; ASS1; RAB11A; HES4; PALMD; ZNF703; PIK3CA; NR0B1; PIK3CD; CAMK4; PIK3CG; RNF114; STK24; RNF112; RNF111; IRX5; TMEM57; KDM2B; HIST1H4I; IRX3; IRX2; FOXQ1; PPHLN1; ZNF45; TCOF1; JRKL; MUC1; SP3; SP5; SP6; SCG2; MEG3; OPA3; OPA1; AKIRIN2; ZNF675; COL7A1; HIPK2…
GO:0010646	regulation of cell communication	2.1699e-13	8.37753e-12	RNF14; PDCD10; AGT; RAB11A; DISC1; ZNF703; PIK3CA; NR0B1; PIK3CD; PIK3CG; RNF115; RNF111; C2CD3; GRINA; SCG2; SPPL3; SFRP1; MEG3; OPA1; ZNF675; POGLUT1; BAK1; TSG101; ATP2A2; EVC; ITGA5; ITGA6; DENND4B; IQSEC2; DUSP22; PHLDA3; UFSP2; ZNF451; ATPIF1; LEMD3; ENG; TTK; HRH4; GRAP2; FBXL15; CYP27B1; KSR1; EREG; EPS15L1; ANAPC2; ZEB1; TACR2; ZEB2; HAND2; PSMD14; NOG; PSMD10; PSMD13; PSMD12; GIT2; NR0B…
GO:0010564	regulation of cell cycle process	2.50342e-13	1.45341e-11	HSPA2; BUB1B; CTC1; MEN1; ATRX; ZFYVE19; RNF112; MUC1; GATA6; PIK3C3; CEP85; CCND1; GTSE1; PTEN; CEP76; CTCF; TNKS; HMGN5; RPS27L; CDKN1B; RPS27A; UBE2D1; RAD1; XPO1; PPP1R1C; TCF3; WIZ; TTK; CDC25C; PSMG2; SENP6; SENP2; BLM; CDK5RAP2; ANAPC1; ANAPC2; ANAPC5; ANAPC4; ANAPC7; KCNH5; TFAP4; PSMD14; PSMD10; PSMD13; PSMD12; FBXO31; MYBBP1A; KLHL21; KLHL22; SDCCAG3; PRKDC; FOXM1; RPRD1B; CDC7; SMC3; P…
GO:0048731	system development	2.68367e-13	5.33752e-12	HIST1H4C; HIST1H4B; HIST1H4A; RNF10; HIST1H4F; HIST1H4E; HIST1H4D; HIST1H4K; HIST1H4J; HSPA9; HIST1H4H; HIST1H4L; B2M; MKL2; PDCD10; AGT; ASS1; RAB11A; DISC1; ZNF703; PIK3CA; NR0B1; PIK3CD; CAMK4; PIK3CG; ZSWIM6; STK24; RNF112; IRX5; TMEM57; KDM2B; HIST1H4I; IRX3; IRX2; FOXQ1; PPHLN1; TCOF1; JRKL; SP3; SP5; SP6; SCG2; MEG3; OPA1; ZNF675; HIPK2; MAX; TRAPPC2; TRAPPC4; BAK1; MAF; TSG101; EVL; ALDH3…
GO:0006914	autophagy	3.18854e-13	2.07716e-12	SCFD1; ZCCHC17; PRKAG1; PRKAG3; HSPA8; IFT20; ATPIF1; BLOC1S1; PIK3CA; PIK3CB; GABARAP; SPTLC2; TMEM59; WDR6; PRKAG2; WIPI2; ZNF681; NUP93; FXR2; GMIP; GATA4; PIK3C3; TRAPPC8; SNAP29; NTHL1; TSG101; ATP6V1D; ATP6V1A; QSOX1; EPM2A; WDR45; RAB3GAP1; STX12; TBC1D25; MAP1LC3A; MAP1LC3B; VTA1; TOMM6; CHST3; BNIP1; BNIP3; SNRPB2; ZDHHC8; PSAP; KRT15; WDFY3; SUPT5H; FAM134B; CAPNS1; SESN2; SNX14; HTRA2;…
GO:0051234	establishment of localization	3.2876e-13	2.07716e-12	UBE2Q1; HSPA2; NCBP1; NCBP2; HSPA4; NIPA2; HSPA9; HSPA8; FTMT; TRAM1L1; LAPTM5; B2M; PCSK9; PDCD10; AGT; SLC50A1; PIK3CA; PIK3CB; PIK3CD; PIK3CG; DERL3; MTMR12; TMEM59; ABCD1; ABCD2; SGSM3; ABCD4; TCOF1; NSRP1; NUP98; NUP93; KCNF1; SPPL3; NUP50; MEG3; OPA1; PIK3C3; COMMD9; TRAPPC8; COL7A1; TRAPPC1; TRAPPC3; TRAPPC2; TRAPPC5; ARFRP1; PARP10; BAK1; JPH1; TMEM129; ANP32B; TSG101; UGCG; ATP2A1; ATP2A…
GO:1903827	regulation of cellular protein localization	3.91658e-13	2.21069e-11	UBL5; STK11; UBAC2; GPM6B; DYNLL1; ATPIF1; DLG1; OTUD7B; COMMD1; DERL3; TMEM59; MDFIC; SPPL3; ABLIM3; OR13C4; AKAP5; AKAP6; ANGPT1; NPEPPS; GTSE1; PARP10; CEP72; ANP32B; UGCG; FBXW11; ITGA3; UBE2D3; CRIPT; XPO1; CCT8; XPO4; WDR46; CCT2; CCT3; CCT7; CCT4; CCT5; JAK2; NF2; NF1; ZIC1; SNX33; HNMT; VEGFA; GDI1; ZDHHC8; PSMD10; HES1; NOV; FLNA; SLC9A1; SNIP1; NBPF3; SMO; DYRK2; HTRA2; ASPH; ARF6; OSCP…
GO:0008219	cell death	4.74892e-13	9.23975e-12	HIF3A; ZDHHC16; AEN; BUB1B; HSPA9; STK11; SCG2; RELT; CHMP4A; HIPK3; HIPK2; HIPK1; CUL5; ANP32B; CSRNP2; FAIM; PDCD10; DYNLL1; DUSP22; AGT; SEMA4D; LEF1; SGPL1; LHX3; DLG5; BLOC1S2; LY96; PIK3CA; DYNLL2; PRNP; APBB1; APBB2; PIK3CG; STK24; ESPL1; DMPK; MAEL; HEBP2; IRAK1; NISCH; ARHGEF11; IGF1R; FAM162A; AMIGO2; ARHGEF17; ARHGEF18; GRINA; CTNNBL1; MTCH1; SIVA1; FXR1; BDKRB2; STK4; GOLPH3; OPA1; GA…
GO:2000027	regulation of organ morphogenesis	6.85715e-13	3.76587e-11	LIF; RYK; ISL1; PSMF1; SEC24B; BHLHE23; ARHGEF19; GPC6; DAB2; AGT; CAV3; HNF1B; SIX4; WNT10A; RBPJ; SIX1; PARD6A; GATA3; POU5F1; GLI1; MAGI2; EDN1; RNF207; MYC; WT1; RSPO2; DAAM1; SP6; PHB2; PSMC1; SNAI2; PSMD14; ROR2; ROR1; FGFR1; BMP7; TBX2; BMP2; PSMC4; CSF1; RUNX2; UBA52; GNG5; UBB; UBC; FOXP2; LGR4; VDR; CNTF; RPS27A; CARM1; FRS2; MED1; EDNRA; VANGL2; SMURF1; PTN; AP2S1; SRSF6; FZD6; SOX17; …
GO:0006915	apoptotic process	8.89649e-13	4.75728e-11	HIF3A; ZDHHC16; AEN; BUB1B; HSPA9; STK11; SCG2; RELT; BMP2; HIPK3; HIPK2; HIPK1; PCSK9; ANP32B; CSRNP2; FAIM; PDCD10; DYNLL1; DUSP22; AGT; SEMA4D; LEF1; SGPL1; LHX3; DLG5; BLOC1S2; LY96; PIK3CA; DYNLL2; PRNP; APBB1; APBB2; PIK3CG; STK24; ESPL1; DMPK; MAEL; IRAK1; NISCH; ARHGEF11; IGF1R; FAM162A; AMIGO2; ARHGEF17; ARHGEF18; GRINA; CTNNBL1; FXR1; BDKRB2; STK4; GOLPH3; OPA1; GATA6; CREB3; GATA3; IP6…
GO:0045786	negative regulation of cell cycle	1.74407e-12	9.08707e-11	BUB1B; PRKAG1; PRKAG3; STK11; MEN1; DLG1; ZFYVE19; PRNP; APBB1; APBB2; RNF112; WDR6; NPR2; PRKAG2; BABAM1; MUC1; GATA6; GATA3; CCND1; GTSE1; PTEN; GADD45GIP1; TSG101; HMGN5; RPS27L; CDKN1C; CDKN1B; RPS27A; RAD1; TTK; CDC25C; TIPRL; PSMG2; DST; BLM; CDC45; ING4; TFAP4; FBXO31; MYBBP1A; FOXC1; KLHL22; PRKDC; FOXM1; CDC123; TSC2; HTRA2; TSC1; SMC3; KNTC1; NR2F2; RBM14; ESPL1; TPRA1; GSG2; TNKS1BP1; …
GO:0016055	Wnt signaling pathway	2.07945e-12	1.05636e-10	MOV10; RYK; STK11; CPE; IFT20; ZNF703; WLS; ARHGEF19; MDFIC; STK3; STK4; DLX5; DEPDC1B; GATA3; CCND1; GRB10; PTEN; TNKS; LGR4; LGR6; ITGA3; FZD10; ARNTL; SOX17; HOXB9; DST; SENP2; CBY1; DCDC2; CSNK1A1; ZNRF3; PSMD14; NOG; PSMD10; PSMD13; PSMD12; PDE6B; FRAT2; PDE6A; PDE6G; TMEM198; TMEM88; TLE3; TLE2; TLE1; TLE4; SMO; NPHP4; TSC2; GPRC5B; HIC1; LIMD1; DDB1; BARX1; LEF1; YAP1; LEO1; CXXC4; CTHRC1;…
GO:0012501	programmed cell death	2.44837e-12	9.27085e-11	HIF3A; ZDHHC16; AEN; BUB1B; HSPA9; STK11; SCG2; RELT; BMP2; HIPK3; HIPK2; HIPK1; PCSK9; ANP32B; CSRNP2; FAIM; PDCD10; DYNLL1; DUSP22; AGT; SEMA4D; LEF1; SGPL1; LHX3; DLG5; BLOC1S2; LY96; PIK3CA; DYNLL2; PRNP; APBB1; APBB2; PIK3CG; STK24; ESPL1; DMPK; MAEL; IRAK1; NISCH; ARHGEF11; IGF1R; FAM162A; AMIGO2; ARHGEF17; ARHGEF18; GRINA; CTNNBL1; FXR1; BDKRB2; STK4; GOLPH3; OPA1; GATA6; NAA38; CREB3; GAT…
GO:0042176	regulation of protein catabolic process	2.61332e-12	1.29519e-10	RNF14; KCNE2; TIMP4; TIMP3; TIMP2; TIMP1; BUB1B; PLK1; PLK3; PPP2R3A; GCLC; AKT1; PTK2B; PCSK9; ARAF; CHFR; ANKIB1; DAB2; USP25; ATPIF1; CAV3; CAV1; FBXL5; NEDD4L; FAM83D; STUB1; PARK7; RAD23A; ANAPC10; HSP90AB1; SUMO1; CSNK1D; CSNK1E; RFWD2; NDUFA13; IRAK3; RELA; ZNF268; CUL1; UBE2G2; CDKN2A; PLK2; BARD1; TMF1; CTSC; COMMD1; MYLIP; ANAPC1; EDEM1; GIPC1; MDM2; MDM4; FBXO22; CSNK2A1; PTTG1IP; SOCS…
GO:0198738	cell-cell signaling by wnt	3.39484e-12	1.26122e-10	MOV10; RYK; STK11; CPE; IFT20; ZNF703; WLS; ARHGEF19; MDFIC; STK3; STK4; DLX5; DEPDC1B; GATA3; CCND1; GRB10; PTEN; TNKS; LGR4; LGR6; ITGA3; FZD10; ARNTL; SOX17; HOXB9; DST; SENP2; CBY1; DCDC2; CSNK1A1; ZNRF3; PSMD14; NOG; PSMD10; PSMD13; PSMD12; PDE6B; FRAT2; PDE6A; PDE6G; TMEM198; TMEM88; TLE3; TLE2; TLE1; TLE4; NPHP3; NPHP4; TSC2; GPRC5B; HIC1; LIMD1; DDB1; BARX1; LEF1; YAP1; LEO1; CXXC4; CTHRC…
GO:0009894	regulation of catabolic process	5.05809e-12	1.84433e-10	RNF14; PCSK9; BUB1B; PRKAG1; SUMO2; UBAC2; ANKIB1; ATPIF1; COMMD1; PIK3CG; SUMO1; RNF114; SPTLC2; RFWD2; SPTLC1; IRAK3; ABCD2; PRKAG2; PTEN; RHBDD1; TNFSF12; CDKN1B; RPS27A; UBE2D1; RC3H1; GPLD1; APOA2; ARNTL; APOH; SOX17; SNX33; CAV1; SENP1; PPARA; GLMN; RNF40; ANAPC5; ANAPC4; ANAPC7; CSNK1A1; SH3D19; PSMD14; PSMD10; PSMD13; PSMD12; GPX1; FLNA; ATXN3; SMAD7; HMGB1; GJA1; LDLR; CPEB3; UBE2V2; CDK…
GO:0006414	translational elongation	5.69925e-12	2.75735e-10	ELOF1; SRP9; TSFM; MRPL54; MRPL50; MRPL51; MRPL52; MRPL53; EEFSEC; HBS1L; MRPL36; IMP3; MRPL34; MRPL35; MRPL32; MRPL33; MRPL30; MRPS7; MRPS6; MRPS5; MRPL38; MRPL39; EEF1G; EEF1D; MRPL43; MRPL42; GADD45GIP1; MRPL40; MRPL47; MRPL46; MRPL45; MRPL44; PSTK; EIF5A2; MRPL48; MRPL24; MRPL27; MRPL21; MRPL20; MRPL22; MRPL28; DTD1; IARS2; CHCHD1; MRPL41; EIF5AL1; DIO2; GATC; MRPL10; MRPL11; MRPL12; MRPL13; …
GO:0044839	cell cycle G2/M phase transition	5.97953e-12	2.11403e-10	HSPA2; DYNLL1; PLK1; CTC1; PLK3; PLK4; PKMYT1; BORA; TPX2; CALM2; CALM3; CALM1; GADD45A; ALMS1; CSNK1D; CSNK1E; ENSA; OFD1; MAPRE1; CUL1; CDKN2B; CDKN2A; CENPF; PPP2R2A; CEP192; RINT1; BRD4; PAFAH1B1; BRSK2; CCND1; TUBB4B; APP; GTSE1; AKAP8; PKIA; FBXL7; UBA52; TERF1; CEP70; UBB; UBC; SIN3A; CCNH; HUS1B; FBXW11; SYF2; PLCB1; PCM1; RPS27A; KHDRBS1; H2AFY; DNM2; NEK10; MIIP; PPM1D; HAUS8; HAUS6; HA…
GO:0010941	regulation of cell death	6.01248e-12	2.11403e-10	PCSK9; HSPA9; SCG2; BMP2; HIPK3; HIPK2; ANP32B; FAIM; PDCD10; DYNLL1; AGT; SEMA4D; LEF1; LHX3; DLG5; ACVR1C; PIK3CA; PRNP; APBB1; APBB2; PIK3CG; AKT1S1; HEBP2; IRAK1; FBXO10; GDF2; IGF1R; AMIGO2; ARHGEF17; ARHGEF18; GRINA; CTNNBL1; SIVA1; BDKRB2; STK4; OPA1; GATA6; CREB3; GATA3; IP6K2; GATA1; JAK2; SGK1; PARP16; SERBP1; BAK1; PTEN; IFT57; GADD45G; AVEN; TNFSF12; HMGN5; RPS27L; PCID2; CDKN1B; NUAK…
GO:0060341	regulation of cellular localization	6.67425e-12	2.30554e-10	SCFD1; UBL5; NCBP2; STK11; JPH3; JPH1; UBAC2; GPM6B; DYNLL1; ATPIF1; DLG1; OTUD7B; PTGER4; NUP54; COMMD1; DERL3; TMEM59; THY1; DIAPH1; MDFIC; IWS1; SPPL3; ABLIM3; CXCL10; OR13C4; AKAP5; AKAP6; PPP1R9B; LZTS2; LITAF; PARP10; BAK1; PTEN; CEP72; ANP32B; PHPT1; UGCG; FBXW11; HMGN3; ATP2A2; ITGA3; UBE2D3; GPLD1; EDNRA; XPO1; CCT8; XPO4; WDR46; CCT2; CCT3; SIRT4; CCT7; CCT4; CCT5; JAK2; NF2; NF1; ZIC1;…
GO:0009891	positive regulation of biosynthetic process	7.00958e-12	3.31243e-10	SMARCC2; HSF1; ASXL2; RNF10; CTC1; STK16; MEN1; CSRNP1; UPF3B; HIPK2; IFNAR1; SOHLH2; AGT; ASS1; LHX2; LHX3; BLOC1S2; LARP1; NANOG; PTGER4; SUPT5H; NRIP1; CAMK4; PTGER3; FAM58BP; RNF111; IRAK1; YAF2; PIK3R2; ARHGEF11; IGF1R; TFE3; SP1; MUC1; SP3; ZNF639; ZNF496; SERP1; MEG3; SMARCD1; TGFB1I1; GATA6; CXCL10; GATA4; GATA5; GATA2; GATA3; GATA1; AKAP5; ZNF567; GPR161; GTF2F1; GTF2F2; DDX41; EIF2A; AH…
GO:0072657	protein localization to membrane	7.29374e-12	2.4761e-10	GOLPH3; HSPA4; CPE; TRAM1L1; ARFRP1; DYNLL1; DLG1; DLG4; DYNLL2; SYS1; TMEM59; WRB; CRB3; IFT122; RPSA; PPIL2; ITGA3; ITGA4; CRIPT; RPL7A; KCNIP4; KCNIP3; SAMM50; NFASC; GDI1; FLOT1; FLNA; KRT18; TMEM88; RPS4Y1; GET4; ARF6; AP3D1; BSG; LAMA5; PEX5; MICALL1; GPR158; LDLRAP1; CHMP4A; CHMP4B; BAX; BAD; TTC7B; TTC7A; PPFIA1; CLIP3; CLIP1; GRIN3B; EFR3A; EFR3B; ITGB1; HGS; ATG4C; ATG4B; ATG4A; ATG4D; …
GO:0044033	multi-organism metabolic process	7.9079e-12	4.77912e-11	TRIM11; AAAS; TRIM14; TRIM13; CCNT1; CCNT2; TRIM62; FURIN; EIF3L; SUPT5H; EIF3B; EIF3D; EIF3F; EIF3G; NUP214; PTBP1; NUP107; NUP210; IFITM3; NUP98; SP1; MDFIC; TRIM27; NUP93; VAPB; RPL14; RPL15; RPL17; RPL10; TPR; RPL12; RPL13; RPL18; GTF2F1; GTF2F2; INPP5K; UBA52; NUP205; NUP88; RPL37A; RPL8; RPL9; RPL6; RPL7; RPL4; RPL5; RPL3; NUP85; RPL7A; JUN; PCBP2; RPS9; PCBP1; RPL10A; TOP2A; POM121; POLR2E…
GO:0006810	transport	7.94512e-12	1.51295e-10	UBE2Q1; HSPA2; NCBP1; NCBP2; HSPA4; NIPA2; HSPA9; HSPA8; FTMT; TRAM1L1; LAPTM5; B2M; PCSK9; AGT; SLC50A1; PIK3CA; PIK3CB; PIK3CD; PIK3CG; DERL3; MTMR12; ABCD1; ABCD2; SGSM3; ABCD4; TCOF1; NSRP1; NUP98; NUP93; KCNF1; SPPL3; NUP50; MEG3; OPA1; PIK3C3; COMMD9; TRAPPC8; COL7A1; TRAPPC1; TRAPPC3; TRAPPC2; TRAPPC5; ARFRP1; PARP10; BAK1; JPH1; TMEM129; ANP32B; TSG101; UGCG; ATP2A1; ATP2A2; ATP2A3; ATL3;…
GO:0009653	anatomical structure morphogenesis	9.9244e-12	5.74788e-11	HIF3A; ARFRP1; PDCD10; AGT; RAB11A; PALMD; PIK3CA; PIK3CB; FIG4; PIK3CG; ZSWIM6; IRX5; KDM2B; IRX3; IRX2; FOXQ1; SP3; SP5; SP6; CRB2; MEG3; OPA3; OPA1; COL7A1; BAK1; EVL; ITGA3; ITGA4; ITGA5; ITGA6; ITGA7; PHLDA3; PHLDA2; ATPIF1; GAP43; ENG; MYPN; TTL; SDK2; COL4A2; COL4A1; ANAPC2; ZEB1; ZEB2; RPS6KA1; KCNH1; RPS6KA5; HAND2; HLX; SH3D19; PSMD14; NOG; PSMD10; PSMD13; PSMD12; NOV; FOXC1; SMAD4; SMA…
GO:0019058	viral life cycle	1.57581e-11	5.25893e-10	TAP1; HDAC1; AAAS; TAP2; WWP2; VPS4B; ITCH; WWP1; PABPC1; UVRAG; TSG101; TRIM13; PCSK5; IST1; MDFIC; ZNF502; THOC2; CCNT1; TRIM15; CCNT2; CAV2; LGALS1; AXL; FURIN; SIVA1; DDX39B; SSB; LARP1; RAN; SUPT5H; EIF3B; STAU1; DYNLT1; EIF3F; EIF3G; OAS1; ZNF571; OAS3; NUP214; PCBP2; PTBP1; TARDBP; NUP210; RNASEL; IFITM3; IFITM2; IFITM1; TRIM28; NUP98; SP1; P4HB; TRIM27; NUP93; OASL; ATG16L2; VAPB; RPL14; …
GO:0072331	signal transduction by p53 class mediator	1.91066e-11	6.27016e-10	PLK2; RPS6KA6; PMAIP1; PRKAG1; RAD9B; PRKAG3; STK11; SPRED1; SPRED2; AKT1; HIPK1; BOK; RAD17; TOPORS; TPX2; BRD7; GADD45A; PYCARD; TAF4B; DYRK1A; CDK5R1; PLK3; CDKN2A; DDIT4; BARD1; TRIM24; MUC1; PRMT1; SH3GLB1; PRMT5; TMEM109; CNOT2; SNAI2; MDM2; SNAI1; MDM4; CSNK2A2; CSNK2A1; PTTG1IP; TAF13; RBBP8; HIPK2; GTSE1; RBBP7; KAT5; RBBP4; SFN; DDX5; UBA52; UBB; UBC; FOXM1; RPS27L; CDKN1B; RPS27A; CARM…
GO:0050790	regulation of catalytic activity	2.01032e-11	3.74841e-10	HSPA2; FTMT; PRKD2; PDCD10; AGT; PIK3CA; PIK3CB; PIK3CG; PPP2R2D; PPP2R2A; PPP2R2C; CRB2; CEP85; ZNF675; COL7A1; PARP16; TRAPPC4; BAK1; NRTN; TSG101; ITGA6; MGST2; DENND4A; DENND4B; GTF3C4; IQSEC2; APOA2; ATPIF1; ENG; PAM16; TIPRL; CYP27B1; ANAPC1; ANAPC2; ANAPC5; ANAPC4; ANAPC7; ZEB2; RPS6KA1; PSMD14; PSMD10; PSMD13; CSNK2B; GIT2; SESN2; SMAD7; VAPB; ARF1; CKS1B; ARF4; DBNDD2; TCEA1; IL3RA; PRKA…
GO:0007010	cytoskeleton organization	2.75126e-11	8.88071e-10	SYNPO; HAUS2; CAP1; FKBP4; GPM6B; PDCD10; DBN1; ADD2; DLG1; RAB11A; BLOC1S2; PTGER4; ALMS1; GABARAP; ESPL1; CLASP1; OFD1; ZMYM2; ZMYM3; ZMYM6; DIAPH1; DIAPH2; ARHGEF17; ARHGEF18; ARHGEF19; ABLIM1; ABLIM3; ABLIM2; GYPA; CEP85; PLEKHH2; AKAP9; PRPH; CEP76; STARD9; CEP72; CCDC114; TUBE1; TNKS; CAPZB; EVL; CDKN1B; NUAK2; RAB6C; CORO1B; CRIPT; FZD10; IQSEC2; MTSS1; XPO1; WDR43; CETN3; ARFIP1; PAM; TTK…
GO:0006520	cellular amino acid metabolic process	3.65995e-11	6.68501e-10	GSS; ACADSB; GHR; CKB; DARS; AARSD1; PSMF1; SLC6A8; CDO1; NQO1; OAT; RARS2; LRRC47; ADO; PAH; PYCR2; PYCR1; ASS1; AMDHD1; ENOSF1; PSMC2; OGDH; LGSN; AHCYL2; ADSSL1; CACNA1A; PARK7; DNMT1; SHMT2; RARS; CLN3; CNDP2; GOT2; DCT; GOT1; SLC6A6; PFAS; IARS; HMGCL; EIF2B2; P4HB; AASDHPPT; BCAT1; MAT1A; SLC25A21; PHGDH; AGXT2; ATP2B4; SHMT1; GMPS; TARSL2; HOGA1; PYCRL; IL4I1; VARS2; FDXACB1; MSRA; NFS1; D…
GO:0048285	organelle fission	3.77831e-11	1.19992e-09	HSPA2; BUB1B; ATRX; BOD1; ESPL1; MEI1; OFD1; ARHGEF10; PPP2R2D; OPA1; CEP85; AKAP8; TNKS; PDS5A; PDS5B; RAD1; FAM64A; KIF2A; CETN3; CETN1; TTK; CDC25C; PSMG2; CDC25B; SNX33; MAU2; NCAPD2; NCAPD3; ANAPC1; ANAPC2; ANAPC5; ANAPC4; ING2; BNIP3; CSNK1A1; PINK1; PSMD13; FLNA; KLHL21; KLHL22; DCTN2; DCTN3; DCTN1; NEDD9; RAD21L1; NEDD1; SMC3; SMC2; KNTC1; SMC4; PTTG1; PTTG2; GSG2; SH2B1; TRIOBP; NSMCE2; …
GO:0000280	nuclear division	4.37109e-11	2.01865e-09	HSPA2; BUB1B; ATRX; BOD1; ESPL1; MEI1; OFD1; ARHGEF10; PPP2R2D; CEP85; AKAP8; TNKS; PDS5A; PDS5B; RAD1; FAM64A; KIF2A; CETN3; CETN1; TTK; CDC25C; PSMG2; CDC25B; SNX33; MAU2; CEP57L1; NCAPD2; NCAPD3; ANAPC1; ANAPC2; ANAPC5; ANAPC4; ING2; CSNK1A1; PSMD13; FLNA; KLHL21; KLHL22; DCTN2; DCTN3; DCTN1; NEDD9; RAD21L1; NEDD1; SMC3; SMC2; KNTC1; SMC4; PTTG1; PTTG2; GSG2; SH2B1; TRIOBP; NSMCE2; PBRM1; TUBG…
GO:0007399	nervous system development	4.4965e-11	1.40534e-09	DUOXA1; RNF10; B2M; ITPKA; DISC1; NR0B1; FIG4; ZSWIM6; RNF112; IRX5; TMEM57; KDM2B; IRX3; C2CD3; JRKL; CRB2; MEG3; OPA1; TRAPPC4; BAK1; EVL; ALDH3A2; ITGA3; PHLDA1; GAP43; ENG; PSMG1; TTL; KCNIP2; SDK2; CHST8; COL4A1; GART; ANAPC2; ZEB1; ZEB2; RPS6KA5; RPS6KA6; HLX; COX7B; NOG; FOXC1; SMAD9; NUP133; SMAD4; SMAD1; VAPA; NPHP3; FKTN; ARF1; ARF6; ARF4; MOBP; BARX2; BARX1; OLIG2; OLIG1; SPP1; CTHRC1;…
GO:0016236	macroautophagy	5.33021e-11	9.54108e-10	SCFD1; TRIM13; TOMM40; DYNLL1; NDUFB9; DYNLL2; PRKAG1; AKR1E2; PRKAG3; PRKAG2; IST1; TP53INP2; PRKD2; SLC25A19; PI4K2A; ZCCHC17; SUPT3H; PHYHIP; UBQLN1; DCN; TOMM7; ADAMTS7; TOMM5; BLOC1S1; TOMM6; PIK3CA; ITPKC; GABARAP; ATG16L1; PIK3R4; CLN3; COX8A; SPTLC1; WIPI2; CDK5R1; ATP6V0D1; PIP4K2A; PIP4K2C; PIP4K2B; LARP1; RAB5A; HK2; FANCL; ZNF681; NUP93; SH3GLB1; ATP1B1; NR2C2; FXR2; LAMTOR1; SUPT5H; …
GO:0006325	chromatin organization	5.36768e-11	1.6514e-09	SMARCC2; HIST1H4B; HIST1H4A; HIST1H4F; HIST1H4E; HIST1H4D; HIST1H4K; HIST1H4J; HIST1H4I; HIST1H4H; MEN1; HIST1H4L; ANP32E; ANP32B; SUPT5H; APBB1; NAP1L1; KDM2A; KDM2B; WDR5; MUC1; IWS1; SMARCD2; SMARCD1; GATA2; GATA3; GATA1; AKAP8; PARP10; CTBP1; CTCF; GTF3C4; BAZ2A; SAP130; ZNF451; TADA2A; TADA2B; JAK2; H3F3B; DMAP1; NR1H4; TSPYL4; TSPYL5; TSPYL1; CHRAC1; PAXIP1; VEGFA; HIST2H3A; ING4; ING5; ING…
GO:1902531	regulation of intracellular signal transduction	5.96585e-11	2.69391e-09	ERRFI1; ZDHHC17; GOLPH3; RYK; CRKL; PRKAG1; PRKAG3; STK11; MEN1; RELT; DUSP5; HIPK3; JPH3; HIPK1; JPH1; PDCD10; L3MBTL1; DUSP22; AGT; SEMA4D; AKR1B1; DUSP26; DLG1; OTUD7B; FAM83D; PTGER4; PIK3CA; PIK3CB; PIK3CD; BMP1; MIB2; PIK3CG; GPRC5B; WWC1; IRAK2; IRAK3; BANK1; IRAK1; IRAK4; ARHGEF10; GDF2; IGF1R; WLS; IL23R; ARHGEF17; ARHGEF18; ARHGEF19; MUC1; SLC38A9; RRAGC; SPPL3; OSBPL8; BDKRB2; OPA1; CX…
GO:0009790	embryo development	5.99844e-11	1.81706e-09	PGAP1; HSF1; POLG2; PCSK6; PCSK5; HIPK2; ARFRP1; MFAP2; SEMA4C; FKBP8; DLG1; BYSL; PIK3CB; MIB1; POFUT2; IRX5; KDM2B; IRX3; IRX2; C2CD3; WLS; MUC1; SP3; CRB2; STK3; STK4; DLX5; GATA6; GATA4; GATA2; GATA3; GATA1; GPR161; COL7A1; MBTD1; HIPK1; TCF15; PLXNB2; MMP14; MMP15; MMP16; HINFP; ACVR1B; CDKN1C; TDG; ITGA3; ITGA4; ITGA5; CELF1; ITGA7; MYO18B; IMPAD1; EDNRA; PHLDA2; WDR48; DLD; SOX17; EGLN1; S…
GO:0032880	regulation of protein localization	7.30182e-11	2.17838e-09	SCFD1; UBL5; SUMO1; HSPA8; IFNAR1; UBAC2; GPM6B; DYNLL1; ATPIF1; DLG1; GAPVD1; OTUD7B; PTGER4; NR0B2; COMMD1; PRNP; APBB1; PTGER3; DERL3; TMEM59; BANK1; GCC2; RAB9A; STK11; MDFIC; SPPL3; SERP1; SFRP1; ABLIM3; PIK3C3; GATA3; OR13C4; SNAP25; AKAP6; PPP1R9B; LZTS2; GTSE1; PARP10; CEP72; ANP32B; TSG101; LGR4; UGCG; FBXW11; HMGN3; ACVR1C; MMP13; ITGA3; UBE2D3; GPLD1; CRIPT; SWAP70; APOA2; ARNTL; CCT8;…
GO:0000086	G2/M transition of mitotic cell cycle	7.62558e-11	3.36852e-09	HSPA2; DYNLL1; PLK1; CTC1; PLK3; PLK4; PKMYT1; BORA; TPX2; CALM2; CALM3; CALM1; GADD45A; ALMS1; CSNK1D; CSNK1E; ENSA; OFD1; MAPRE1; CUL1; CDKN2B; CDKN2A; CENPF; PPP2R2A; CEP192; RINT1; BRD4; PAFAH1B1; BRSK2; CCND1; TUBB4B; APP; PKIA; FBXL7; UBA52; TERF1; CEP70; UBB; UBC; SIN3A; CCNH; HUS1B; FBXW11; SYF2; PLCB1; PCM1; RPS27A; KHDRBS1; AKAP9; DNM2; PHLDA1; MIIP; PPM1D; HAUS8; HAUS6; HAUS7; BACH1; H…
GO:0034655	nucleobase-containing compound catabolic process	8.70911e-11	2.55944e-09	TATDN2; ZCCHC11; NCBP1; NCBP2; TATDN1; NUDT15; UHMK1; DCTPP1; TNRC6B; RAPGEF3; RPL22; OGG1; LRPPRC; SMG5; PNPT1; SMG6; SMG1; SMG9; EIF3E; OAS2; APOBEC3C; TUT1; MAGOH; CDKN2A; ENTPD2; ENPP4; RNASEH1; PPP2R2A; DFFA; DFFB; ENPP1; RPL14; RPL15; RPL17; RPL10; RPL11; RPL12; RPL13; RPL18; PDE8B; APOBEC3H; SMUG1; SMPDL3A; MUS81; PPP2CA; PRPF18; EIF4G1; GSK3A; ERI1; DDX6; DCPS; XRN1; KPNA1; RPS3; NTHL1; A…
GO:0043067	regulation of programmed cell death	1.04882e-10	4.53449e-09	PCSK9; HSPA9; SCG2; BMP2; HIPK3; HIPK2; ANP32B; FAIM; PDCD10; DYNLL1; AGT; SEMA4D; LEF1; LHX3; DLG5; ACVR1C; PIK3CA; PRNP; APBB1; APBB2; PIK3CG; AKT1S1; IRAK1; FBXO10; GDF2; IGF1R; AMIGO2; ARHGEF17; ARHGEF18; GRINA; CTNNBL1; BDKRB2; STK4; OPA1; GATA6; CREB3; GATA3; IP6K2; GATA1; JAK2; SGK1; SERBP1; BAK1; PTEN; IFT57; GADD45G; AVEN; TNFSF12; HMGN5; RPS27L; PCID2; CDKN1B; NUAK2; RPS27A; ITGA5; ITGA…
GO:0009967	positive regulation of signal transduction	1.16529e-10	4.9277e-09	ZDHHC17; ASXL2; RYK; CRKL; STK11; MEN1; POGLUT1; PDCD10; DYNLL1; DUSP22; AGT; SEMA4D; AKR1B1; MAP4K3; LANCL2; DLG4; DISC1; PTGER4; PIK3CB; BMP1; MIB2; PIK3CG; GPRC5B; WWC1; RNF111; IRAK2; BANK1; IRAK1; IRAK4; GDF2; WLS; MDFIC; SLC38A9; SIVA1; SPPL3; OSBPL8; SFRP1; STK4; TGFB1I1; GATA6; CXCL10; GATA4; GATA3; ADRA1A; AKAP5; AKAP6; ADRA1B; DBNL; HIPK2; GRB10; LITAF; GRB14; EIF2A; BAK1; PTEN; KLB; TN…
GO:0009792	embryo development ending in birth or egg hatching	1.18827e-10	4.9277e-09	HSF1; POLG2; PCSK5; SEMA4C; FKBP8; DLG1; BYSL; MIB1; IRX5; KDM2B; C2CD3; MUC1; SP3; CRB2; STK3; STK4; GATA6; GATA2; GATA3; GATA1; GPR161; MBTD1; TCF15; MMP14; MMP16; HINFP; ACVR1B; CDKN1C; MYO18B; EDNRA; SOX17; NF1; ARL13B; HOXB8; HOXB9; HOXB2; HOXB3; HOXB6; HOXB7; HOXB4; HOXC11; VEGFA; GLMN; SLC39A1; SLC39A3; ZEB1; SLC35D1; BNIP2; ZEB2; NOG; RIPPLY2; HES1; ZNF358; EIF4A3; HES7; MYH10; NUP133; SM…
GO:0044281	small molecule metabolic process	1.32912e-10	2.33247e-09	PGM2L1; HSPA8; PMM1; ASS1; SQLE; HKDC1; PIK3CA; SPTLC2; SPTLC1; ABCD1; ABCD2; ABCD4; GK; ACLY; NTHL1; ALDH3A2; MGST2; APOA2; PHLDA2; ATPIF1; DGAT1; TTR; DGAT2; CYP27B1; DSEL; MOGAT1; CHST1; GART; CHST2; HPDL; GARS; CHST7; SLC35D2; PSMD14; PSMD10; PSMD13; PSMD12; FTCD; NR0B2; MINPP1; TRERF1; MIOX; NDUFAF1; CTH; SULT1A4; ENOPH1; COX4I2; COX4I1; SCLY; DCAKD; SPHK2; SPHK1; MDH1; HMGB1; PDDC1; ABAT; D…
GO:0090150	establishment of protein localization to membrane	1.40423e-10	4.06606e-09	KCNE1; PMAIP1; RPL12; PACSIN1; HSPA4; TSPAN10; LYPLA1; TSPAN5; TSPAN14; SRP9; TRAM1L1; IKBKB; AKT1; AKT2; YWHAQ; HPCA; PKP2; KCNB2; ATP2C2; DYNLL1; RPL22; CAV3; MFF; DLG1; TOMM7; RFTN2; RAB3IP; SYS1; JUP; MPP5; GOPC; MOAP1; WNK3; TMEM59; CDH1; CDH2; GCC2; ERBB2; UBL4A; WRB; PEX26; RPL18A; CHM; ATP1B1; RPL14; RPL15; RPL17; RPL10; RPL11; NMT1; RPL13; TSPAN17; RPL18; SRP19; KIF13A; RFTN1; MYL12A; RP…
GO:0044093	positive regulation of molecular function	1.41165e-10	2.42967e-09	HSPA2; CHTF18; CRKL; BUB1B; PRKAG1; STK11; MEN1; DUSP5; SBF1; HIPK2; B2M; ANP32B; PDCD10; AGT; SEMA4D; DLG1; GAPVD1; DLG4; PIK3CA; PIK3CB; RAB3IP; CTAGE5; PIK3CG; GPRC5B; SUMO1; SEMG2; TIAM2; IRAK2; IRAK3; THY1; IRAK1; ARHGEF10; ARHGEF11; ARHGEF12; NPR3; RASGRP2; ARHGEF17; ARHGEF18; ARHGEF19; MDFIC; CAMK2G; MTCH1; FTMT; SPPL3; OSBPL8; STK3; STK4; GMIP; DEPDC1B; RSU1; GATA3; AKIRIN2; ADRA1A; AKAP5…
GO:0051130	positive regulation of cellular component organization	1.47867e-10	6.0093e-09	UBL5; PCSK9; SYNPO; MFGE8; SUMO1; STK11; B2M; GPM6A; L1CAM; DYNLL1; AGT; SEMA4D; DLG1; RAB11A; SYNDIG1; APBB1; ESPL1; MARCH5; ARHGEF10; SLITRK4; SLITRK5; SLITRK2; LRRTM3; WDR1; SLITRK1; MUC1; ABLIM3; OPA1; PIP4K2C; GATA2; GATA3; OR13C4; AKAP5; SEMA7A; TNKS2; SFRP4; GTF2F2; JMY; AKAP8; BAK1; ENC1; CTBP1; EIF5A2; TSG101; UGCG; ARPC5L; EVL; CDKN1B; ANO6; ITGA3; EPB41L5; UBE2D3; NDNF; SWAP70; ACTR3B;…
GO:0044707	single-multicellular organism process	1.51608e-10	8.42942e-10	HIST1H4C; HIST1H4B; HIST1H4A; RNF10; HIST1H4F; HIST1H4E; HIST1H4D; HIST1H4K; HIST1H4J; HSPA9; HIST1H4H; HIST1H4L; B2M; PCSK9; MKL2; PDCD10; AGT; ASS1; RAB11A; DISC1; ZNF703; PIK3CA; NR0B1; PIK3CD; CAMK4; PIK3CG; RNF114; STK24; RNF112; RNF111; IRX5; TMEM57; KDM2B; HIST1H4I; IRX3; IRX2; FOXQ1; DHX9; ZNF45; TCOF1; JRKL; MUC2; MUC1; SP3; MUC6; SP6; MUC4; NMU; MEG3; OPA1; ZNF675; TRIM27; COL7A1; POGLU…
GO:0006401	RNA catabolic process	1.71903e-10	6.84914e-09	ZCCHC11; NCBP1; NCBP2; TNRC6C; TNRC6B; FAU; LRPPRC; SMG5; PNPT1; SMG6; SMG1; SMG9; PPP1R8; OAS2; TUT1; MAGOH; RNASE2; RNASEH1; PPP2R2A; RPL14; RPL15; RPL17; RPL10; RPL11; RPL12; RPL13; RPL18; PPP2CA; PRPF18; EIF4G1; ERI1; DDX6; DCPS; XRN1; XRN2; UPF1; ABCE1; RPL37A; RPL8; RPL9; RPL6; RPL7; RPL4; RPL5; PABPC4; RPL3; RC3H1; EDC3; EXOSC8; EXOSC9; FEN1; RNH1; DCP1A; EXOSC2; EXOSC3; EXOSC1; EXOSC7; EX…
GO:0023056	positive regulation of signaling	1.97812e-10	5.64482e-09	ZDHHC17; ASXL2; RYK; CRKL; STK11; MEN1; POGLUT1; PDCD10; DYNLL1; DUSP22; AGT; SEMA4D; AKR1B1; MAP4K3; LANCL2; DLG4; DISC1; PTGER4; NR0B2; PIK3CB; WNT16; BMP1; MIB2; PIK3CG; GPRC5B; WWC1; RNF111; IRAK2; BANK1; IRAK1; IRAK4; GDF2; WLS; MDFIC; SLC38A9; SIVA1; SPPL3; OSBPL8; SFRP1; STK4; TGFB1I1; GATA6; CXCL10; GATA4; GATA3; RUSC1; ADRA1A; SNAP25; AKAP6; ADRA1B; DBNL; HIPK2; GRB10; LITAF; GRB14; EIF2…
GO:0019080	viral gene expression	2.31407e-10	3.90772e-09	TRIM11; AAAS; TRIM14; TRIM13; CCNT1; CCNT2; TRIM62; FURIN; EIF3L; SUPT5H; EIF3B; EIF3D; EIF3F; EIF3G; NUP214; PTBP1; NUP107; NUP210; IFITM3; NUP98; SP1; MDFIC; TRIM27; NUP93; RPL14; RPL15; RPL17; RPL10; TPR; RPL12; RPL13; RPL18; GTF2F1; GTF2F2; INPP5K; UBA52; NUP205; NUP88; RPL37A; RPL8; RPL9; RPL6; RPL7; RPL4; RPL5; RPL3; NUP85; RPL7A; JUN; PCBP2; RPS9; RPL10A; POM121; POLR2E; POLR2D; POLR2G; PO…
GO:0048729	tissue morphogenesis	2.59446e-10	4.30007e-09	RYK; WLS; PDCD10; AGT; DLG1; LHX2; DLG5; ALMS1; KDM2B; IRX3; IRX2; FOXQ1; ARHGEF19; CRB2; STK3; STK4; CXCL10; GATA4; GATA3; UBE4B; STIL; TCF15; MMP14; LGR4; NTN4; ITGA3; ITGA5; EDNRA; SEMA4C; MST1; SOX17; NF2; ARL13B; FRAS1; HOXB2; HOXB7; DSP; VEGFA; COL4A1; GLMN; XIRP2; ZEB2; ZNRF3; PSMD14; NOG; PSMD10; PSMD13; PSMD12; FLNA; FOXC1; SMAD4; SMAD7; SMAD1; RET; MIB1; SMO; FGF7; MPP5; TSC2; TSC1; LAM…
GO:0007017	microtubule-based process	3.13903e-10	5.10806e-09	IFT27; IFT20; FKBP4; DLG1; CNTROB; BLOC1S3; BLOC1S2; BLOC1S1; GABARAP; ESPL1; CLASP1; OFD1; ARHGEF10; DIAPH1; OPA1; CEP85; STIL; TUBB4B; GTSE1; AKAP9; CEP76; STARD9; CEP72; KLC1; KLC3; CCDC114; TUBE1; TNKS; CAPZB; CDKN1B; RAB6A; RAB6C; CRIPT; XPO1; WDR43; CETN3; TTK; TTL; CNP; DPCD; KIF9; KIF6; KIF7; DST; BNIP2; CAMSAP2; CAMSAP3; WDR35; FLNA; ATXN3; DYNC1LI1; SDCCAG8; AP3M1; SRGAP2; NPHP3; DCTN2;…
GO:0080135	regulation of cellular response to stress	3.15225e-10	8.86682e-09	HSPA8; MEN1; FKBP4; HIPK2; UBAC2; PDCD10; DUSP22; SEMA4C; DLG1; APBB1; DERL3; IGF1R; NUP98; GRINA; CAMK2G; NUP93; NUP50; PPP4R2; OPA1; HIPK3; ZNF675; DBNL; AIDA; BAK1; PTEN; NUAK1; FZD10; SIRT6; ARNTL; SENP2; VEGFA; ING2; ZEB2; VASH1; PSAP; PSMD10; DNAJC2; DNAJC3; GPX1; MAP3K3; ATXN3; NUP133; PRKDC; FOXM1; FKTN; GADD45G; HTRA2; POLH; HIC1; UNC5CL; RAD51AP1; ELL3; UBE2V1; UBE2V2; BDKRB2; BMPR1A; S…
GO:0048513	animal organ development	3.87494e-10	6.19298e-09	HIST1H4C; HIST1H4B; HIST1H4A; HIST1H4F; HIST1H4E; HIST1H4D; HIST1H4K; HIST1H4J; HSPA9; HIST1H4H; HIST1H4L; B2M; MKL2; AGT; ASS1; DISC1; ZNF703; PIK3CA; NR0B1; PIK3CD; CAMK4; IRX5; TMEM57; KDM2B; HIST1H4I; IRX3; IRX2; FOXQ1; PPHLN1; ELF5; SP3; SP5; SP6; CRB2; MEG3; ZNF675; MAX; BAK1; MAF; TSG101; EVL; EVC; ITGA4; ITGA6; ITGA7; MGST1; GTF3C5; PHLDA1; APOA2; PHLDA2; ATPIF1; LILRB3; LILRB2; DGAT2; FB…
GO:0016569	covalent chromatin modification	3.9843e-10	1.55694e-08	CHD5; LIF; BCOR; TRIM16; ISL1; HUWE1; MEN1; ZNF335; PPARGC1A; SETD1A; WDR61; SETD1B; PRKD2; RAPGEF3; CXXC1; USP22; USP21; KDM4C; BRD7; MBIP; KDM4B; USP34; DNMT1; DMRTC2; APBB1; RNF20; UBE2U; HDAC9; PHC1; UHRF2; SAP18; HDAC8; KDM2A; MYB; SETDB1; HMG20B; FLCN; WDR5; KDM6B; VRK1; SMYD3; PRMT2; PRMT3; MUC1; PRMT1; PRMT6; RNF8; PRMT5; IWS1; PER2; PER1; LDB1; BRD8; MYSM1; SNAI2; UBR2; SETD3; SETD2; GAT…
GO:0010647	positive regulation of cell communication	4.7098e-10	1.80572e-08	ZDHHC17; ASXL2; RYK; CRKL; STK11; MEN1; POGLUT1; PDCD10; DYNLL1; DUSP22; AGT; SEMA4D; AKR1B1; MAP4K3; LANCL2; DLG4; DISC1; PTGER4; NR0B2; PIK3CB; WNT16; BMP1; MIB2; PIK3CG; GPRC5B; WWC1; RNF111; IRAK2; BANK1; IRAK1; IRAK4; GDF2; WLS; MDFIC; SLC38A9; SIVA1; SPPL3; OSBPL8; SFRP1; STK4; TGFB1I1; GATA6; CXCL10; GATA4; GATA3; RUSC1; ADRA1A; SNAP25; AKAP6; ADRA1B; DBNL; HIPK2; GRB10; LITAF; GRB14; EIF2…
GO:1901135	carbohydrate derivative metabolic process	6.71748e-10	1.05476e-08	PGAP1; GOLPH3; PRKAG1; HSPA8; PCSK6; GPAT2; MOCS2; MOCS1; OGN; PMM1; UBE2J1; DLG1; OGDH; DLG4; PTGER4; PQLC3; GUCY1A3; TAZ; PTGER3; ATPIF1; GNPTAB; TMEM59; B3GALT4; NPR2; NPR3; B3GALT1; MUC2; MUC1; SLC35A3; MUC6; MUC4; APRT; SERP1; MACROD2; MUC19; SULT1E1; CXCL10; MUC15; UQCRQ; COX6A1; MUC12; GATA1; AKAP5; AKAP6; TNKS2; UCKL1; PARP16; GM2A; PARP10; GADD45GIP1; PDE5A; NTHL1; APOBEC3G; TNKS; UGCG; …
GO:0065008	regulation of biological quality	7.00933e-10	3.74729e-09	HIST1H4C; HIST1H4B; HIST1H4A; HIST1H4F; HIST1H4E; HIST1H4D; HIST1H4K; HIST1H4J; HIST1H4I; HSPA8; FTMT; HIST1H4L; B2M; PDCD10; AGT; RAB11A; CP; DISC1; HKDC1; PIK3CA; PIK3CB; PRNP; PIK3CG; ITPKB; ZC3H14; IRX5; DHX9; HIST1H4H; MUC2; GRINA; SP3; MUC6; PCSK7; SPPL3; NMU; MEG3; GK; ZNF675; MYL12A; HIPK2; GTSE1; BAK1; MAK; EVL; ATP2A1; ATP2A2; ATP2A3; ITGA7; SWAP70; APOA2; XPO1; ATPIF1; DGAT1; TTR; PALM…
GO:0000082	G1/S transition of mitotic cell cycle	8.19773e-10	3.08477e-08	HINFP; MTBP; PLK3; PLK2; PKMYT1; AKT1; LSM10; GADD45A; PRIM1; PRIM2; CUL5; CUL1; CUL2; CUL3; CDKN2B; CDKN2C; CDKN2A; CDKN2D; PRMT2; MUC1; PRMT1; BCAT1; BRD4; MDM2; BRD7; MDM4; USP37; RBBP8; CCND1; GTSE1; SFN; PTEN; UBA52; DBF4; UBB; UBC; PID1; CCNH; ID4; ITGB1; RPS27L; ACVR1B; CDKN1B; RPS27A; CARM1; TFDP2; PPP1R1C; CCNE2; BACH1; CCNE1; TRIAP1; PCBP4; PPP6C; CHEK2; RBM38; PLCB1; TCF3; CDC25C; PSME…
GO:0044843	cell cycle G1/S phase transition	8.35609e-10	2.31734e-08	HINFP; MTBP; ORC3; PLK2; MEN1; PKMYT1; AKT1; LSM10; GADD45A; PRIM1; PRIM2; CUL5; CUL1; CUL2; CUL3; CDKN2B; CDKN2C; CDKN2A; CDKN2D; PRMT2; MUC1; PRMT1; BCAT1; BRD4; MDM2; BRD7; MDM4; ATP2B4; USP37; RBBP8; CCND1; GTSE1; SFN; PTEN; UBA52; DBF4; UBB; UBC; PID1; CCNH; ID4; FBXO5; ITGB1; RPS27L; ACVR1B; CDKN1B; RPS27A; CARM1; TFDP2; PPP1R1C; CCNE2; BACH1; CCNE1; TRIAP1; PCBP4; PPP6C; CHEK2; RBM38; PLCB…
GO:0072359	circulatory system development	1.01588e-09	2.77815e-08	HIF3A; ERRFI1; IFT20; CRKL; STK11; CPE; PCSK5; POGLUT1; HIPK1; ANP32B; ECE2; AGT; LEMD2; SGPL1; MFGE8; PTGER4; PIK3CA; PIK3CB; MIB1; TAZ; PIK3CG; AGGF1; THY1; YAP1; C2CD3; IL18; SLITRK5; SCG2; STK3; STK4; GATA6; CXCL10; GATA4; GATA5; GATA2; GATA3; GATA1; ADRA1A; UBE4B; AKAP6; HIPK2; BAK1; AHR; PTEN; MMP14; TNFSF12; MMP13; ITGA3; MMP19; NDNF; PDCD10; MYO18B; GPLD1; EDNRA; DHRS3; ATPIF1; JAM3; APOH…
GO:0006403	RNA localization	1.30173e-09	2.0087e-08	AAAS; U2AF2; NCBP1; NCBP2; AHCTF1; SIDT1; SIDT2; SRSF11; SRSF10; RANBP17; LRPPRC; SMG5; XPOT; SMG6; DDX39B; DDX39A; RAN; PRPF31; RFTN1; TOMM20L; NUP214; NUP210; MAGOH; NUP98; CHTOP; NUP93; IWS1; RAE1; NUPL2; THOC3; THOC2; SETD2; THOC7; THOC5; ZC3H11A; KIF5C; PARP11; TERF1; SARNP; UPF1; EIF5A2; NUP205; NUP88; SLBP; SEH1L; KHDRBS1; NUP85; DHX38; NOP10; HNRNPA1L2; NHP2; TOMM20; EXOSC2; EXOSC3; TST; …
GO:0010942	positive regulation of cell death	1.6325e-09	6.03133e-08	PCSK9; ANP32B; DYNLL1; AGT; ACVR1C; APBB1; APBB2; HEBP2; ARHGEF11; ARHGEF12; ARHGEF17; ARHGEF18; SIVA1; STK3; STK4; BAK1; PTEN; TNFSF12; RPS27L; CDKN1B; ANO6; RPS27A; ITGA6; GPLD1; PHLDA1; IFIT2; PHLDA3; ATPIF1; KCNMA1; JAK2; NF1; SENP1; PPARG; ING4; ING5; ING2; BNIP3; TFAP4; BCL2A1; MYBBP1A; SORT1; PARK7; MAGED1; PPM1F; RET; PRKDC; GADD45G; HTRA2; NCOA1; TFPT; CDC34; RBM10; SAP30BP; EEF1A2; RXRA…
GO:0051129	negative regulation of cellular component organization	1.73369e-09	6.29083e-08	SCFD1; HSPA2; RYK; BUB1B; HSPA8; FKBP4; B2M; SEMA4B; SEMA4C; SEMA4D; SEMA4F; KIAA0319; SMG6; DLG4; PTGER4; ESPL1; TMEM59; IRAK3; THY1; IFRD1; OPA1; CXCL10; PTEN; CTBP1; MMP14; CAPZB; EVL; ITGA3; RAD1; SWAP70; APOA2; ZNF451; CSK; TTK; PSMG2; SNX33; NR1H2; INSIG1; GDI1; BNIP3; PSMD10; ATAD2; GPX1; IL15RA; KLHL22; SMAD6; SPTA1; PRKCSH; CBFA2T2; AP1AR; ARF6; RBM14; CHMP4B; TMEM67; MECP2; PTPRZ1; CAPZ…
GO:0051348	negative regulation of transferase activity	1.76471e-09	6.29104e-08	ERRFI1; BUB1B; PLK1; CTC1; PSMF1; PRKAG2; MEN1; SPRED2; HIPK3; AKT1; CIB1; DUSP22; CAV3; DUSP26; CAV1; DCN; GPS1; GPS2; MBIP; CERS1; GADD45A; GADD45B; BAG5; ANAPC10; FBXO7; FOXA2; IRAK3; THY1; TAOK3; CDKN2B; CDKN2C; IGF1R; CDKN2A; PRPSAP1; LRRTM3; CDKN2D; SOCS4; TRIM27; LRRC4C; SPRED1; FLRT3; FLRT2; HMGCR; PYCARD; CEP85; BMP7; DNAJA3; ZNF675; DNAJA1; SOCS1; PSMA7; SOCS3; SOCS2; PPP2CA; HYAL2; PKI…
GO:0048193	Golgi vesicle transport	1.84962e-09	6.48005e-08	TRAPPC2L; SCFD1; GOLPH3; DYNLL1; ARFGEF2; RAB3IP; LYPLA1; SPTB; ERGIC2; ERGIC1; ARFRP1; KIF13A; KIF4A; ATP9A; KIF2A; SAR1B; KIF2C; TMED10; SNX8; HYOU1; COMMD1; SYS1; CTAGE5; LMF1; CCDC93; NAPG; GOLGA1; GOLGA2; GOLGA5; GOLGA7; CUL3; COG8; SCAMP2; SCAMP3; SCAMP1; COG3; CENPE; CTSC; COG7; COG5; VAPB; CTSZ; RINT1; SEC24A; SEC24C; SEC24B; ATL3; YIPF5; COL7A1; SNAP23; TRAPPC1; ACSL3; TRAPPC3; TRAPPC2; …
GO:0019439	aromatic compound catabolic process	2.00347e-09	5.40389e-08	SLC6A3; TATDN2; ZCCHC11; NCBP1; NCBP2; RPL21; NUDT15; UHMK1; DCTPP1; TNRC6B; RAPGEF3; PAH; UPF3A; RPL22; OGG1; LRPPRC; SMG5; PNPT1; SMG6; SMG1; SMG9; DNASE1; RPS26; KMO; OAS2; APOBEC3C; TUT1; MAGOH; CDKN2A; ENTPD2; AFMID; ENPP4; RNASEH1; PPP2R2A; DFFA; DFFB; ENPP1; RPL14; RPL15; RPL17; RPL10; RPL11; RPL12; RPL13; RPL18; PDE8B; APOBEC3H; SMUG1; SMPDL3A; MUS81; PPP2CA; PRPF18; EIF4G1; GSK3A; ERI1; …
GO:0031647	regulation of protein stability	2.01508e-09	3.05677e-08	DNLZ; NAA15; PLK1; CDKN2AIP; HSPA8; SAV1; HPS4; CREBL2; CHFR; PDCD10; SOX17; GSN; TOMM7; SUGT1; DVL3; STUB1; GPR26; PARK7; CCDC88C; DSC3; HSP90AB1; SUMO1; ZSWIM7; COG3; GOLGA7; NF2; CTSH; ZNF207; CDKN2A; DNAJA3; TRIM24; CTSA; ATP1B2; ATP1B3; ATP1B1; TNIP2; STK3; STK4; TPR; PYCARD; GIPC1; MDM2; MDM4; KRAS; STXBP1; BMP2; FKBPL; PHB; FBXL3; GTSE1; PTEN; RNF5; FBXW11; RASSF1; TBRG1; RASSF2; KHDRBS1; …
GO:0046700	heterocycle catabolic process	2.31087e-09	6.14878e-08	TATDN2; ZCCHC11; NCBP1; NCBP2; RPL21; NUDT15; UHMK1; DCTPP1; TNRC6B; RAPGEF3; RPL22; OGG1; LRPPRC; SMG5; PNPT1; SMG6; SMG1; PRODH2; SMG9; EIF3E; RPS26; KMO; OAS2; APOBEC3C; TUT1; MAGOH; CDKN2A; ENTPD2; AFMID; ENPP4; RNASEH1; PPP2R2A; DFFA; DFFB; ENPP1; RPL14; RPL15; RPL17; RPL10; RPL11; RPL12; RPL13; RPL18; PDE8B; APOBEC3H; SMUG1; SMPDL3A; MUS81; PPP2CA; PRPF18; EIF4G1; GSK3A; ERI1; DDX6; DCPS; X…
GO:0002009	morphogenesis of an epithelium	2.59239e-09	6.80589e-08	RYK; PDCD10; AGT; DLG1; LHX2; DLG5; ALMS1; KDM2B; IRX3; IRX2; C2CD3; ARHGEF19; STK3; STK4; CXCL10; GATA4; GATA3; STIL; TCF15; MMP14; LGR4; LMO4; RPS27A; ITGA5; EDNRA; SEMA4C; MST1; SOX17; ZIC3; ARL13B; FRAS1; HOXB2; HOXB7; HOXB4; VEGFA; COL4A1; GLMN; ZEB2; ZNRF3; PSMD14; NOG; PSMD10; PSMD13; PSMD12; FLNA; SMAD4; RET; MIB1; SMO; RHOC; MPP5; TSC2; TSC1; LAMA5; RXRA; LEF1; YAP1; NTN1; NTN4; NPNT; CT…
GO:0050793	regulation of developmental process	3.34818e-09	4.99436e-08	HIST1H4C; DUOXA1; HIST1H4A; RNF10; HIST1H4F; HIST1H4E; HIST1H4D; HIST1H4K; HIST1H4J; HIST1H4I; HIST1H4H; HIST1H4L; B2M; PDCD10; AGT; RAB11A; DISC1; ZNF703; PIK3CA; NR0B1; CAMK4; ZSWIM6; STK24; RNF112; KDM2B; IRX3; SP6; CRB2; MEG3; OPA1; ZNF675; SFRP4; MAF; ITGA3; ITGA5; ITGA7; PHLDA2; LILRB3; LILRB2; ENG; CYP27B1; TTL; COL4A2; ANAPC2; ZEB1; ZEB2; RPS6KA1; RPS6KA6; HLX; SH3D19; PSMD14; NOG; PSMD10…
GO:0017038	protein import	3.4437e-09	8.82649e-08	DNLZ; PTGS2; TOMM40; HSPA4; HSPA8; CD36; AKT1; AFG3L2; GDF5; DAB2; AGT; TMEM173; OGG1; DMAP1; TOMM7; KANK1; RAN; ARHGEF5; PAM16; SIX3; HSP90AB1; KPNA6; NDUFA13; CDH1; ZNF268; JAK3; PTTG1IP; TRIM28; NCKIPSD; ERBB4; NUP98; MDFIC; TONSL; NUP93; SPPL3; BAMBI; NUP50; TPR; SNAI2; CHERP; BMP7; BMP6; AKAP6; MBTPS1; HYAL2; RANBP17; LITAF; PKIA; PARP10; TLR2; F2R; KPNA5; KPNA4; CYLD; KPNA2; KPNA1; CCL19; T…
GO:0043436	oxoacid metabolic process	3.4517e-09	8.82649e-08	PRKAG1; PRKAG3; POLG2; OCLN; RARS2; ATPIF1; ASS1; NDUFAB1; OGDH; HKDC1; CYP46A1; ABCD1; ABCD2; B3GALT6; PRKAG2; AASDHPPT; PTGR1; BCAT1; SULT1E1; GK; GBA2; CNDP2; NPL; L2HGDH; D2HGDH; FDXACB1; CYP26A1; ACLY; GATC; HSD17B12; HSD17B10; ALDH3A2; NDNF; UROS; MGST2; IMPAD1; UROD; PTGDS; CYP2U1; PANK2; DGAT2; PEPD; MRI1; NR1H4; HNMT; NR1H2; GGTLC1; PCYOX1L; CHST7; GGTLC2; SGPL1; PPARG; PPARD; INSIG2; PP…
GO:0051438	regulation of ubiquitin-protein transferase activity	3.7154e-09	1.27961e-07	BUB1B; PLK1; PSMF1; TOPORS; STUB1; PARK7; BAG5; ANAPC10; ZYG11B; ZYG11A; CUL1; CDKN2A; CDC14C; ARRDC3; FZR1; PTEN; UBA52; CDC14B; UBB; UBC; RPS27A; UBE2D1; UBE2L3; PINK1; CDC16; USP44; BUB3; PSMB8; UBE2E1; PSME3; DCUN1D1; DCUN1D2; DCUN1D4; DCUN1D5; MAGEA2B; ANAPC2; ANAPC5; ANAPC4; ANAPC7; UBE2N; CDC26; UBE2C; CDC23; PSMD10; PSMD13; PSMD12; PSMB10; SMAD7; ANAPC1; MAGEC2; FBXO5; ABL1; SKP1; PSEN1; …
GO:0071826	ribonucleoprotein complex subunit organization	3.76021e-09	9.49213e-08	RRP7A; SF1; PRPF8; SRSF10; PRPF3; PRPF6; EIF3H; EIF3I; EIF3J; EIF3K; DDX39B; EIF3M; TFIP11; RPF1; EIF3B; EIF3C; EIF3D; EIF3E; EIF3F; EIF3G; PTBP2; HBS1L; LUC7L3; LUC7L2; YTHDC1; MRPS7; PRMT7; TDRD5; PRMT5; USP39; PRPF31; RPL10; RPL11; RPL12; MRRF; PLD6; SNRPD3; SNRPD2; SNRPD1; KIF5B; EIF2D; PQBP1; EIF2A; DDX6; DDX1; GRB7; PPAN; KLC1; CD2BP2; MRPL20; RPS27L; RPL6; LSM14A; RPL5; RPL3; CELF1; EIF3L;…
GO:0022603	regulation of anatomical structure morphogenesis	3.92959e-09	9.79412e-08	RYK; STK11; HIPK2; HIPK1; L1CAM; PDCD10; SEMA4B; AGT; SEMA4D; SEMA4F; DLG1; CEACAM1; DISC1; PTGER4; PAX8; CDC42SE1; THY1; ZMYM2; ZMYM3; ZMYM6; DIAPH1; ARHGEF18; ARHGEF19; SP6; MEG3; IFRD1; OPA1; GATA6; CXCL10; GATA4; GATA2; GATA3; AKAP5; MYL12A; TNMD; PTEN; LRP8; ARHGAP18; CAPZB; RPS27A; ITGA5; ITGA7; RC3H1; EDNRA; PLXNA4; SEMA4C; SYT1; PALM2; APOH; DAB2IP; CORO1C; FIS1; NF1; TTL; GDF15; GTF2I; C…
GO:0044087	regulation of cellular component biogenesis	4.17256e-09	6.12203e-08	SCFD1; HSPA2; SYNPO; SUMO1; HSPA8; FKBP4; GPM6A; GPM6B; IFT20; AGT; DLG1; PTGER4; ALMS1; ARHGEF10; SLITRK4; SLITRK5; SLITRK2; SLITRK3; SLITRK1; XPA; GTF2F2; PARP10; PTEN; CEP76; ACE2; ARHGAP18; TSG101; CAPZB; EVL; ODF2; CDKN1B; SWAP70; ZNF451; GAP43; RAB3GAP1; FAF1; NF2; TBC1D24; CCL24; NR1H2; CCL26; PDLIM5; KIF9; SENP6; PAXIP1; VEGFA; BLK; INSIG1; DCDC2; S1PR1; FLOT1; ASAP3; ATXN2; SMAD6; RAP1B;…
GO:0031329	regulation of cellular catabolic process	4.25166e-09	1.4399e-07	RNF14; KCNE2; TIMP4; TIMP3; TIMP2; TIMP1; BUB1B; PLK1; PLK3; SUMO2; GCLC; AKT1; AKT2; PCSK9; ARAF; TNRC6B; APOC1; ANKIB1; DAB2; DYX1C1; ATPIF1; CAV3; FURIN; PNPT1; PPP1R3E; PPP1R3D; PPP1R3B; DISC1; STUB1; PARK7; RAD23A; ANAPC10; PIK3CG; HSP90AB1; SUMO1; CSNK1D; CSNK1E; SPTLC2; RFWD2; SPTLC1; ABCD2; CUL1; ENTPD5; CDKN2A; PLK2; TMF1; CTSC; DFFA; MYLIP; GIPC1; MDM2; ANAPC1; ATP2B4; PTTG1IP; SOCS4; P…
GO:0035295	tube development	4.27507e-09	6.17127e-08	ERRFI1; PCSK5; AGT; ASS1; DLG1; LHX2; LHX3; DLG5; MIB1; KDM2B; IRX3; IRX2; C2CD3; SP3; STK3; STK4; GATA6; CXCL10; GATA4; GATA5; GATA2; GATA3; GATA1; MMP14; LGR4; ITGA3; ITGA6; RC3H2; EDNRA; SERPINE2; SEMA4C; WDR48; FKBP8; MST1; SOX17; ZIC3; NF1; NR1H4; GDF11; ARL13B; HOXB7; VEGFA; COL4A1; GLMN; ZEB1; ING2; ZEB2; HLX; NOG; HES1; ZNF358; FOXC1; SMAD9; NUP133; SMAD4; DEAF1; SMAD6; SMAD7; SMAD1; RET;…
GO:1905114	cell surface receptor signaling pathway involved in cell-cell signaling	4.39698e-09	1.08221e-07	MOV10; RYK; STK11; CPE; IFT20; DLG4; ZNF703; DMPK; WLS; ARHGEF19; MDFIC; STK3; STK4; DLX5; DEPDC1B; GATA3; CCND1; GRB10; PTEN; TNKS; LGR4; LGR6; GABRG2; ITGA3; FZD10; ARNTL; SOX17; HOXB9; DST; SENP2; CBY1; ZEB2; CSNK1A1; ZNRF3; PSMD14; NOG; PSMD10; PSMD13; PSMD12; PDE6B; FRAT2; PDE6A; PDE6G; TMEM198; EIF4A3; TMEM88; TLE3; TLE2; TLE1; TLE4; SMO; NPHP4; TSC2; GPRC5B; HIC1; LIMD1; DDB1; RIMS2; MECP2…
GO:0009628	response to abiotic stimulus	5.01135e-09	2.57992e-08	SCFD1; HSPA2; IFT20; ERRFI1; HSPA8; MEN1; FKBP4; HIPK2; AGT; SDF4; DISC1; PTGER4; GPR182; TSC1; IRAK1; STK11; KCNJ2; MUC1; CAMK2G; NUP93; BDKRB2; GATA6; GYPA; GATA4; NPTN; GK; GATA3; AKAP5; STRBP; PPP1R9B; CCND1; BAK1; PTEN; RHBDD1; XRRA1; MMP14; MMP13; CDKN1B; ALDH3A1; UBE2D2; UBE2D3; NDNF; UBE2D1; GPLD1; RAD1; EDNRA; SERPINE2; CHCHD2; BACH1; KCNMA1; CETN1; PAM; TNFRSF8; NF1; ZNF516; GRM1; TSPYL…
GO:0044270	cellular nitrogen compound catabolic process	5.55566e-09	1.35051e-07	TATDN2; ZCCHC11; NCBP1; NCBP2; POR; NUDT15; UHMK1; DCTPP1; TNRC6B; RAPGEF3; RPL22; OGG1; LRPPRC; SMG5; PNPT1; SMG6; SMG1; SMG9; EIF3E; RPS26; KMO; OAS2; APOBEC3C; TUT1; MAGOH; CDKN2A; ENTPD2; AFMID; ENPP4; RNASEH1; PPP2R2A; DFFA; DFFB; ENPP1; RPL14; RPL15; RPL17; RPL10; RPL11; RPL12; RPL13; CYP3A4; CYP3A5; RPL18; PDE8B; APOBEC3H; SMUG1; SMPDL3A; MUS81; PPP2CA; PRPF18; EIF4G1; GSK3A; ERI1; DDX6; D…
GO:0043488	regulation of mRNA stability	6.1232e-09	1.47031e-07	PSMF1; HSPA8; AKT1; ANP32A; ZC3H14; NUP214; RNASEL; DHX9; CARHSP1; SYNCRIP; EIF4G1; UBA52; XRN1; UBB; UBC; YBX1; ELAVL1; PABPC1; RPS27A; PUM2; YTHDF2; EXOSC8; EXOSC9; DCP1A; EXOSC2; EXOSC3; EXOSC1; MAPKAPK2; EXOSC4; EXOSC5; XPO1; TIRAP; KHSRP; APOBEC1; PCBP4; MYD88; RBM38; PRKCD; SET; PSMD14; PCID2; PSMD10; PSMD13; PSMD12; RBM24; SERBP1; PSMB10; CIRBP; MAPK14; UPF1; TNPO1; HNRNPR; HNRNPU; PSMA2; …
GO:0071166	ribonucleoprotein complex localization	6.4615e-09	9.17943e-08	AAAS; NCBP1; NCBP2; SRSF11; SRSF10; SMG5; XPOT; SMG6; DDX39B; DDX39A; RAN; PRPF31; NUP214; NUP210; MAGOH; NUP98; CHTOP; NUP93; IWS1; RAE1; NUPL2; THOC3; THOC2; SETD2; THOC7; THOC5; ZC3H11A; SARNP; NUP205; NUP88; SLBP; SEH1L; NUP85; DHX38; GLE1; SRSF5; SRSF4; SRSF7; SRSF6; NMD3; NXF2; SRSF3; SRSF2; U2AF1; U2AF2; SRSF9; RBMX2; NXF5; POM121; RNPS1; SDAD1; POLR2D; EIF4E; SMG1; ZC3H3; NUP153; NUP155; …
GO:0051236	establishment of RNA localization	7.25e-09	1.00582e-07	AAAS; KHSRP; NCBP1; NCBP2; AHCTF1; SIDT1; SIDT2; SRSF11; SRSF10; RANBP17; LRPPRC; SMG5; SMG6; DDX39B; DDX39A; RAN; HNRNPA1; RFTN1; TOMM20L; NUP214; NUP210; MAGOH; NUP98; CHTOP; NUP93; IWS1; RAE1; NUPL2; THOC3; THOC2; SETD2; THOC7; THOC5; ZC3H11A; KIF5C; PARP11; TERF1; SARNP; ATR; EIF5A2; NUP205; NUP88; SLBP; SEH1L; KHDRBS1; NUP85; DHX38; TOMM20; TST; GLE1; SRSF5; SRSF4; SRSF7; SRSF6; XPO5; SRSF3;…
GO:0010033	response to organic substance	7.30485e-09	1.00582e-07	RNF14; HSPA2; AGL; NCBP1; NCBP2; HSPA4; HSPA9; HSPA8; B2M; AGT; ASS1; SQLE; ZNF703; PIK3CA; NR0B1; PIK3CG; DERL3; ZC3H15; RNF111; MUC1; PPP2R2A; SP5; CRB2; MEG3; PIK3C3; GK; ZNF675; PARP16; MAX; BAK1; ATP2A2; ALDH3A1; ITGA4; ITGA5; MGST2; MGST1; CAPN10; DUSP22; APOA2; UFSP2; ZNF451; LILRB2; DGAT2; HRH4; FBXL15; CYP27B1; EREG; LIN28B; COL4A6; COL4A2; COL4A1; GART; ZEB1; RPS6KA4; RPS6KA5; PSMD14; N…
GO:0009896	positive regulation of catabolic process	7.38195e-09	2.45904e-07	RNF14; KCNE2; PCSK9; HAMP; BUB1B; PLK1; PLK3; PPP2R3A; AKT1; AKT2; TNRC6C; TNRC6B; RAPGEF3; ANKIB1; DAB2; ATPIF1; CAV3; FURIN; FBXL5; DISC1; STUB1; ASB9; ANAPC10; SUMO1; CSNK1D; CSNK1E; SPTLC2; RFWD2; SPTLC1; ABCD2; ZNF268; CUL1; ATG7; ENTPD5; SUMO2; PLK2; BARD1; CTSC; MYLIP; EDEM1; CHFR; MDM2; FBXO22; CSNK2A1; PTTG1IP; SOCS4; CNOT7; FZR1; GSK3A; PTK2B; ADAM8; ADAM9; PTEN; UBA52; PACSIN3; PSMD3; …
GO:0030111	regulation of Wnt signaling pathway	7.7821e-09	2.55052e-07	MDFI; ZRANB1; TMEM88; ISL1; PSMF1; PPP2R3A; DACT2; GSC; CAPRIN2; RAPGEF1; DAB2; SOX17; CAV1; HNF1B; DVL3; ZNF703; RBPJ; PSMB10; SIX3; CSNK1D; CSNK1E; CDH2; SPIN1; CUL3; DDIT3; MACF1; MDFIC; RNF220; BAMBI; STK3; STK4; SNAI2; DEPDC1B; USP34; ROR2; CSNK2A1; RSPO3; RSPO2; BMP2; RSPO4; CCND1; PSMC4; GSK3A; KANK1; DCDC2; STK11; TLR2; PPP2CA; UBA52; CYLD; UBB; GRB10; APC; RNF213; TNKS; EMD; AES; LGR6; N…
GO:0006413	translational initiation	8.86353e-09	1.20195e-07	NCBP1; NCBP2; FAU; EIF3H; EIF3I; EIF3J; EIF3K; EIF3L; EIF3M; EIF3B; EIF3C; EIF1AX; EIF3E; EIF3F; EIF3G; EIF1AD; BANK1; LARP1; MKNK1; DDX3Y; EIF2B2; EIF2B3; RPL14; RPL15; RPL17; RPL10; TPR; RPL12; RPL13; EIF2B1; RPL18; EIF4G3; EIF4G2; EIF4G1; EIF2D; EIF2A; EIF2AK1; UBA52; DDX1; MTIF3; RPS2; RPL37A; RPL8; RPL9; RPL6; RPL7; RPL4; RPL5; KHDRBS1; RPL3; COPS5; YTHDF2; GLE1; RPL7A; ABCF1; DENR; METTL3; …
GO:0032984	macromolecular complex disassembly	1.00192e-08	2.37685e-07	SMARCC2; TRMT112; ADD2; ADD1; TMOD4; HSPA8; MRPL32; IST1; MRPS24; KIF2C; GSN; TMOD3; ARHGEF2; MCTS1; MRPL54; N6AMT1; MICAL2; PTCD3; MRPL50; MRPL51; MRPL52; MRPL53; APEH; IRAK3; HBS1L; MRPL36; MRPL37; MRPL34; SPTB; DDIT4; MRPL33; WDR1; MRPS7; MRPS6; MRPS5; MRPL38; MRPL39; SMARCD2; SMARCD1; MRRF; TWF1; AKAP5; TWF2; TRIOBP; LIMA1; ARID1A; EIF2D; MRPL43; MRPL42; GADD45GIP1; MRPL40; MRPL47; MRPL46; MR…
GO:0043085	positive regulation of catalytic activity	1.05238e-08	2.46682e-07	HSPA2; CHTF18; CRKL; BUB1B; PRKAG1; STK11; FTMT; DUSP5; SBF1; ANP32B; PDCD10; AGT; SEMA4D; DLG1; GAPVD1; DLG4; PIK3CA; PIK3CB; RAB3IP; CTAGE5; PIK3CG; TBC1D22A; SUMO1; SEMG2; TIAM2; IRAK2; THY1; IRAK1; ARHGEF10; ARHGEF11; ARHGEF12; NPR3; RASGRP2; ARHGEF17; ARHGEF18; ARHGEF19; MDFIC; CAMK2G; FN1; OSBPL8; STK3; STK4; GMIP; DEPDC1B; RSU1; ADRA1A; AKAP5; AKAP6; PLEKHG3; GTF2F1; RAPGEF5; CCND1; GM2A; …
GO:0009887	animal organ morphogenesis	1.07278e-08	1.43304e-07	ERRFI1; RYK; CRKL; FOXA1; CPE; CSRNP1; HIPK2; HIPK1; MFAP2; AGT; LEMD2; DLG1; SGPL1; LHX3; DLG5; LHX8; LHX9; ALMS1; IRX5; THY1; KDM2B; IRX3; IRX2; C2CD3; ARHGEF19; SP3; SP5; SP6; CRB2; SERP1; ABLIM1; CSF3R; GATA6; GATA4; GATA5; GATA2; GATA3; GATA1; UBE4B; BAK1; TCF15; PTEN; MMP14; LGR4; MMP16; EVL; MMP13; RPS27A; ITGA6; IMPAD1; EDNRA; PHLDA2; WDR48; MST1; PAM; WWOX; SOBP; NF2; NF1; ZIC1; TOPORS; …
GO:0007059	chromosome segregation	1.08987e-08	1.43446e-07	PIBF1; BUB1B; PLK1; NUDC; NUF2; RAD18; RB1; CHMP1B; KIF2A; ZW10; KIF2C; TTK; PPP1R7; SRPK1; AHCTF1; ANAPC10; SYCE1; SYCE3; SYCE2; ESPL1; CENPQ; DLGAP5; MEI1; KIFC1; MAPRE1; SETDB2; CUL3; CENPO; ZNF207; CENPM; CENPL; CENPK; DDX3Y; CENPI; NUP98; CENPF; CENPE; SPAG5; RANGAP1; SLC25A5; RACGAP1; TPR; CCDC155; CENPW; PAFAH1B1; CSNK2A2; CSNK2A1; CENPP; PSRC1; KIF25; CENPH; MLH3; AKAP8; H2AFY; KIF23; KIF…
GO:1905330	regulation of morphogenesis of an epithelium	1.13789e-08	3.67014e-07	LIF; RYK; PSMF1; ARHGEF19; DAB2; AGT; CAV3; GSN; HNF1B; SIX4; SIX1; PARD6A; GATA3; MAGI2; RNF207; RSPO3; HOXD13; DAAM1; PHB2; SEC24B; SNAI2; CXCL10; ROR2; ROR1; FGFR1; BMP7; TBX2; MAGED1; UBA52; UBB; UBC; LGR4; FOXP1; RPS27A; VANGL2; SMURF1; AP2S1; SMURF2; FZD6; MKS1; TIAM1; RREB1; FZD1; HOXB7; PSME3; VEGFA; PAX2; FGF7; RHOA; PSME1; PAX8; FGF1; ETV5; ETV4; ZNRF3; PSMD14; NOG; PSMD10; PSMD13; PSMD…
GO:0006082	organic acid metabolic process	1.59923e-08	2.07436e-07	PRKAG1; PRKAG3; POLG2; OCLN; RARS2; ATPIF1; ASS1; NDUFAB1; OGDH; HKDC1; CYP46A1; ABCD1; ABCD2; B3GALT6; PRKAG2; AASDHPPT; PTGR1; BCAT1; SULT1E1; GK; GBA2; CNDP2; NPL; L2HGDH; D2HGDH; FDXACB1; CYP26A1; ACLY; SLC46A1; HSD17B12; HSD17B10; ALDH3A2; NDNF; UROS; MGST2; IMPAD1; UROD; PTGDS; TST; CYP2U1; PANK2; DGAT2; PEPD; MRI1; NR1H4; HNMT; NR1H2; GGTLC1; PCYOX1L; CHST7; GGTLC2; SGPL1; PPARG; PPARD; IN…
GO:0015931	nucleobase-containing compound transport	1.61154e-08	5.11663e-07	AAAS; U2AF2; NCBP1; NCBP2; AHCTF1; SIDT1; SIDT2; SRSF11; SRSF10; SLC25A19; SLC25A17; RANBP17; LRPPRC; SMG5; XPOT; SMG6; SMG1; DDX39A; RAN; SLC28A3; TOMM20L; SLC29A4; NUP214; NUP210; MAGOH; RBMX2; NUP98; CHTOP; NUP93; SLC25A6; IWS1; SLC25A23; RAE1; NUPL2; THOC3; THOC2; SETD2; THOC7; THOC5; ZC3H11A; KIF5C; PARP11; SARNP; EIF5A2; NUP205; NUP88; SLBP; SEH1L; KHDRBS1; NUP85; SLC25A33; DHX38; HNRNPA1L2…
GO:0043241	protein complex disassembly	1.65214e-08	5.16484e-07	TRMT112; TMOD4; ADD2; ADD1; HSPA8; IST1; MRPS24; KIF2C; GSN; TMOD3; HDAC6; ARHGEF2; PLEKHH2; MRPL54; N6AMT1; MICAL2; MICAL3; MRPL50; MRPL51; MRPL52; MRPL53; APEH; IRAK3; MRPL36; MRPL37; MRPL34; SPTB; DDIT4; MRPL33; WDR1; MRPS7; MRPS6; MRPS5; MRPL38; MRPL39; MRRF; TWF1; AKAP5; TWF2; SGK1; LIMA1; MRPL43; MRPL42; GADD45GIP1; MRPL40; MRPL47; MRPL46; MRPL45; KIF24; APC; MRPL49; MRPL48; CAPZB; MRPL27; …
GO:0043487	regulation of RNA stability	1.72299e-08	2.20296e-07	PSMF1; HSPA8; AKT1; ANP32A; ZC3H14; NUP214; RNASEL; DHX9; CARHSP1; SYNCRIP; EIF4G1; UBA52; XRN1; UBB; UBC; YBX1; ELAVL1; PABPC1; RPS27A; PUM2; YTHDF2; EXOSC8; EXOSC9; DCP1A; EXOSC2; EXOSC3; EXOSC1; MAPKAPK2; EXOSC4; EXOSC5; XPO1; TIRAP; KHSRP; APOBEC1; PCBP4; MYD88; RBM38; PRKCD; SET; TNFRSF1B; PSMD14; PCID2; PSMD10; PSMD13; PSMD12; RBM24; SERBP1; PSMB10; CIRBP; MAPK14; UPF1; TNPO1; HNRNPR; HNRNP…
GO:0050658	RNA transport	1.72619e-08	3.99866e-07	AAAS; KHSRP; NCBP1; NCBP2; AHCTF1; SIDT1; SIDT2; SRSF11; SRSF10; RANBP17; LRPPRC; SMG5; SMG6; DDX39B; DDX39A; RAN; HNRNPA1; RFTN1; TOMM20L; NUP214; NUP210; MAGOH; NUP98; CHTOP; NUP93; IWS1; RAE1; NUPL2; THOC3; THOC2; SETD2; THOC7; THOC5; ZC3H11A; KIF5C; PARP11; SARNP; EIF5A2; NUP205; NUP88; SLBP; SEH1L; KHDRBS1; NUP85; DHX38; TOMM20; TST; GLE1; SRSF5; SRSF4; SRSF7; SRSF6; XPO5; SRSF3; SRSF2; U2AF…
GO:0036294	cellular response to decreased oxygen levels	2.05919e-08	6.3398e-07	HIF3A; PTGS2; PMAIP1; PLK3; AKT1; HYOU1; HIF1AN; RBPJ; RORA; EDN1; IRAK1; CUL2; AQP1; P4HB; BDKRB2; TBL2; GATA6; MDM2; MDM4; BMP7; EPO; SLC2A4; ADAM8; PTEN; UBA52; UBB; UBC; RBX1; HIPK2; VLDLR; RPS27A; UBE2D2; UBE2D3; HIF1A; UBE2D1; DNMT3A; SLC29A1; PINK1; NDRG1; CHCHD2; PTN; SLC9A1; BACH1; EGR1; PPARGC1A; NPEPPS; ANGPT4; SIRT2; SIRT1; SIRT4; PPARD; VEGFA; PTGIS; STC1; BNIP3; EGLN3; EPAS1; EGLN1;…
GO:0022008	neurogenesis	2.35898e-08	7.15439e-07	SMARCC2; DUOXA1; PCSK9; RNF10; RYK; FOXA1; HOXC10; STK11; FKBP4; HIPK2; B2M; GPM6A; GORASP1; L1CAM; DBN1; SEMA4B; SEMA4C; SEMA4D; LEF1; SEMA4F; KIAA0319; RAB11A; BYSL; LHX3; BLOC1S3; DLG4; BLOC1S1; KANK1; LHX8; RAP1GAP2; NTN4; NRAS; APBB1; APBB2; PTGER3; ZSWIM6; RNF112; IRX5; THY1; OLIG1; IRX3; ARHGEF10; WDR5; SLITRK5; SLITRK2; SLITRK3; WDR1; SLITRK1; KIF26A; MTCH1; MEG3; IFRD1; OPA1; GATA2; GATA…
GO:0000226	microtubule cytoskeleton organization	2.48163e-08	5.68179e-07	WNT3A; PIBF1; RSPH4A; PLK1; PPP2R3C; PLK3; PLK2; CLIP3; PLK4; KATNAL1; FKBP4; HEPACAM2; KIF4A; KIF24; DYX1C1; KIF2A; CAV3; KIF2C; CAV1; DLG1; RAB11A; UXT; BLOC1S2; NUSAP1; RAN; GADD45A; CROCCP3; EML1; DYNLT1; SKA3; GABARAP; NAV1; CAPN6; CSNK1D; SKA2; ESPL1; WDR62; OFD1; CUL7; MAPRE1; ARHGEF10; ZNF207; SPEF2; KIF19; AURKB; CCDC114; LRRC6; SPAG5; CEP152; CENPA; CCDC151; TPR; SRGAP2; PAFAH1B1; KIFC1…
GO:0019752	carboxylic acid metabolic process	2.67048e-08	7.98003e-07	PRKAG1; PRKAG3; POLG2; CS; ELOVL2; ATPIF1; ASS1; NDUFAB1; OGDH; HKDC1; CYP46A1; ABCD1; ABCD2; PRKAG2; PTGR1; BCAT1; GK; GBA2; CNDP2; NPL; L2HGDH; D2HGDH; FDXACB1; CYP26A1; ACLY; GATC; RARS2; HSD17B12; HSD17B10; ALDH3A2; UROS; MGST2; UROD; PTGDS; CYP2U1; PANK2; DGAT2; PEPD; MRI1; NR1H4; HNMT; NR1H2; GGTLC1; PCYOX1L; GGTLC2; SGPL1; PPARG; PPARD; INSIG2; PPARA; GART; DSE; HPDL; GARS; MCCC1; CSGALNAC…
GO:0051174	regulation of phosphorus metabolic process	2.91632e-08	8.58835e-07	HSPA2; PPP1R35; RYK; CRKL; ERRFI1; PRKAG1; STK11; MEN1; HIPK3; HIPK2; IFNAR1; CSRNP2; TSKS; PDCD10; DUSP21; DUSP22; AGT; SEMA4D; LEMD2; DUSP26; DLG1; SMG6; PTGER4; PIK3CA; PIK3CB; PRNP; PPME1; PTGER3; GPRC5B; AKT1S1; IRAK2; PIK3R3; BANK1; IRAK1; VAC14; PCDH11X; GDF2; IGF1R; PRKAG2; FAM58BP; PPP2R2D; IFNE; PPP2R2A; PPP2R2C; SPPL3; OSBPL8; SFRP1; STK4; CXCL10; CEP85; GATA1; ADRA1A; AKAP5; ZNF675; A…
GO:0023014	signal transduction by protein phosphorylation	2.92559e-08	3.6879e-07	ERRFI1; RYK; CRKL; STK10; MEN1; HIPK3; HIPK2; PDCD10; DUSP21; DUSP22; AGT; LEMD2; DUSP26; DLG1; DLG4; PTGER4; PIK3CB; PIK3CG; STK24; IRAK2; IRAK3; BANK1; IRAK1; IRAK4; GDF2; IGF1R; MDFIC; CAMK2G; SCG2; GDF15; STK3; STK4; ADRA1A; ZNF675; ADRA1B; DBNL; AKAP9; PTEN; NRTN; KBTBD7; TSG101; FBXW11; ACVR1C; ACVR1B; RPS27A; EDNRA; FZD10; SEMA4C; HRH4; JAK2; NF2; NF1; GRM4; KSR1; CCL23; CCL25; GRM1; GDF11…
GO:0048583	regulation of response to stimulus	3.26262e-08	4.05562e-07	RNF14; DUOXA1; HSPA8; B2M; PDCD10; AGT; FAM83D; DISC1; ZNF703; PIK3CA; NR0B1; PIK3CD; ITPKC; PIK3CG; STK24; RNF111; SGSM3; C2CD3; NUP98; GRINA; NUP93; SCG2; SPPL3; NUP50; MEG3; OPA1; PIK3C3; ZNF675; POGLUT1; CLEC2D; BAK1; SPPL2A; GLYCAM1; NTHL1; TSG101; ATP2A2; EVC; ITGA4; ITGA5; ITGA6; DENND4B; SWAP70; IQSEC2; SEMA4B; APOA2; UFSP2; ZNF451; ATPIF1; LILRB2; LEMD3; FARP1; TTK; HRH4; GRAP2; FBXL15; …
GO:0051347	positive regulation of transferase activity	3.31282e-08	9.61665e-07	HSPA2; CHTF18; CRKL; BUB1B; PRKAG1; STK11; PDCD10; AGT; DLG1; PIK3CA; PIK3CB; PIK3CG; IRAK2; IRAK1; PRKAG2; MDFIC; OSBPL8; STK3; STK4; DBNL; CCND1; CCND2; BAK1; PTEN; ANGPT4; TNKS; DIRAS2; CDKN1B; RPS27A; UBE2D1; FZD10; BUB3; CCT2; CCT4; JAK2; GRM4; GRM1; VEGFA; ANAPC1; ANAPC2; ANAPC5; ANAPC4; ANAPC7; ZEB2; PSMD14; PSMD10; PSMD13; PSMD12; NOX4; PDE6G; MAP3K3; PARK7; VAPB; RAP1A; MAP3K5; GPRC5B; P…
GO:0071453	cellular response to oxygen levels	3.32719e-08	7.53016e-07	HIF3A; PTGS2; PMAIP1; PLK3; AKT1; CAV1; HYOU1; HIF1AN; RBPJ; RORA; EDN1; IRAK1; CUL2; AQP1; P4HB; BDKRB2; TBL2; GATA6; MDM2; MDM4; BMP7; EPO; SLC2A4; ADAM8; PTEN; UBA52; UBB; UBC; STC1; HIPK2; VLDLR; RPS27A; UBE2D2; UBE2D3; HIF1A; UBE2D1; NOX1; DNMT3A; SLC29A1; PINK1; NDRG1; CHCHD2; PTN; SLC9A1; BACH1; EGR1; PPARGC1A; NPEPPS; ANGPT4; SIRT2; SIRT1; SIRT4; PPARG; PPARD; POLR2A; PTGIS; RBX1; BNIP3; …
GO:0032879	regulation of localization	3.43998e-08	4.21751e-07	HSPA2; NCBP2; HSPA8; B2M; PDCD10; AGT; ZNF703; NR0B2; PIK3CB; PIK3CD; PIK3CG; ZSWIM6; STK24; TMEM59; NUP98; NUP93; KCNF1; SPPL3; NMU; PIK3C3; KCNJ5; GTSE1; PARP10; BAK1; ANP32B; TSG101; UGCG; EVL; ATP2A2; ITGA3; ITGA4; ITGA5; SWAP70; APOA2; PHLDA2; XPO1; ATPIF1; LILRB2; PRKCQ; KCNIP4; KCNIP3; KCNIP2; CHST3; TACR2; KCNH5; KCNH7; KCNH1; KCNH3; KCNH2; NOG; PSMD10; NOV; NUP133; SMAD4; PRNP; SMAD7; GO…
GO:0048646	anatomical structure formation involved in morphogenesis	3.94559e-08	1.9587e-07	HIF3A; MFGE8; WLS; SCG2; DUSP5; HIPK2; PTPN6; PRKD2; PDCD10; AGT; LEMD2; BYSL; PIK3CA; PIK3CB; MIB1; PIK3CG; AGGF1; CLASP1; THY1; KDM2B; IRX3; IRX2; WDR1; SP3; CRB2; STK3; STK4; CSF3R; GATA6; CXCL10; GATA4; GATA5; GATA2; GATA3; GATA1; COL7A1; TNMD; HIPK1; TCF15; PTEN; PLXNB2; MMP14; MMP15; ITGA3; ITGA4; ITGA5; ITGA6; ITGA7; RC3H1; GPLD1; EDNRA; SEMA4C; JAM3; APOH; SOX17; MYPN; NF2; NF1; GDF15; GT…
GO:0051098	regulation of binding	4.11469e-08	4.97655e-07	WNT3A; LIF; ADD2; ADD1; PLK1; ISL1; PLK2; MEN1; HIPK2; B2M; CAPRIN2; RB1; RAPGEF2; RAPGEF3; DAB2; TMEM173; CAV1; LHX2; CALM2; CALM3; CALM1; RAN; ARHGEF7; PARK7; HSP90AB1; SMAD4; GOLGA2; CSNK1E; SUMO1; GATA1; ZNF268; DDIT3; SPAG8; SPAG9; CDCA5; KLF4; PER2; BAMBI; STK3; STK4; HDAC5; RFNG; GATA3; NME1; SPTA1; ZNF675; BMP2; AIDA; APP; GTSE1; MITD1; BAK1; CDON; FKBP1A; SIN3A; TNKS; AES; NFATC4; ADNP; …
GO:0000165	MAPK cascade	4.99561e-08	1.11777e-06	ERRFI1; RYK; CRKL; MEN1; HIPK3; HIPK2; PDCD10; DUSP21; DUSP22; AGT; LEMD2; DUSP26; DLG1; DLG4; PTGER4; PIK3CB; PIK3CG; IRAK2; IRAK3; BANK1; IRAK1; IRAK4; GDF2; IGF1R; MDFIC; CAMK2G; SCG2; GDF15; STK3; ADRA1A; ZNF675; ADRA1B; DBNL; AKAP9; PTEN; PDE5A; KBTBD7; TSG101; FBXW11; DIRAS2; RPS27A; EDNRA; FZD10; SEMA4C; HRH4; JAK2; NF2; NF1; GRM4; KSR1; CCL23; CCL25; GRM1; GDF11; IL3; GPS2; VEGFA; VEGFB; …
GO:0022618	ribonucleoprotein complex assembly	5.59497e-08	1.60127e-06	RRP7A; SF1; PRPF8; SRSF10; PRPF3; PRPF6; EIF3H; EIF3I; EIF3J; EIF3K; DDX39B; EIF3M; RPF1; EIF3B; EIF3C; EIF3D; EIF3E; EIF3F; EIF3G; PTBP2; LUC7L3; LUC7L2; YTHDC1; MRPS7; PRMT7; PRMT5; USP39; PRPF31; RPL10; RPL11; RPL12; SNRPD3; SNRPD2; SNRPD1; EIF2D; PQBP1; EIF2A; DDX6; DDX1; GRB7; PPAN; CD2BP2; MRPL20; RPS27L; RPL6; LSM14A; RPL5; RPL3; CELF1; EIF3L; PUM2; EDC3; DHX30; MCTS1; SRSF5; BMS1; DENR; A…
GO:0071456	cellular response to hypoxia	5.96517e-08	1.31971e-06	HIF3A; PTGS2; PMAIP1; PLK3; AKT1; HYOU1; HIF1AN; RBPJ; RORA; EDN1; IRAK1; CUL2; AQP1; P4HB; BDKRB2; TBL2; GATA6; MDM2; MDM4; BMP7; EPO; SLC2A4; ADAM8; PTEN; UBA52; UBB; UBC; RBX1; HIPK2; VLDLR; RPS27A; UBE2D2; UBE2D3; HIF1A; UBE2D1; DNMT3A; SLC29A1; PINK1; NDRG1; CHCHD2; PTN; SLC9A1; BACH1; EGR1; PPARGC1A; NPEPPS; ANGPT4; SIRT2; SIRT1; SIRT4; PPARD; VEGFA; PTGIS; STC1; BNIP3; EGLN3; EPAS1; EGLN1;…
GO:0030182	neuron differentiation	6.23354e-08	1.75924e-06	SMARCC2; DUOXA1; PCSK9; IFT20; RYK; STK11; FKBP4; HIPK2; B2M; GPM6A; GORASP1; L1CAM; DBN1; SEMA4B; SEMA4C; SEMA4D; LEF1; SEMA4F; KIAA0319; RAB11A; BYSL; LHX3; BLOC1S3; DLG4; BLOC1S1; KANK1; LHX8; RAP1GAP2; NTN4; APBB1; APBB2; PTGER3; ZSWIM6; RNF112; IRX5; THY1; IRX3; WDR5; SLITRK5; SLITRK2; SLITRK3; SLITRK1; MTCH1; MEG3; IFRD1; OPA1; GATA2; GATA3; SNAP25; FOXA2; DBNL; HIPK1; PTEN; ENC1; TCF12; LR…
GO:0070887	cellular response to chemical stimulus	6.96431e-08	8.31074e-07	RNF14; HIF3A; NCBP1; NCBP2; HSPA9; B2M; PDCD10; AGT; ASS1; ZNF703; PIK3CA; NR0B1; PIK3CD; PIK3CG; RAB11B; ZC3H15; RNF111; MUC1; SP5; SCG2; MEG3; ZNF675; PARP16; MAX; BAK1; ITGA9; ATP2A2; ALDH3A1; ITGA4; ITGA5; MGST2; MGST1; SWAP70; CAPN10; DUSP22; UFSP2; ZNF451; LILRB2; BACH1; DGAT2; HRH4; FBXL15; CYP27B1; EREG; MPV17; LIN28B; COL4A6; COL4A2; COL4A1; ZEB1; KCNH1; RPS6KA5; KCNH2; PSMD14; NOG; PSMD…
GO:1903008	organelle disassembly	7.09442e-08	1.5521e-06	ZCCHC17; NDUFB9; PLK3; PARL; IST1; POLR3A; PFKP; PHYHIP; ASB2; TOMM7; ADAMTS7; BLOC1S1; ATG3; PIK3CA; PARK7; REP15; GOLGA2; COX8A; WIPI2; HBS1L; CD163L1; CDKN2A; VRK1; HK2; WIPI1; NUP93; MRPS2; ATP1B1; NR2C2; GMIP; USP30; ATG2B; CSNK2A2; USP36; MRRF; NME2; SNRPD1; CSPG5; KIF5B; EIF2D; GSK3A; MYLK; DKKL1; YIPF1; KLC1; NTHL1; GBF1; ATG2A; PI4K2A; KAT2A; ZNF593; FAM13B; DNAAF2; SMURF1; ATPIF1; RUVBL…
GO:0007050	cell cycle arrest	7.73942e-08	9.11418e-07	PLK2; MTBP; PRKAG1; PRKAG3; STK11; AKT2; GADD45A; RASSF1; PRNP; APBB1; APBB2; PPP2R3B; RNF112; MAGI2; MED25; CUL5; MYC; ZNF268; CUL1; CUL2; CUL3; CDKN2B; CDKN2C; DDIT3; CDKN2D; BARD1; MUC1; PRMT1; CGRRF1; GATA6; MDM2; MDM4; PA2G4; CAB39L; CCND1; EIF4G2; GTSE1; SFN; UBA52; UBB; UBC; APC; PKD1; STRADB; CCNK; TSG101; HMGN5; CDKN1C; CDKN1B; HRAS; RPS27A; TBRG4; KAT2B; LAMTOR3; SLC25A33; PPM1G; JMY; P…
GO:0000819	sister chromatid segregation	8.04183e-08	1.74004e-06	PIBF1; BUB1B; PLK1; NUF2; KIF4A; CHMP1B; KIF2A; ZW10; KIF2C; TTK; AHCTF1; ANAPC10; ESPL1; CENPQ; DLGAP5; KIFC1; MAPRE1; CUL3; CENPO; ZNF207; CENPM; CENPL; CENPK; CENPI; NUP98; CENPF; CENPE; SPAG5; RANGAP1; CENPA; CENPH; TPR; PAFAH1B1; CSNK2A2; CSNK2A1; CENPP; PSRC1; KIF25; AKAP8; H2AFY; KIF23; KIF22; TERF1; CHTF8; NCAPG; APC; CTCF; SPC24; TNKS; SEH1L; ZWINT; PDS5A; NUP85; PDS5B; SMC1B; MIS12; XRC…
GO:0031098	stress-activated protein kinase signaling cascade	8.51803e-08	1.82304e-06	CRKL; GFRAL; TPD52L1; MEN1; GDF6; IKBKB; AKT1; PTK2B; IKBKG; MAP3K2; PDCD10; DUSP22; AGT; CAV3; DLG1; GPS1; GPS2; MAP3K9; PTGER4; GADD45A; GADD45B; ARHGEF5; MAP3K6; MAP3K7; MAP3K4; MAP3K5; MAGI3; MAPK8IP2; EDN1; MYC; IRAK1; CUL1; IRAK4; IGF1R; AIDA; SPAG9; MDFIC; PRMT1; NR2C2; PER1; STK3; HMGCR; PAFAH1B1; ROR2; HIPK3; ZNF675; DNAJA1; DBNL; BMP2; HIPK2; TLR3; UBA52; TLR4; UBC; RPS3; PAK1; LTBR; FB…
GO:0007062	sister chromatid cohesion	8.92744e-08	1.03767e-06	BUB1B; PLK1; NUF2; KIF2A; KIF2C; AHCTF1; NIPBL; ESPL1; HDAC8; MAPRE1; CENPO; CENPN; CENPM; CENPL; CENPK; CENPI; STRA8; CENPF; CENPE; RANGAP1; CENPA; CENPH; PAFAH1B1; CENPQ; CENPP; H2AFY; KIF22; CHTF8; SPC25; SPC24; TNKS; SEH1L; ZWINT; PDS5A; NUP85; PDS5B; SMC1B; MIS12; B9D2; XPO1; SMC1A; MAU2; BUB1; NSMCE2; BUB3; STAG2; SEC13; STAG1; SFPQ; PAPD7; ZWILCH; CDC20; CTCF; NUP133; SMC5; DSN1; NDC80; SM…
GO:1901361	organic cyclic compound catabolic process	9.59884e-08	2.03227e-06	SLC6A3; TATDN2; ZCCHC11; NCBP1; NCBP2; RPL21; NUDT15; UHMK1; UPF3B; PAN2; DCTPP1; TNRC6B; RAPGEF3; PAH; UPF3A; RPL22; OGG1; LRPPRC; SMG5; PNPT1; SMG6; SMG1; CYP46A1; SMG9; DNASE1; RPS26; KMO; OAS2; CYP39A1; TUT1; MAGOH; CDKN2A; ENTPD2; AFMID; ENPP4; RNASEH1; PPP2R2A; DFFA; DFFB; ENPP1; RPL14; RPL15; RPL17; RPL10; RPL11; RPL12; RPL13; CYP3A4; RPL18; PDE8B; APOBEC3H; SMUG1; SMPDL3A; MUS81; PPP2CA; …
GO:0051439	regulation of ubiquitin-protein ligase activity involved in mitotic cell cycle	1.03161e-07	2.16089e-06	MAD2L1; PSMD9; PSMD8; PSMB10; PLK1; PSMD4; PSMD7; RPS27A; PSMD1; PSMD3; PSMD2; FBXO5; CDC26; PSMD12; PSMF1; ANAPC2; CDC16; FBXO43; BUB1B; UBA52; PSMA2; PSMA3; PSMA1; PSMA6; PSMA7; PSMA5; PSMC1; PSMC2; PSMC3; PSMC4; PSMC5; PSMC6; PSMD5; PSMD6; UBB; BUB3; UBE2E1; UBC; PSME2; PSME3; PSME1; ANAPC1; UBE2D1; ANAPC5; ANAPC4; ANAPC7; CCNB1; ANAPC10; PSMD14; UBE2C; FZR1; CDC23; PSMD10; PSMD13; CDC20; CDK1…
GO:0051403	stress-activated MAPK cascade	1.03315e-07	2.87582e-06	CRKL; TPD52L1; MEN1; GDF6; IKBKB; AKT1; PTK2B; IKBKG; MAP3K2; PDCD10; DUSP22; AGT; CAV3; DLG1; GPS1; GPS2; MAP3K9; PTGER4; GADD45A; GADD45B; ARHGEF5; MAP3K6; MAP3K7; MAP3K4; MAP3K5; MAGI3; MAPK8IP2; EDN1; MYC; IRAK1; CUL1; IRAK4; IGF1R; AIDA; SPAG9; MDFIC; PRMT1; NR2C2; PER1; STK3; HMGCR; PAFAH1B1; ROR2; HIPK3; ZNF675; DNAJA1; DBNL; BMP2; HIPK2; TLR3; UBA52; TLR4; UBC; RPS3; PAK1; LTBR; FBXW11; R…
GO:0051640	organelle localization	1.09041e-07	1.25118e-06	SCFD1; IFT20; STK11; CCDC141; SEC23IP; PDCD10; PRKCZ; DLG1; USO1; BLOC1S3; BLOC1S2; BLOC1S1; PIK3CD; PIK3CG; ESPL1; MEI1; DOC2A; NUP98; WIPI1; OPA1; GATA2; SNAP25; COL7A1; SNAP23; TRAPPC1; TRAPPC3; TRAPPC2; TRAPPC5; SNAP29; PTEN; NTN1; ATP2A1; ATP2A2; ITGA4; RAB6A; XPO1; WDR43; PCLO; RPH3AL; SNPH; DNAJC5; MYH10; AP3M1; RAP1A; DCTN2; DCTN1; AP1AR; DCTN4; RAD21L1; ARF1; CHMP4A; AP3D1; ANKRD28; RIMS…
GO:0070201	regulation of establishment of protein localization	1.33514e-07	3.66622e-06	SCFD1; UBL5; HSPA8; IFNAR1; UBAC2; DYNLL1; ATPIF1; DLG1; GAPVD1; PTGER4; NR0B2; APBB1; PTGER3; TMEM59; BANK1; GCC2; WLS; MDFIC; SPPL3; SERP1; ABLIM3; PIK3C3; GATA3; OR13C4; AKAP5; AKAP6; PPP1R9B; GTSE1; PARP10; ANP32B; TSG101; LGR4; UGCG; FBXW11; HMGN3; ACVR1C; MMP13; ITGA3; UBE2D3; GPLD1; APOA2; ARNTL; CCT8; XPO4; WDR46; CCT2; CCT7; CCT4; CCT5; FIS1; JAK2; NF1; ZIC1; NR1H4; HNMT; NR1H2; RPH3AL; …
GO:1902579	multi-organism localization	1.51932e-07	7.28226e-07	NUP88; TAP1; AAAS; TAP2; TRIM15; NUP133; VPS37C; TSG101; RPS27A; NUP85; VPS37B; FMR1; CAV2; IFIT1; CAV1; XPO1; EPS15; DDX39B; SEH1L; RAN; VPS28; UBC; DYNLT1; KPNA5; VPS37A; NUP43; NUP188; DERL1; UBA52; NUP214; NUP107; NUP210; RANBP2; KPNA7; POM121; UBB; NUP98; NUP160; KPNB1; NUP93; NMT2; NUP155; TPR; NUPL2; NUP62; THOC3; THOC2; THOC7; THOC5; NUP50; NUP54; NUP35; NUP37; NUP153; TCP1; KPNA4; KPNA3;…
GO:0044766	multi-organism transport	1.51932e-07	1.72126e-06	NUP88; TAP1; AAAS; TAP2; TRIM15; NUP133; VPS37C; TSG101; RPS27A; NUP85; VPS37B; FMR1; CAV2; IFIT1; CAV1; XPO1; EPS15; DDX39B; SEH1L; RAN; VPS28; UBC; DYNLT1; KPNA5; VPS37A; NUP43; NUP188; DERL1; UBA52; NUP214; NUP107; NUP210; RANBP2; KPNA7; POM121; UBB; NUP98; NUP160; KPNB1; NUP93; NMT2; NUP155; TPR; NUPL2; NUP62; THOC3; THOC2; THOC7; THOC5; NUP50; NUP54; NUP35; NUP37; NUP153; TCP1; KPNA4; KPNA3;…
GO:0051436	negative regulation of ubiquitin-protein ligase activity involved in mitotic cell cycle	1.51932e-07	4.11635e-06	MAD2L1; PSMD9; PSMD8; PSMB10; PSMD5; PSMD4; PSMD7; RPS27A; PSMD1; PSMD3; PSMD2; FBXO5; CDC26; PSMD12; PSMF1; ANAPC2; CDC16; FBXO43; BUB1B; UBA52; PSMA2; PSMA3; PSMA1; PSMA6; PSMA7; PSMA5; PSMC1; PSMC2; PSMC3; PSMC4; PSMC5; PSMC6; PSMD6; UBB; BUB3; PSME2; UBC; UBE2E1; PSME3; PSME1; ANAPC1; UBE2D1; ANAPC5; ANAPC4; ANAPC7; CCNB1; ANAPC10; PSMD14; UBE2C; FZR1; CDC23; PSMD10; PSMD13; CDC20; CDK1; CDK2…
GO:0043038	amino acid activation	1.78563e-07	3.70095e-06	SARS2; KARS; LRRC47; VARS; FARS2; DARS; AARSD1; POLG2; AIMP2; AIMP1; TARS2; PPA2; MARS2; PPA1; LARS2; HARS; AARS2; QRSL1; IARS2; EARS2; TARSL2; PARS2; WARS2; NARS; VARS2; RARS; YARS; EPRS; RARS2; GATC; DALRD3; IARS; CARS; WARS; MRPL39; YARS2; QARS; GARS; LARS; AARS; FDXACB1; FARSB; FARSA; DARS2; MARS; TARS; SARS; EEF1E1; HARS2
GO:0043039	tRNA aminoacylation	1.78563e-07	4.7742e-06	SARS2; KARS; LRRC47; VARS; FARS2; DARS; AARSD1; POLG2; AIMP2; AIMP1; TARS2; PPA2; MARS2; PPA1; LARS2; HARS; AARS2; QRSL1; IARS2; EARS2; TARSL2; PARS2; WARS2; NARS; VARS2; RARS; YARS; EPRS; RARS2; GATC; DALRD3; IARS; CARS; WARS; MRPL39; YARS2; QARS; GARS; LARS; AARS; FDXACB1; FARSB; FARSA; DARS2; MARS; TARS; SARS; EEF1E1; HARS2
GO:0060322	head development	2.01387e-07	2.25301e-06	SMARCC2; PGAP1; TCTN1; RYK; CTTNBP2; WLS; MEN1; ANP32B; SEMA4C; BYSL; LHX3; DLG5; LHX6; DISC1; LHX8; NR0B1; PTGER3; TMEM57; KDM2B; C2CD3; OGDH; ARID1A; SLC38A2; MACROD2; GATA2; AKAP5; VCX2; BAK1; PTEN; CCDC141; RAD1; EDNRA; PHLDA1; SERPINE2; NF2; NF1; ZIC1; HNMT; ARL13B; DPCD; HOXB2; HOXB3; SGPL1; SNPH; COL4A1; GART; TYRO3; ZEB2; NOG; IL11RA; HES1; INA; FOXC1; MYH10; EML1; SMAD9; SMAD1; PRKDC; SM…
GO:2000026	regulation of multicellular organismal development	2.03463e-07	4.17312e-06	HIST1H4C; HIST1H4B; HIST1H4A; RNF10; RYK; HIST1H4E; HIST1H4D; HIST1H4K; HIST1H4J; HIST1H4I; STK11; HIST1H4L; FKBP4; HIPK2; B2M; GORASP1; GPM6B; PDCD10; DBN1; SEMA4B; AGT; SEMA4D; LEF1; SEMA4F; HIST1H4F; DLG1; ITPKA; GDF3; KANK1; PTGER4; PAX8; APBB1; PTGER3; ZSWIM6; PSMB8; RNF112; RAPGEF3; CLASP1; IRAK3; THY1; IRX3; GDF2; SLITRK4; HIST1H4H; SLITRK2; TFE3; WDR1; SLITRK1; ARHGEF19; SP6; CRB2; SFRP1;…
GO:0044092	negative regulation of molecular function	2.14116e-07	2.36585e-06	ERRFI1; ZCCHC11; PCSK9; BUB1B; SUMO1; CTC1; PRKAG2; MEN1; HIPK3; B2M; ANP32E; MKL2; DUSP21; DUSP22; AGT; SEMA4D; DUSP26; LHX2; NR0B2; NR0B1; COMMD1; PRNP; DUSP4; CDC42SE1; IRAK2; IRAK3; THY1; IRAK1; PCDH11X; RAB9A; IGF1R; CRB2; GMIP; CREB3; CEP85; GATA1; AKAP5; ZNF675; LMTK3; COL7A1; GTSE1; PARP10; PTEN; CERS1; TNKS; CDKN1C; CDKN1B; RPS27A; ITGA4; UBE2D1; GABBR1; FZD10; IFIT2; APOA2; PPP1R1A; PPP…
GO:0046794	transport of virus	2.23385e-07	4.53448e-06	NUP88; TAP1; AAAS; TAP2; TRIM15; NUP133; VPS37C; TSG101; RPS27A; NUP85; VPS37B; THOC2; FMR1; CAV2; IFIT1; CAV1; XPO1; EPS15; DDX39B; SEH1L; RAN; VPS28; UBC; DYNLT1; UBA52; VPS37A; NUP43; NUP188; DERL1; NUP214; NUP107; NUP210; RANBP2; KPNA7; POM121; UBB; NUP98; NUP160; KPNB1; NUP93; NMT2; NUP155; TPR; NUPL2; THOC3; NUP62; THOC7; THOC5; NUP50; NUP54; NUP35; NUP37; NUP153; KPNA5; KPNA4; KPNA3; KPNA2…
GO:0007507	heart development	2.45307e-07	2.67744e-06	IFT20; CRKL; CPE; PCSK5; AGT; LEMD2; MIB1; TAZ; C2CD3; STK3; STK4; GATA6; GATA4; GATA5; GATA2; GATA3; GATA1; ADRA1A; UBE4B; AKAP6; PTEN; MMP13; ITGA3; MYO18B; EDNRA; PAM; ZIC3; NF1; PDLIM5; ALPK3; PDLIM3; SENP2; DSP; PPARG; PPARD; VEGFA; VEGFB; CBY1; XIRP2; MB; NOG; HES1; CRIP1; FOXC1; MYH10; SMAD4; SMAD6; SMAD7; SMAD1; SMAD2; PRKDC; SMO; COL2A1; DCTN5; NDUFV2; NCOA6; SPARC; POU6F1; PARVA; MECP2;…
GO:0070925	organelle assembly	2.62577e-07	5.27565e-06	SCFD1; TCTN1; IFT20; RAB11A; RPF1; RPF2; OFD1; ARHGEF10; WDR1; WIPI2; WIPI1; PIK3C3; AKAP4; TRAPPC8; DBNL; TXNDC8; EIF2A; PTEN; CEP76; STARD9; CEP72; ATMIN; TSG101; RPS27L; MRPL11; LSM14A; PUM2; EDC3; BMS1; WDR45; RAB3GAP1; STX12; MYPN; TBC1D24; MAP1LC3A; MAP1LC3B; VTA1; KIF9; SENP6; BLK; DCDC2; TUBGCP4; PINK1; TUBGCP6; FLNA; ATXN2; KRT19; MYH10; NPHP3; KIAA0586; BRIX1; RBM14; LIMD1; PARVA; MYLK3…
GO:0098813	nuclear chromosome segregation	2.95652e-07	3.18805e-06	PIBF1; BUB1B; PLK1; MLH3; NUF2; MLH1; CHMP1B; KIF2A; ZW10; KIF2C; TTK; SYCP2; AHCTF1; ANAPC10; SYCE1; SYCE3; SYCE2; ESPL1; CENPQ; DLGAP5; MEI1; KIFC1; MAPRE1; CUL3; CENPO; ZNF207; CENPM; CENPL; CENPK; CENPI; NUP98; CENPF; CENPE; SPAG5; RANGAP1; CENPA; CENPH; TPR; CCDC155; PAFAH1B1; CSNK2A2; CSNK2A1; CENPP; PSRC1; KIF25; AKAP8; H2AFY; KIF23; KIF22; TERF1; CHTF8; NCAPG; APC; CTCF; SPC24; TNKS; SEH1…
GO:0040008	regulation of growth	3.52745e-07	3.75842e-06	HSF1; NCBP1; STK11; L1CAM; SEMA4B; AGT; SEMA4D; SEMA4F; RYK; CEACAM1; SGPL1; PTGER4; PIK3CA; APBB1; APBB2; N6AMT1; KDM2B; ARHGEF11; ZNF639; SERP1; STK3; STK4; IFRD1; GATA6; MUC12; CXCL16; AKAP6; KAZALD1; PTEN; MYL2; MMP14; ENOX2; ACVR1B; CDKN1B; CELF1; SERPINE2; BNIPL; PPP1R1C; SEMA4C; GAP43; IL7; NAIF1; SOX17; H3F3B; H3F3A; TTL; TSPYL5; SGK2; TRPV2; PPARG; PPARD; VEGFA; ING4; ING5; ANAPC2; ING1;…
GO:0051656	establishment of organelle localization	3.58647e-07	3.76424e-06	LIN7A; STX1A; PIBF1; SYTL1; VPS4B; SNPH; LAT2; CCDC155; OPHN1; KIF13A; MLH1; SEC23IP; CHMP1B; PDCD10; S100A13; ZW10; CANX; LRPPRC; DLG1; SYT12; UXT; BLOC1S3; CDC23; BLOC1S1; RAN; CACNA1A; SYTL2; ATP6AP1; GORASP1; PIK3CG; AP3B1; GOLGA2; RAB11B; CLN3; DLGAP5; MEI1; PCLO; CDH3; FMN2; MCPH1; CUL3; DOC2A; SYT8; RAB5A; SNAP25; CENPF; CENPE; CTSC; SYNE2; CENPA; CD24; CTSZ; RPH3A; SEC24A; SEC24C; OPA1; C…
GO:0006997	nucleus organization	3.59404e-07	7.14815e-06	AAAS; DMRTC2; AHCTF1; PLK1; PES1; CHMP1B; SUN5; CHMP1A; ZNF354A; SUMO1; NSFL1C; DMPK; NUP214; SRPK2; NUP210; ZMPSTE24; VRK1; NUP98; TMF1; TOR1B; PPP2R2A; OSBPL8; RAE1; NUPL2; PAFAH1B1; TOR1AIP2; TOR1AIP1; VPS4A; HIPK2; PPP2CA; PARP11; CHMP4B; NUP205; NUP88; EMD; SEH1L; NUP85; POLR1B; NEK6; DAXX; CHD5; CDK1; LEMD2; PRKCA; UBXN2B; NOLC1; TMEM170A; POM121; FAM118B; WBP2NL; TBPL1; NUP153; TMEM43; NUP…
GO:0048869	cellular developmental process	3.61704e-07	3.76424e-06	HIST1H4C; HSPA2; HIST1H4A; RNF10; HIST1H4F; HIST1H4E; HIST1H4D; HIST1H4K; HIST1H4J; HIST1H4I; HIST1H4H; HIST1H4L; B2M; MKL2; AGT; RAB11A; PALMD; ZNF703; NR0B1; PIK3CD; CAMK4; RNF114; ITPKB; RNF112; IRX5; IRX3; DHX9; CBX2; MUC1; SP3; CRB2; MEG3; OPA3; OPA1; ZNF675; COL7A1; TRAPPC4; BAK1; NRTN; MAF; CTBP1; MAK; TSG101; EVL; ATP2A2; ITGA3; ITGA4; ITGA5; ITGA6; ITGA7; MGST1; GTF3C5; PHLDA1; SEMA4B; A…
GO:0006790	sulfur compound metabolic process	3.66105e-07	3.76625e-06	UST; GSS; GSR; PHGDH; GHR; GSTA4; CDO1; GLRX2; CHSY1; CHST7; TXNDC8; GAMT; DGAT2; GDAP1L1; OGN; B3GAT2; TXNDC2; SLC25A10; DCN; OGDH; GPAM; B3GNT3; CACNA1A; NDST2; DNMT1; CIAPIN1; ARSG; CHSY3; PCCB; MICAL2; ELOVL3; MAT2B; GLO1; SUCLA2; ADO; MLYCD; LIPT2; SOD2; EXT2; EXT1; SOD1; HMGCL; SP1; EXTL2; EXTL3; XYLT2; ACSM2A; MAT1A; ACOT8; ACOT9; SULT1E1; ACOT7; ACOT4; AHCYL2; B4GALT3; CNDP2; ACOT1; HPSE;…
GO:0032200	telomere organization	3.88917e-07	1.02634e-05	HIST1H4C; HIST1H4B; HIST1H4A; HIST1H4F; HIST1H4E; HIST1H4D; HIST1H4K; HIST1H4J; HIST1H4I; HIST1H4H; HIST1H4L; SMG5; RAD51D; SMG1; SLX1A; MAP3K4; PRIM1; PRIM2; MYC; TERF2IP; RFC2; FBXO4; CTC1; PKIB; TERF2; TERF1; UPF1; HIST3H3; TNKS; NOP10; NHP2; XRCC3; XRCC5; DHX36; XRCC6; CCT8; CCT2; CCT3; CCT7; CCT4; CCT5; H3F3B; H3F3A; TNKS2; GAR1; GNL3; NSMCE2; PARP1; PARP3; SMG6; GNL3L; HDAC8; POLE2; WRAP53;…
GO:0035239	tube morphogenesis	4.24098e-07	4.31327e-06	WNT3A; TGM2; TCTN1; PODXL; C2CD3; AGT; CAV3; DLL1; DLG1; DVL2; LHX2; SPINT1; DLG5; RARG; DVL3; SIX4; RBPJ; RYR2; DEAF1; SIX1; SMAD4; MICAL2; DVL1; EDN1; RNF207; MYC; KDM2B; IRX3; IRX2; CTSH; WT1; IFT52; IFT57; RSPO2; STRA6; KIF26B; ILK; CTSZ; SHOX2; STK4; RET; SEC24B; GATA6; CXCL10; GATA4; SETD2; GATA3; KRAS; BMP7; RPS7; BMP2; SPRY2; MAGED1; ARID1A; CSF1; FOXA1; IHH; FOXP1; NTN1; PAK1; KDM5B; MMP…
GO:0030030	cell projection organization	4.63997e-07	4.66603e-06	IFT27; IFT20; RYK; STK11; FKBP4; B2M; GPM6A; L1CAM; DBN1; SEMA4B; SEMA4C; SEMA4D; SEMA4F; KIAA0319; RAB11A; LHX2; LHX3; BLOC1S3; DLG4; BLOC1S1; RAP1GAP2; APBB1; APBB2; TBC1D22A; ZSWIM6; THY1; WDR5; SLITRK5; SLITRK2; SLITRK3; SLITRK1; STK25; ABLIM1; IFRD1; ABLIM3; OPA1; GATA3; AKAP4; SNAP25; DBNL; TRAPPC4; PTEN; ENC1; ATMIN; LRP8; CAPZB; EVL; ANO6; ITGA3; ITGA6; EIF2AK4; PLXNA4; SERPINE2; GAP43; U…
GO:0009719	response to endogenous stimulus	5.44565e-07	2.52315e-06	RNF14; BPTF; AGL; NCBP1; PDGFC; ERRFI1; STK11; PCSK6; MEN1; BMP2; FKBP4; HIPK2; PCSK9; KEAP1; NKX6-1; AGT; ASS1; SPRED1; NCBP2; PTGER4; PIK3CA; NR0B1; AGTRAP; ZFYVE16; SOX9; PIK3CG; TADA3; RNF111; PIK3R3; LMBRD1; PIK3R2; RBM14; IGF1R; PTGDS; DIAPH1; ARHGEF18; SHOC2; PPP2R2A; CRB2; APRT; PIK3C2A; TGFB1I1; GATA6; GATA4; PIK3C3; GATA3; GATA1; ADRA1A; AKAP5; AKAP6; AKAP7; GTF2F1; SGK1; GTF2F2; CCND1;…
GO:0007164	establishment of tissue polarity	5.74805e-07	5.71612e-06	RYK; PSMF1; ARHGEF19; DAB2; ALMS1; PARD6A; MAGI2; FOXF2; DAAM1; SEC24B; PAFAH1B1; ROR2; ROR1; RSPO3; UBA52; UBB; UBC; RPS27A; FUZ; VANGL2; SMURF1; AP2S1; SMURF2; MKS1; TIAM1; FZD1; RHOA; ZNRF3; PSMD14; HNF4A; PSMD10; PSMD13; PSMD12; PFN1; GPC4; WNT5A; ANKRD6; PSMB10; NPHP3; ARRB2; ABL1; DACT1; PSMA2; FZD2; FZD3; FZD4; FZD5; FZD6; FZD7; AP2M1; PSMA3; PSMA1; PSMA6; PSMA7; PSMA5; CELSR3; CELSR2; CEL…
GO:0048568	embryonic organ development	6.23486e-07	6.13209e-06	BPTF; HSF1; LIF; SUFU; KDM1A; ZFPM2; CDX2; PLK4; PCSK5; AKT1; GSC; GAMT; MFAP2; FOXI1; NKX2-6; DLL1; PKDCC; DLG1; DVL2; RARB; FLVCR1; RARG; GLI3; SIX4; RBPJ; RYR2; EFEMP1; SIX1; ROR2; NIPBL; MICAL2; GLI1; HEY1; FOXF2; NKX3-2; EDN1; RNF207; MKKS; FGFR1; SETDB2; C2CD3; RSPO3; DDIT3; TRIM28; HOXD9; IFT57; SOD1; STRA6; SP3; HOXD3; SHOX2; RBP4; MSX1; GATA4; ATP2B2; GATA2; GATA3; THOC5; GATA1; BMP7; TB…
GO:0007417	central nervous system development	6.3289e-07	1.24616e-05	SMARCC2; SLC6A3; TCTN1; RYK; CTTNBP2; WLS; MEN1; ANP32B; GABRB1; SEMA4C; BYSL; LHX3; DLG5; LHX6; DISC1; LHX8; NR0B1; WWP1; PTGER3; TMEM57; KDM2B; C2CD3; SLITRK5; ARID1A; WDR1; SLC38A2; STK3; STK4; MACROD2; GATA2; GBA2; AKAP5; VCX2; BAK1; PTEN; CCDC141; ACVR1B; ALDH3A2; LMO4; CHST8; RAD1; PHLDA1; SERPINE2; ABT1; SOX12; NF2; NF1; ZIC1; HNMT; GDF11; ARL13B; HOXB8; DPCD; HOXB2; HOXB3; OGDH; PPARG; SN…
GO:1903829	positive regulation of cellular protein localization	6.44422e-07	1.2563e-05	UBL5; PTGS2; LIF; PMAIP1; ABLIM3; FLNA; DYNLL2; PLK1; PLK3; STK11; AKT1; AKT2; HPCA; CCT4; RAPGEF3; LEPROT; DAB2; GPD1L; TMEM173; MFF; DLG1; TOMM7; UBE2J2; PARK7; SYNJ2BP; VIL1; HSP90AB1; SNIP1; USP36; CDH1; CDK5R1; ZNF268; ERBB2; BCAP31; CDKN2A; TRIM28; DMAP1; ERBB4; AKAP5; NBPF3; SH3GLB1; HCLS1; BAMBI; ITGB1; TPR; NMT1; EDEM1; MDM2; NPTN; GPR26; CSNK2A2; CHERP; OR13C4; BMP6; AKAP6; HPS4; ACSL3;…
GO:0080134	regulation of response to stress	6.74261e-07	1.30159e-05	TAP1; ERRFI1; ZCCHC17; SUMO1; HSPA8; MEN1; FKBP4; HIPK2; B2M; IFNAR1; UBAC2; PDCD10; TYK2; AGT; DLG1; PTGER4; APBB1; PTGER3; GPRC5B; DNAJC2; DERL3; CD276; IRAK2; IRAK3; HEBP2; IRAK1; IRAK4; IGF1R; AP1M1; IL23R; NUP98; MUC1; CAMK2G; NUP93; CRTAM; FXR2; BDKRB2; PPP4R2; OPA1; GYPA; PIK3C3; GATA3; IFNAR2; ZNF675; DBNL; POLR3G; AIDA; FAM46A; BAK1; PTEN; COLEC12; ACE2; NTHL1; LGR4; FBXW11; NUAK1; LSM14…
GO:1902581	multi-organism cellular localization	7.02537e-07	6.83446e-06	NUP88; TAP1; AAAS; TAP2; TRIM15; NUP133; VPS37C; TSG101; RPS27A; NUP85; VPS37B; FMR1; IFIT1; XPO1; KPNA7; DDX39B; SEH1L; RAN; VPS28; UBC; DYNLT1; KPNA5; VPS37A; NUP43; NUP188; DERL1; NUP214; NUP107; NUP210; RANBP2; POM121; KPNA1; NUP98; NUP160; KPNB1; NUP93; NMT2; NUP155; TPR; NUPL2; NUP62; THOC3; THOC2; THOC7; THOC5; NUP50; NUP54; NUP35; NUP37; NUP153; UBA52; KPNA4; KPNA3; KPNA2; UBB; BST2; VPS3…
GO:1902583	multi-organism intracellular transport	7.02537e-07	1.343e-05	NUP88; TAP1; AAAS; TAP2; TRIM15; NUP133; VPS37C; TSG101; RPS27A; NUP85; VPS37B; THOC2; FMR1; IFIT1; XPO1; KPNA7; DDX39B; SEH1L; RAN; VPS28; UBC; DYNLT1; KPNA5; VPS37A; NUP43; NUP188; DERL1; NUP214; NUP107; NUP210; RANBP2; POM121; KPNA1; NUP98; NUP160; KPNB1; NUP93; NMT2; NUP155; TPR; NUPL2; THOC3; NUP62; THOC7; THOC5; NUP50; NUP54; NUP35; NUP37; NUP153; UBA52; KPNA4; KPNA3; KPNA2; UBB; BST2; VPS3…
GO:0055114	oxidation-reduction process	7.26845e-07	6.97169e-06	AGL; PRKAG3; POLG2; TYW1B; FTMT; P4HA2; P4HA3; FDXR; SQLE; NDUFAB1; OGDH; BLOC1S1; PIK3CA; CYP46A1; TAZ; ABCD1; ABCD2; PRKAG2; HADHA; PTGR2; CYP3A4; CYP3A5; COX6A1; L2HGDH; GRB10; D2HGDH; TXNRD3; CYP26A1; CTBP1; FDX1; HSD17B12; HSD17B10; ENOX2; ALDH3A2; HSD11B1L; ALDH3A1; MGST2; MGST1; APOM; KDM2A; APOA2; PHLDA2; PPP1R1A; DUS1L; TXNRD2; CHCHD4; DGAT2; ALDH16A1; CYP27B1; DIO2; PCYOX1L; TP53I3; PPA…
GO:0044711	single-organism biosynthetic process	7.32223e-07	6.97169e-06	PGAP1; ERRFI1; AGL; PRKAG1; PRKAG3; STK11; GPAT2; NAGS; MOCS2; MOCS1; FDXR; ATPIF1; ASS1; SQLE; CERS2; NDUFAB1; SGPL1; ALG13; PTGER4; PIK3CA; NR0B1; CYP46A1; PIK3CD; FIG4; TAZ; PIK3CG; PIK3R4; SPTLC2; SPTLC3; SPTLC1; PIK3R3; VAC14; CERS3; NPR2; NPR3; LHB; BCAT1; APRT; PIK3C2A; PIK3C2G; OCA2; CYP3A4; PIK3C3; GK; MTMR3; AKAP5; AKAP6; GPR161; UCKL1; GRB10; ATP5L2; PTEN; PLTP; CDS1; ACLY; FDX1; SUCLA…
GO:0007264	small GTPase mediated signal transduction	7.43947e-07	1.40849e-05	IFT27; CRKL; REM2; CYTH2; ARFRP1; PDCD10; RAB11B; RERGL; ARHGEF10; ARHGEF11; ARHGEF12; CTNNAL1; ARHGEF17; ARHGEF18; ARHGEF19; GMIP; DEPDC1B; RAB40C; ADRA1A; DBNL; RAPGEF5; RAPGEF6; ARHGAP17; STARD8; ARHGAP10; ARHGAP18; ARHGAP19; RASGRP2; RASL10A; DIRAS3; DIRAS2; ITGA3; RAB6A; RAB6B; RAB6C; DENND4B; EDNRA; IQSEC2; GRAP2; NF1; KSR1; ARL13B; CHUK; RAP1GDS1; GDI2; GDI1; ARL5A; BNIP2; ARL5B; TNK2; FLO…
GO:0010506	regulation of autophagy	7.63356e-07	1.43147e-05	SCFD1; TRIM13; IFT20; PARL; STK11; AKT1; ATP6V1C2; POLR3A; RASIP1; DCN; LARP1; TSPO; PIK3CB; GOLGA2; CLN3; CAPN1; TMEM59; NOD1; ATP6V0D1; NRBF2; MTMR3; PIP4K2C; PIP4K2B; FLCN; PLK2; RAB5A; CTSA; SH3GLB1; ATP6V1H; VPS35; GATA4; CSNK2A2; USP36; PAFAH1B2; SCOC; KIF25; FBXL2; GSK3A; ZKSCAN3; VPS13C; SIRT1; RNF5; CHMP4B; ATP6V1D; ATP6V1A; SNX6; SNX5; GBA; QSOX1; GAPDH; KAT2A; PINK1; PIM2; MTDH; RUVBL1…
GO:0001736	establishment of planar polarity	7.79289e-07	1.44757e-05	RYK; PSMF1; DAB2; ALMS1; PARD6A; MAGI2; FOXF2; DAAM1; SEC24B; PAFAH1B1; ROR2; ROR1; RSPO3; UBA52; UBB; UBC; RPS27A; FUZ; VANGL2; SMURF1; AP2S1; SMURF2; MKS1; TIAM1; FZD1; RHOA; ZNRF3; PSMB2; PSMD14; PSMD10; PSMD13; PSMD12; PFN1; GPC4; WNT5A; ANKRD6; PSMB10; NPHP3; ARRB2; ABL1; DACT1; PSMA2; FZD2; FZD3; FZD4; FZD5; FZD6; FZD7; AP2M1; PSMA3; PSMA1; PSMA6; PSMA7; PSMA5; CELSR3; CELSR2; CELSR1; SFRP1…
GO:0097190	apoptotic signaling pathway	8.3985e-07	7.91227e-06	STK11; SCG2; HIPK2; HIPK1; PDCD10; DYNLL1; AGT; SGPL1; BLOC1S2; LY96; GABARAP; GRINA; STK3; STK4; OPA1; GATA1; UBE4B; DDX47; BAK1; PTEN; TNFSF12; ATP2A1; RPS27L; ACVR1B; ITGA6; PHLDA3; ATPIF1; JAK2; NF1; TOPORS; NUPR1; SENP1; PPARD; ING5; ING2; BNIP3; TFAP4; BCL2A1; NOG; TNFRSF25; PSMD10; GPX1; CD14; MYBBP1A; SORT1; CRIP1; KRT18; RET; BCLAF1; TNFRSF10C; DYRK2; POLB; CTH; HINT1; HTRA2; HIC1; TFPT;…
GO:0060562	epithelial tube morphogenesis	8.6371e-07	1.57764e-05	WNT3A; TCTN1; PODXL; C2CD3; AGT; CAV3; DLL1; DLG1; DVL2; LHX2; SPINT1; DLG5; RARG; DVL3; SIX4; RBPJ; RYR2; DEAF1; SIX1; SMAD4; MICAL2; EDN1; RNF207; MYC; KDM2B; IRX3; IRX2; CTSH; WT1; IFT52; IFT57; RSPO2; KIF26B; ILK; CTSZ; STK3; STK4; KLHL3; SEC24B; CXCL10; GATA4; SETD2; GATA3; KRAS; BMP7; SMO; BMP2; SPRY2; MAGED1; ARID1A; CSF1; FOXA1; IHH; NTN1; PAK1; KDM5B; MMP14; LGR4; VDR; NFATC4; SEMA4C; FM…
GO:0007009	plasma membrane organization	8.6534e-07	1.57764e-05	WNT3A; PACSIN1; SYTL2; TSPAN10; LYPLA1; TSPAN14; FCHO2; TSPAN17; IKBKB; AKT1; AKT2; KIF13A; PKP3; PKP2; RAPGEF2; KCNB2; ATP2C2; DAB2; CAV2; CAV3; ZDHHC23; CAV1; DLG1; SYS1; JUP; MPP5; TMEM59; CDH1; CDH2; MACF1; SOD1; WNK3; RAMP1; ATP1B3; CRB3; ATP1B1; SERP1; ITGB1; TSPAN5; SNX33; SPTA1; PPP1R9B; ACSL3; KIF5B; INPP5K; ARFRP1; NRXN1; SYT7; PTEN; PACSIN3; FAT4; PID1; STX3; SCN3B; PLS1; CNST; ATP2A2;…
GO:0042273	ribosomal large subunit biogenesis	9.03154e-07	1.63148e-05	MDN1; RPL35; MRPL20; RPL6; RPL7; RPL5; RPL3; EIF6; PES1; NHP2; NOP16; DHX30; BRIX1; RPL7A; FASTKD2; LAS1L; RPL24; RPF2; RPL26; FTSJ3; ZNF622; SDAD1; RRS1; NOC2L; BOP1; MRPL11; PPAN-P2RY11; NSA2; RSL24D1; RPL35A; RPL14; RSL1D1; RPL10; RPL11; RPL12; MRPL1; EBNA1BP2; NLE1; WDR55; RPL26L1; NOL9; PPAN; DDX28; WDR74; WDR12; RPL10A; RPL7L1; RPF1; RPL10L; MRTO4; MAK16; RRP15
GO:0030029	actin filament-based process	1.05194e-06	9.8071e-06	SYNPO; SUMO1; GPM6B; PDCD10; DBN1; ADD2; DLG1; PTGER4; ALMS1; PTGER3; ARHGEF10; ARHGEF11; DIAPH1; DIAPH2; ARHGEF17; ARHGEF18; ARHGEF19; ABLIM3; ABLIM2; GATA4; ARHGAP18; PHPT1; CAPZB; EVL; NUAK2; FZD10; IQSEC2; PAM; MYPN; NF2; NF1; CCL24; CCL26; PDLIM7; PDLIM3; DSP; RHOU; XIRP2; KCNH2; FLNA; ATXN3; KRT19; MYH10; SRGAP2; SPTA1; NPHP1; SHROOM4; CYFIP1; AP1AR; TSC1; NEDD9; ARF1; ARF6; PARVB; PARVA; P…
GO:0072655	establishment of protein localization to mitochondrion	1.06706e-06	2.77982e-05	DNLZ; UBL5; TOMM40; PMAIP1; IMMP2L; UBE2J2; HSPA4; HUWE1; AKT1; HHAT; AFG3L2; POLR3A; LEPROT; DYNLL1; ATPIF1; MFF; TOMM7; TOMM5; DYNLL2; TOMM20L; MIPEP; NDUFA13; RNASE2; HK2; HK1; SLC25A6; YWHAB; TOMM34; NMT1; GPR26; CSNK2A2; USP36; OR13C4; HPS4; GSK3A; SFN; NKAP; PLAGL2; UGCG; CYB5R1; UBE2D3; KAT2A; UBE2L3; TOMM22; PINK1; TDRD12; TIMM8B; RUVBL1; HSPH1; CHCHD4; U2AF1; U2AF2; PAM16; FIS1; TIMM13; …
GO:0007167	enzyme linked receptor protein signaling pathway	1.08907e-06	1.94944e-05	ERRFI1; NCBP1; NCBP2; STK11; PCSK6; MEN1; HIPK2; TYK2; AGT; LEMD3; SGPL1; ZNF703; PIK3CA; PIK3CB; ZFYVE16; RNF115; RNF111; LMBRD1; IRAK1; IGF1R; ZCCHC18; ARHGEF18; CRB2; PIK3C2A; BDKRB2; MEG3; TGFB1I1; GATA6; GATA4; GATA3; AKAP4; GTF2F1; GTF2F2; CD3EAP; GRB10; PTEN; ANGPT4; ATP6V1D; ATP6V1F; ATP6V1A; ACVR1C; ACVR1B; CDKN1C; LRIT3; ITGA3; ITGA5; UBE2D1; GPLD1; RGMB; DUSP22; PEG10; ZNF451; SLC9A6; …
GO:0032386	regulation of intracellular transport	1.10372e-06	2.83893e-05	SCFD1; UBL5; NCBP2; UBAC2; ATPIF1; MDFIC; IWS1; SPPL3; ABLIM3; OR13C4; AKAP5; AKAP6; GTSE1; PARP10; ANP32B; UGCG; FBXW11; ATP2A2; POLR3A; UBE2D3; XPO1; XPO4; WDR46; SIRT4; JAK2; DMAP1; ZIC1; HNMT; INSIG1; GDI1; ZDHHC8; ZC3H3; PSMD10; HES1; NOV; SNIP1; NBPF3; RAP1A; SMO; DYRK2; HTRA2; ARF1; ASPH; RIMS3; OSCP1; MYLK2; BMPR1A; ABCA2; FAM89B; CDC42; SPHK1; RBM4; PSMD8; HNF4A; RGS20; ATP13A2; SULF2; B…
GO:0048598	embryonic morphogenesis	1.16601e-06	1.07586e-05	WLS; HIPK2; ARFRP1; MFAP2; SEMA4C; DLG1; LHX2; MIB1; POFUT2; IRX5; KDM2B; IRX3; IRX2; C2CD3; SP3; CRB2; STK3; STK4; DLX5; GATA6; GATA4; GATA2; GATA3; COL7A1; HIPK1; MMP14; MMP15; MMP16; MMP13; CDKN1C; ITGA3; ITGA4; ITGA5; ITGA7; IMPAD1; ENG; SOX17; SOBP; ZIC3; ZIC1; ARL13B; HOXB8; FRAS1; HOXB2; HOXB3; KCNQ4; HOXB6; HOXB7; HOXB4; HOXC11; HOXC10; INSIG2; COL4A2; INSIG1; GLMN; SOX2; SLC39A3; ZEB1; Z…
GO:0071824	protein-DNA complex subunit organization	1.52004e-06	2.69635e-05	SMARCC2; HIST1H4C; HIST1H4A; HIST1H4F; HIST1H4E; HIST1H4D; HIST1H4K; HIST1H4J; HIST1H4I; HIST1H4H; HIST1H4L; ANP32E; ANP32B; ATRX; MIS18A; SETD2; HIST1H1A; HEY2; H2AFB3; H2AFB2; THRA; H2BFM; CENPO; CENPN; CENPM; CENPL; CENPK; OIP5; CENPI; CENPH; CENPF; XPA; RNF8; CENPA; HIST3H2BB; SMARCD2; SMARCD1; CENPW; CENPV; ATF7IP; BRD2; CENPP; SWI5; GTF2F2; RBX1; ARID1A; RBBP7; H2AFY; RBBP4; UBA52; TERF1; H…
GO:0071495	cellular response to endogenous stimulus	1.52076e-06	1.38885e-05	RNF14; ERRFI1; PCSK9; NCBP1; NCBP2; STK11; PCSK6; MEN1; FKBP4; HIPK2; DUSP22; AGT; ASS1; PTGER4; PIK3CA; NR0B1; ZFYVE16; PIK3CG; RNF111; LMBRD1; PIK3R2; GDF2; IGF1R; ZCCHC18; DIAPH1; ARHGEF18; STK16; SLC38A9; CRB2; APRT; PIK3C2A; TGFB1I1; GATA6; GATA4; GATA5; GATA3; GATA1; AKAP5; AKAP6; AKAP7; GTF2F1; GTF2F2; GRB10; HCN3; AKAP9; AHR; NTS; ATP6V1D; ATP6V1F; ATP6V1A; SIRT2; CDKN1C; GABRG2; ITGA3; U…
GO:0009123	nucleoside monophosphate metabolic process	1.55969e-06	3.9616e-05	NDUFB9; NDUFB8; NDUFB7; NDUFB6; NDUFB5; HSPA8; NDUFB3; NDUFB2; NDUFB1; UQCRQ; DHTKD1; TPI1; UQCRH; ATPIF1; UQCRB; HDAC4; DLG1; OGDH; DLG4; COX4I2; MPP3; MPP2; MPP1; UPRT; TAZ; PRKAG1; NDUFA10; NDUFA11; COX8A; NDUFA13; PFAS; FLCN; ENTPD5; NDUFB4; DDIT4; GPI; HK2; HK1; FIGNL1; ATP1B1; APRT; GUK1; SLC25A25; COX6A1; SHMT1; GMPS; NDUFAF1; UCKL1; TSPO; DHODH; PGAM4; NT5C2; GADD45GIP1; PRPS1L1; PID1; PG…
GO:0051239	regulation of multicellular organismal process	1.57923e-06	1.42769e-05	HIST1H4C; HIST1H4B; HIST1H4A; RNF10; HIST1H4F; HIST1H4E; HIST1H4D; HIST1H4K; HIST1H4J; HIST1H4I; HIST1H4H; HIST1H4L; B2M; MKL2; PDCD10; AGT; RAB11A; ZNF703; PIK3CA; PRNP; CAMK4; PIK3CG; ZSWIM6; STK24; RNF112; IRX5; KDM2B; IRX3; DHX9; SP6; CRB2; SFRP1; MEG3; OPA1; ZNF675; ORM1; MAF; EVL; ATP2A1; ATP2A2; ATP2A3; ITGA3; ITGA5; APOA2; PHLDA2; LILRB3; LILRB2; CYP27B1; TTL; KCNIP4; KCNIP3; KCNIP2; EREG…
GO:0071310	cellular response to organic substance	1.70692e-06	3.00083e-05	RNF14; NCBP1; NCBP2; HSPA9; B2M; AGT; ASS1; ZNF703; PIK3CA; NR0B1; PIK3CG; RAB11B; ZC3H15; RNF111; MUC1; SP5; CRB2; MEG3; ZNF675; PARP16; MAX; BAK1; ITGA3; ITGA4; ITGA5; PREB; DUSP22; UFSP2; ZNF451; LILRB2; DGAT2; FBXL15; CYP27B1; EREG; LIN28B; COL4A6; COL4A2; COL4A1; ZEB1; RPS6KA4; RPS6KA5; PSMD14; NOG; PSMD10; PSMD13; PSMD12; NR0B2; FOXC1; SMAD9; SESN2; SESN3; SMAD4; SMAD5; SMAD6; SMAD7; SMAD1;…
GO:0009888	tissue development	1.90749e-06	1.7072e-05	ERRFI1; SEMA6A; RYK; FOXA1; WLS; MEN1; FZD5; KEAP1; GPM6B; PDCD10; IFT20; SEMA4B; AGT; SEMA4D; LEMD2; SEMA4F; DLG1; LHX2; DLG5; ZNF703; PIK3CA; NR0B1; ALMS1; TAZ; RAD51B; PSMB8; POFUT2; CTC1; CLASP1; KDM2B; CERS3; IRX3; IRX2; FOXQ1; TMED2; ZNF689; ARHGEF19; MUC1; CRB2; EHF; STK3; STK4; IFRD1; TGFB1I1; GATA6; CXCL10; GATA4; GATA5; GATA2; GATA3; GATA1; PODXL; AKAP6; GPR161; COL7A1; CCND1; RAPGEF6; …
GO:0016050	vesicle organization	1.98878e-06	3.4654e-05	TRAPPC2L; SCFD1; GOLPH3; SYTL1; ARFGEF2; SYTL3; SYTL2; AP1M1; EVI5L; IST1; AKT2; VPS8; SEC23IP; TMEM175; CAV2; SAR1B; CAV1; SYT12; BLOC1S3; DLG4; BLOC1S1; TSNARE1; ZFYVE16; GORASP1; GOLGA2; SYTL4; EVI5; SYT16; CUL3; DOC2A; SYT14; RAB5B; CLCN3; TMF1; CTSC; ADPRHL1; GRTP1; CTSZ; RPH3A; SEC24A; SEC24C; SEC24B; PIK3C3; PAFAH1B1; PMEL; SYT8; SNAP25; COL7A1; VPS4A; SNAP23; TRAPPC1; SYT1; TRAPPC3; TRAPP…
GO:0006888	ER to Golgi vesicle-mediated transport	2.00656e-06	3.46572e-05	TRAPPC2L; SCFD1; DYNLL1; DYNLL2; SPTB; ERGIC1; SEC23IP; SAR1B; TMED10; HYOU1; CTAGE5; GOLGA2; CUL3; COG8; COG3; COG1; CTSC; COG7; COG5; COG4; CTSZ; RINT1; SEC24A; SEC24C; SEC24B; ATL3; TRAPPC8; COL7A1; TRAPPC1; TRAPPC3; TRAPPC2; TRAPPC5; TRAPPC4; ARCN1; COPB1; COPB2; GBF1; SPTAN1; GORASP1; PROS1; ARFGAP2; ARFGAP3; SEC16A; TMEM115; COPZ1; COPZ2; PPP6C; RNF139; BET1L; SEC13; DYNC1LI2; MIA2; DYNC2H1…
GO:0007420	brain development	2.05961e-06	1.8251e-05	SMARCC2; PGAP1; TCTN1; RYK; CTTNBP2; WLS; MEN1; ANP32B; SEMA4C; BYSL; LHX3; DLG5; LHX6; DISC1; LHX8; NR0B1; PTGER3; TMEM57; KDM2B; C2CD3; SLITRK5; ARID1A; SLC38A2; MACROD2; GATA2; AKAP5; VCX2; BAK1; PTEN; CCDC141; RAD1; PHLDA1; SERPINE2; NF2; NF1; ZIC1; HNMT; ARL13B; DPCD; HOXB2; HOXB3; OGDH; SNPH; COL4A1; GART; TYRO3; ZEB2; NOG; HES1; INA; FOXC1; MYH10; EML1; SMAD9; SMAD1; PRKDC; SMO; MBOAT7; SH…
GO:1990778	protein localization to cell periphery	2.17105e-06	5.44639e-05	LIN7A; LIN7B; SYTL2; TSPAN10; LYPLA1; TSPAN14; FCHO2; LZTFL1; IKBKB; AKT1; AKT2; KIF13A; PKP3; PKP2; RAPGEF2; ATP2C2; DAB2; CAV3; ZDHHC23; CAV1; DLG1; SYS1; JUP; MPP5; TMEM59; CDH1; CDH2; MACF1; WNK3; RAMP1; ATP1B3; CRB3; ATP1B1; ITGB1; TSPAN5; TSPAN17; PPP1R9B; ACSL3; KIF5B; INPP5K; ARFRP1; NRXN1; PID1; STX3; SCN3B; PLS1; CNST; PACSIN1; ITGA3; SMURF1; EZR; GOLPH3; RAB11A; VIL1; GCC2; PIK3R1; ANX…
GO:0009119	ribonucleoside metabolic process	2.35433e-06	5.83415e-05	UPRT; NDUFB9; NDUFB8; NDUFB7; NDUFB6; NDUFB5; HSPA8; NDUFB3; NDUFB2; NDUFB1; UQCRQ; TXNDC9; MOCS2; MOCS1; UQCRH; ATPIF1; UQCRB; HDAC4; DLG1; OGDH; DLG4; COX4I2; MPP3; MPP2; MPP1; DNMT1; TAZ; PRKAG1; DNAJC15; NDUFA10; NDUFA11; COX8A; NDUFA13; ADAL; SLC25A25; GMPS; FLCN; ENTPD5; NDUFB4; DDIT4; GPI; HK2; ENPP4; HK1; FIGNL1; ATP1B1; APRT; GUK1; HMGCR; QTRT1; SULT1E1; ACOT7; COX6A1; APOBEC3H; NME4; DH…
GO:0007030	Golgi organization	2.41729e-06	4.13881e-05	VMP1; GOLPH3; EHD3; BAG5; ARL1; ATL3; PLK3; GOLPH3L; TJAP1; RAB2A; MAP2K1; SEC23IP; DNM2; PDCD10; ATP8B2; GCC2; BCAS3; TMED10; YWHAZ; TMED5; OPTN; GORASP1; TMED2; LRRK2; DYM; COG3; ARHGEF7; BLZF1; DNAJC28; CSNK1D; TMED9; FBXW8; MAPK3; GOLGA2; MAPK1; GAK; UBXN2B; OBSL1; STK25; VTI1A; USP6NL; CUL7; SURF4; NSFL1C; GOLGA5; VRK1; CLASP2; CLASP1; RAB1A; COG1; VCPIP1; COG7; PRMT5; PLEKHM2; HACE1; ARFGEF…
GO:1901657	glycosyl compound metabolic process	2.48883e-06	2.18382e-05	UPRT; DCTD; MACROD1; NDUFB9; NDUFB8; NDUFB7; NDUFB6; NDUFB5; HSPA8; NDUFB3; NDUFB2; NDUFB1; UQCRQ; TXNDC9; MOCS2; MOCS1; GAMT; UQCRH; ATPIF1; UQCRB; NUDT18; HDAC4; DLG1; OGDH; DCK; COX4I2; MPP3; TSPO; MPP1; DNMT1; TAZ; PRKAG1; NDUFA10; NDUFA11; COX8A; NDUFA13; ADAL; SLC25A25; GMPS; FLCN; ENTPD5; NDUFB4; DDIT4; GPI; HK2; ENPP4; HK1; FIGNL1; ATP1B1; APRT; GUK1; MACROD2; HMGCR; QTRT1; SULT1E1; ACOT7…
GO:0007249	I-kappaB kinase/NF-kappaB signaling	2.56387e-06	4.35195e-05	PTGS2; TRIM13; IL1RL1; PLK2; ZDHHC17; CD36; CASP10; LY96; IKBKG; S100A13; ATP2C1; TRIM62; LTBR; OTUD7B; MAP3K3; MAP3K7; RORA; FADD; IRAK2; RELB; RELA; IRAK1; ZNF268; IRAK4; WLS; DNAJA3; TRIM25; NKIRAS1; TNIP2; TMEM9B; PER1; TNIP1; TERF2IP; BRD4; TMEM101; BMP7; IKBKB; ZNF675; MYD88; AVPR2; LITAF; SECTM1; UBD; F2R; UBA52; CYLD; UBB; UBC; TRIP6; MAVS; EEF1D; NDFIP2; TRIM38; RNF31; NFKBIB; TRIM32; RP…
GO:0001738	morphogenesis of a polarized epithelium	2.65855e-06	6.50864e-05	RYK; PSMF1; ARHGEF19; DAB2; DLG5; ALMS1; PARD6A; PRICKLE2; MAGI2; FOXF2; DAAM1; SEC24B; PAFAH1B1; ROR2; ROR1; RSPO3; TCF15; UBA52; UBB; UBC; RPS27A; FUZ; VANGL2; SMURF1; AP2S1; SMURF2; MKS1; TIAM1; FZD1; RHOA; ZNRF3; PSMD14; PSMD10; PSMD13; PSMD12; PFN1; GPC4; WNT5A; NUMB; PSMB10; AHI1; NPHP3; ARRB2; ABL1; DACT1; PSMA2; FZD2; FZD3; FZD4; FZD5; FZD6; FZD7; AP2M1; PSMA3; PSMA1; PSMA6; PSMA7; PSMA5;…
GO:0006839	mitochondrial transport	2.70286e-06	4.54866e-05	DNLZ; UBL5; FLVCR1; TOMM40; PMAIP1; IMMP2L; UBE2J2; HSPA4; ATP5J2; HUWE1; SIVA1; HPS4; HHAT; AFG3L2; POLR3A; LEPROT; DYNLL1; SLC25A15; SLC25A14; SLC25A13; SLC25A12; SLC25A10; TOMM7; TOMM5; BLOC1S2; CPT2; ATPIF1; ATP5S; CDKN2A; MIPEP; NDUFA13; HEBP2; TIMM13; RNASE2; HK2; SLC25A6; SLC25A5; YWHAB; SLC25A20; NMT1; GPR26; CSNK2A2; USP36; OR13C4; MTCH2; MPV17L; GSK3A; BAK1; SFN; NKAP; PLAGL2; ATP5G2; T…
GO:0051186	cofactor metabolic process	2.80303e-06	2.43564e-05	ACOT8; PCCB; CBR1; PRKAG2; MAT1A; DHTKD1; MOCS2; MOCS1; PDZD11; FDXR; SLC25A16; CYP4F2; VKORC1L1; H6PD; OGDH; GPAM; AHCYL2; HKDC1; PPT1; NFE2L1; DNMT1; CIAPIN1; PDPR; ATPIF1; PRKAG1; HNF1A; PGAM2; ENO4; NARFL; ISCU; ENTPD5; DDIT4; GPI; ADPGK; HK2; SLC25A1; HK1; ACSM2A; SCD5; NDOR1; HMGCR; ACOT9; ACOT7; ACOT4; SHMT2; SHMT1; ACOT1; MLYCD; EIF2AK1; ACOT13; ACSL3; ACSL1; TPI1; ACSL4; NFS1; CYP4F11; M…
GO:0030036	actin cytoskeleton organization	2.80518e-06	4.68085e-05	SYNPO; GPM6B; PDCD10; DBN1; ADD2; DLG1; PTGER4; ALMS1; ARHGEF10; ARHGEF11; DIAPH1; DIAPH2; ARHGEF17; ARHGEF18; ARHGEF19; ABLIM3; ABLIM2; ARHGAP18; PHPT1; CAPZB; EVL; NUAK2; SWAP70; ACTR3B; PAM; MYPN; NF2; NF1; CCL24; CCL26; PDLIM7; PDLIM3; RHOU; XIRP2; FLNA; ATXN3; KRT19; MYH10; SPTA1; NPHP1; SHROOM4; CYFIP1; AP1AR; TSC1; NEDD9; ARF1; ARF6; PARVB; PARVA; PARVG; MYLK3; CAPZA3; CAPZA2; CAPZA1; TRIO…
GO:1902275	regulation of chromatin organization	2.88875e-06	6.98803e-05	LIF; ISL1; PRDM12; RAPGEF3; KDM4B; DNMT1; UHRF1; HIST1H1B; MYB; SETDB1; FLCN; TRIM28; MUC1; CHTOP; IWS1; TPR; DMRTC2; SNAI2; BRD7; GATA2; GATA3; SETD7; AKAP8; H2AFY; PARP10; ASF1A; CTR9; EID1; CTBP1; CTCF; FOXP3; MTF2; KAT2B; KAT2A; DPPA2; EED; DAXX; ZNF451; RUVBL2; TADA2A; TADA2B; PPARGC1A; CHEK1; SIRT1; MIER1; PAXIP1; PAX7; EHMT2; VEGFA; SART3; RNF40; TAF7; RPS6KA4; RPS6KA5; TLK2; UBE2B; ATAD2;…
GO:1903828	negative regulation of cellular protein localization	2.94532e-06	4.8734e-05	KCNE1; UBE2J1; LYPLA1; CD36; LZTFL1; PKDCC; UBAC2; GPM6B; LEPROT; DAB2; CAV3; OTUD7B; PARK7; COMMD1; THRA; TMEM59; ZNF268; FLCN; BARD1; ERLEC1; TONSL; CREB3; RANGAP1; LITAF; SNAI2; SNX33; BMP7; PKIG; H2AFY; PARP10; TERF1; CYLD; PID1; EMD; INPP5K; NFKBIB; NFKBIE; PPM1B; PPM1A; DERL3; NF1; ANXA13; ANGPT1; LZTS2; RHOQ; OS9; CSK; SIRT4; FAF1; GBP1; TRIP6; MXI1; TP53INP2; GDI1; FBXW11; ASTN2; HNF4A; P…
GO:0060429	epithelium development	2.97441e-06	4.88051e-05	ERRFI1; RYK; MEN1; PDCD10; AGT; FKBP8; DLG1; LHX2; DLG5; ZNF703; NR0B1; ALMS1; RAD51B; KDM2B; IRX3; IRX2; C2CD3; PPHLN1; ARHGEF19; MUC1; CRB2; EHF; STK3; STK4; TGFB1I1; GATA6; CXCL10; GATA4; GATA5; GATA3; GPR161; SFRP4; CCND1; RAPGEF6; TCF15; MAF; MMP14; LGR4; ACVR1B; NTN4; RPS27A; EPB41L5; ITGA5; EDNRA; TST; SERPINE2; ARNTL; SEMA4C; MST1; SOX17; JAK2; CYP27B1; NF1; GDF11; REG3A; ARL13B; FRAS1; F…
GO:0032989	cellular component morphogenesis	3.14227e-06	2.70416e-05	SCFD1; RYK; STK11; GPM6A; L1CAM; SEMA4B; SEMA4C; SEMA4D; SEMA4F; DLG1; RAB11A; LHX2; LHX3; DLG4; DISC1; LHX9; CDC42SE2; APBB1; APBB2; CDC42SE1; ZSWIM6; MAEL; CLASP1; THY1; ZMYM2; ZMYM3; SLITRK4; POLG2; ZMYM6; DIAPH1; WDR1; SLITRK1; ARHGEF18; STK25; STK4; IFRD1; GATA3; GATA1; AKAP5; DBNL; SGK1; TXNDC8; ARL13B; PTEN; MYL2; PLXNA1; ARHGAP18; LARP4; CAPZB; EVL; NTN4; ITGA4; ITGA7; PLXNA4; PANK2; TNMD…
GO:0051100	negative regulation of binding	3.51317e-06	5.71689e-05	SUMO1; ISL1; ZFPM1; B2M; DAB2; CAV1; LHX2; STUB1; PARK7; GOLGA2; CSNK1E; MAPRE1; DDIT3; SPAG9; PER2; GATA1; ZNF675; GTSE1; MITD1; TNKS; AES; NFATC4; ADNP; ID2; ITGA4; CARM1; HABP4; ZFP90; IFIT2; IFIT1; LRRK2; RUVBL2; HFE; JUN; JAK2; CCL23; SENP2; PPARA; FRMD7; TFAP4; NOG; HMOX1; RALB; EIF4A3; MDFI; KDM1A; HDAC2; LRPAP1; TMC8; SMO; ARRB2; DACT1; SORL1; GNL3L; MAPK3; HNRNPK; MAPK8; EPB41L5; SRI; HM…
GO:0016458	gene silencing	3.60382e-06	3.07183e-05	HIST1H4C; HIST1H4B; AAAS; MOV10; NCBP1; HIST1H4E; HIST1H4D; HIST1H4K; HIST1H4J; HIST1H4I; HIST1H4H; HIST1H4A; HIST1H4L; PIWIL4; TNRC6C; TNRC6B; HIST1H4F; DGCR8; NCBP2; RAN; DNMT1; H2AFB3; H2AFB2; NUP214; NUP210; SETDB1; TDRD9; TRIM28; TSNAX; NUP98; DPY30; NUP93; CNOT6L; FXR1; RAE1; NUPL2; UBR2; H2AFV; ARID1A; NUP54; H2AFX; H2AFY; H2AFZ; ERI1; DDX4; APOBEC1; DND1; MRPL44; H2AFJ; NUP88; ZCCHC11; SE…
GO:0048732	gland development	3.75607e-06	3.17139e-05	SLC6A3; TGM2; UBE3A; CRKL; ISL1; STK11; CDO1; MST1; FKBP4; AKT1; AKT2; PCSK9; RAPGEF3; ATP2C2; NKX2-1; ASS1; CAV3; PTPN3; CAV1; HNF1B; ARID5B; LHX3; DDX39B; RARG; CITED2; ZNF703; PIK3CA; NR0B1; UPRT; DEAF1; SIX1; SIX3; LMO4; SEC63; EAF2; ETS1; PROX1; CAPN1; FADD; CDH1; LSR; RELA; FGA; NME1; PSAPL1; WT1; UMPS; WLS; SOD2; HOXD9; ERBB4; SOD1; HK2; CLCN2; SP3; HOXD3; APRT; MGMT; GATA6; ATP2B2; GATA2;…
GO:0000902	cell morphogenesis	3.83008e-06	6.18149e-05	SCFD1; RYK; STK11; GPM6A; L1CAM; SEMA4B; SEMA4C; SEMA4D; SEMA4F; DLG1; RAB11A; LHX2; LHX3; DLG4; DISC1; LHX9; CDC42SE2; APBB1; APBB2; CDC42SE1; ZSWIM6; MAEL; THY1; ZMYM2; ZMYM3; SLITRK4; SLITRK5; ZMYM6; DIAPH1; SLITRK1; ARHGEF18; STK4; IFRD1; GATA3; GATA1; AKAP5; DBNL; MYL12A; TNMD; PTEN; PLXNA1; ARHGAP18; CAPZB; EVL; NTN4; ITGA4; ITGA7; PLXNA4; GAP43; PALM2; DAB2IP; TTL; CCL24; PDLIM5; CUX1; NFA…
GO:0042278	purine nucleoside metabolic process	4.22964e-06	0.000101113	MACROD1; NDUFB9; NDUFB8; NDUFB7; NDUFB6; NDUFB5; HSPA8; NDUFB3; NDUFB2; NDUFB1; UQCRQ; DHTKD1; MOCS2; MOCS1; UQCRH; ATPIF1; UQCRB; HDAC4; DLG1; OGDH; DLG4; COX4I2; MPP3; MPP2; MPP1; DNMT1; TAZ; PRKAG1; DNAJC15; NDUFA10; NDUFA11; COX8A; NDUFA13; ADAL; FLCN; ENTPD5; NDUFB4; DDIT4; GPI; HK2; ENPP4; HK1; FIGNL1; ATP1B1; APRT; GUK1; MACROD2; HMGCR; SLC25A25; SULT1E1; ACOT7; COX6A1; GMPS; NME4; NME6; N…
GO:0007265	Ras protein signal transduction	4.31842e-06	0.000102035	ARHGEF10L; TIMP2; CRKL; RAB4A; NISCH; PLK2; BRK1; EPO; RAPGEF6; CDC42EP3; RAPGEF1; RAPGEF2; RAPGEF3; PDCD10; RASAL2; RREB1; KANK1; ITSN1; ARHGEF7; PARK7; DNMT1; ARHGEF2; ARHGEF1; PSD3; DGKI; PSD4; ARHGAP29; CDH2; SETDB1; CUL3; ARHGEF10; FLCN; ARHGEF12; CDKN2A; CTNNAL1; SHC1; SHC2; ARHGEF17; ARHGEF18; ARHGEF19; MURC; RAP1B; KRAS; ADRA1A; PLEKHG3; DBNL; SPRY2; ROBO1; CSF1; F2R; GRB2; RRAS2; EDNRA; …
GO:0051028	mRNA transport	4.51842e-06	0.000105534	AAAS; KHSRP; NCBP1; NCBP2; AHCTF1; SRSF11; SRSF10; RANBP17; LRPPRC; SMG5; SMG6; SMG1; DDX39A; NUP214; NUP210; MAGOH; NUP98; CHTOP; NUP93; IWS1; RAE1; NUPL2; THOC3; THOC2; SETD2; THOC7; THOC5; ZC3H11A; KIF5C; PARP11; SARNP; EIF5A2; NUP205; NUP88; SLBP; SEH1L; NUP85; DHX38; GLE1; SRSF5; SRSF4; SRSF7; SRSF6; SRSF3; SRSF2; U2AF1; U2AF2; SRSF9; EIF5AL1; RBMX2; NXF5; POM121; RNPS1; NXF2; SEC13; SENP2; …
GO:0000075	cell cycle checkpoint	4.56004e-06	2.04466e-05	HINFP; RAD17; BUB1B; PLK1; RAD9B; PLK3; PLK2; AKT1; DLG1; DDX39B; UIMC1; GADD45A; KLHL22; PROX1; THOC5; CDKN2B; ZNF207; STRA8; CENPF; MUC1; PRMT1; RINT1; TPR; BRD4; CHFR; MDM2; MDM4; CSNK2A2; CSNK2A1; RBBP8; CCND1; PTPN11; GTSE1; H2AFX; SFN; UBA52; TERF1; UBB; UBC; APC; CHEK1; HUS1B; INTS3; FZR1; SYF2; RPS27L; CDKN1B; HRAS; RPS27A; CARM1; RAD1; NDRG1; XRCC3; MAPKAPK2; NEK6; CCNE2; USP44; TRIAP1; …
GO:0050821	protein stabilization	4.63387e-06	7.41795e-05	DNLZ; TMEM88; SUMO1; SAV1; HPS4; CREBL2; PDCD10; SOX17; HSPD1; PARK7; DSC3; NAPG; ZSWIM7; GOLGA7; ZNF207; CDKN2A; COG3; ATP1B2; ATP1B3; ATP1B1; TNIP2; STK3; STK4; MDM4; DNAJA3; FKBPL; PHB; GTSE1; PTEN; WFS1; RASSF1; TBRG1; RASSF2; GAPDH; PINK1; SMO; CCT8; CCT2; CCT3; CCT7; CCT4; CCT5; PIK3R1; CHEK2; CPN2; TELO2; NAA16; NAA15; PEX6; UBE2B; TAF9; WIZ; PFN1; PFN2; FLNA; A1CF; BAG3; BAG6; SMAD7; STXB…
GO:0006998	nuclear envelope organization	4.70942e-06	7.47811e-05	NUP88; EMD; AAAS; NUP133; PLK1; CHMP4B; NUP85; POM121; SYNE2; PARP11; LEMD2; NSFL1C; NEK6; NUP62; SEH1L; CTDNEP1; BANF1; SUN2; SUN3; SUN1; SUN5; NUP188; SUMO1; TOR1A; UBXN2B; DMPK; TOR1B; NUP214; NUP210; REEP4; RANBP2; TMEM170A; TOR1AIP1; VRK1; NUP43; NUP98; PRKCA; NUP93; SPAG4; PPP2R2A; OSBPL8; NUP50; TPR; NUPL2; LMNA; PAFAH1B1; TARDBP; TOR1AIP2; CCNB2; CCNB1; ANKLE2; SPAST; NUP54; PPP2CA; LPIN1…
GO:0065004	protein-DNA complex assembly	4.79945e-06	0.000110824	HIST1H4C; HIST1H4B; HIST1H4A; HIST1H4F; HIST1H4E; HIST1H4D; HIST1H4K; HIST1H4J; HIST1H4I; HIST1H4H; HIST1H4L; ANP32B; HIST1H1E; MIS18A; HIST1H1A; HEY2; H2AFB3; H2AFB2; THRA; CENPQ; CENPO; CENPN; CENPM; CENPL; CENPK; OIP5; CENPI; CENPH; CENPF; XPA; CENPA; HIST3H2BB; CENPW; CENPV; ATF7IP; BRD2; CENPP; SWI5; GTF2F2; RBX1; RBBP7; H2AFY; RBBP4; UBA52; TERF1; HILS1; UBB; UBC; PSMC5; RNF4; HIST3H3; CCNH…
GO:0051052	regulation of DNA metabolic process	4.99198e-06	0.000113974	RAD17; ZRANB3; KDM1A; CTC1; SH2B1; MEN1; PPP4R2; CCT7; AKT1; PTK2B; WRNIP1; MLH1; UBE2V1; S100A11; OGG1; SMG5; SMG6; DDX39B; TFIP11; SLX1A; PIK3CA; DNMT1; APBB1; MAP3K4; TEX15; KLF4; LIG3; MYC; SETDB1; IGF1R; CDKN2A; TRIM28; SHC1; DFFA; PRMT5; CLCF1; MEG3; TERF2IP; MGMT; FGFR4; GATA3; BMP6; TNKS2; EPO; PPP2CA; CCT6A; INPP5K; H2AFX; RBBP6; PKIB; TERF2; APOBEC1; TERF1; CHTF8; KPNA2; KPNA1; PID1; FO…
GO:0043393	regulation of protein binding	5.12499e-06	8.07289e-05	ADD2; ADD1; PLK1; ISL1; PLK2; MEN1; HIPK2; B2M; CAPRIN2; RAPGEF2; DAB2; TMEM173; CAV1; DERL1; RAN; ARHGEF7; PARK7; HSP90AB1; GOLGA2; CSNK1E; ZNF268; ZFPM1; SPAG8; SPAG9; PRMT7; SPPL3; BAMBI; STK3; STK4; RFNG; BMP2; APP; GTSE1; MITD1; BAK1; CDON; FKBP1A; AES; NFATC4; ADNP; ITGA4; CARM1; MFNG; IFIT2; IFIT1; LRRK2; RUVBL2; DACT1; TIAM1; CCL23; ANGPT1; SENP2; PAX7; PPARA; FRMD7; HOPX; NOG; AKTIP; LDL…
GO:0009116	nucleoside metabolic process	5.27199e-06	8.23853e-05	UPRT; MACROD1; NDUFB9; NDUFB8; NDUFB7; NDUFB6; NDUFB5; HSPA8; NDUFB3; NDUFB2; NDUFB1; UQCRQ; TXNDC9; MOCS2; MOCS1; UQCRH; ATPIF1; UQCRB; HDAC4; DLG1; OGDH; DLG4; COX4I2; MPP3; TSPO; MPP1; DNMT1; TAZ; PRKAG1; DNAJC15; NDUFA10; NDUFA11; COX8A; NDUFA13; ADAL; SLC25A25; GMPS; FLCN; ENTPD5; NDUFB4; DDIT4; GPI; HK2; ENPP4; HK1; FIGNL1; ATP1B1; APRT; GUK1; MACROD2; HMGCR; QTRT1; SULT1E1; ACOT7; COX6A1; …
GO:0098732	macromolecule deacylation	5.55293e-06	0.000125373	HDAC1; TGFB1; HDAC3; HDAC2; HDAC5; HDAC4; HDAC7; HDAC6; HDAC9; AKAP8; LYPLA2; SIRT1; SPRED2; PHB; RCOR1; MORF4L2; BRMS1L; BAZ2A; RBM14-RBM4; PER1; SIRT6; TBL1Y; SIN3A; SAP30; CHD4; PPT1; PPT2; SIRT4; AKAP8L; NIPBL; ATXN3; SIRT7; SAP18; RBM14; PML; MAPK8; HDAC8; MSL3P1; MTA1; MTA2; MTA3; SIRT3; SIRT2; ZNHIT1; LYPLA1; FNTA; SIRT5; SMARCAD1; FOXP3; SIN3B; REST; SPRED1; DYRK1A; SFPQ; VEGFA; PRKD2; HD…
GO:0034329	cell junction assembly	5.55365e-06	8.61034e-05	ACTG1; IKBKB; PTK2B; PKP4; PKP3; RAPGEF1; RAPGEF2; GPM6B; AGT; CAV1; DLG1; DLG5; ZNF703; ARHGEF7; MPP7; PARD6B; PARD6A; TAOK2; MARVELD2; THY1; CDH5; FLCN; CRB3; RAP1B; LDB1; GNPAT; SNAI2; SNAI1; TNS1; VEGFA; FN1; PTPN13; HIPK1; PTEN; TRIP6; APC; PKP2; MMP14; ITGB1; MACF1; FMN1; ITGA5; ITGA6; FBLIM1; ARHGAP6; MTDH; ITGB4; PPM1F; SLC9A1; BCAS3; JUP; LSR; CLDN1; HEG1; CLDN3; DST; NFASC; PLEC; ACE2; …
GO:0051090	regulation of sequence-specific DNA binding transcription factor activity	5.70211e-06	4.76953e-05	TRIM13; WWP2; TRIM14; SUMO1; FOXA1; MEN1; SAV1; IKBKB; AKT1; IKBKG; UBE2V1; NKX2-2; CIB1; AGT; SIK1; PROX1; BHLHE40; NR0B2; NR0B1; ARHGEF5; PRNP; MAP3K7; THRA; XCL1; MED13; RELN; IRAK2; NOD1; RELA; IRAK1; DDIT3; DNAJA3; PRMT2; TRIM25; TRIM26; TRIM27; LRRC1; SIVA1; COMMD1; STK3; TERF2IP; NEUROG2; KRAS; NKX6-1; BMP7; SMO; ZNF675; SGK1; CLOCK; TIRAP; ADAM8; KIT; TLR2; PTEN; UBA52; FOXA2; CYLD; TLR4;…
GO:0016197	endosomal transport	5.80852e-06	8.93513e-05	VPS29; GBF1; CDX2; ARFRP1; DAB2; KLHL20; DENND2A; BLOC1S3; BLOC1S1; COMMD1; SYS1; ALMS1; DENND3; WASH3P; PIK3R4; EVI5; SGSM3; MTMR2; RAB9A; AP1M1; RAB5A; RAB5C; SPAG9; DPY30; TRIM27; FAM109B; MON2; VPS35; PIK3C3; CHMP4A; LMTK2; INPP5F; VPS36; VPS39; UBA52; UBB; UBC; SNAPIN; RGP1; TSG101; SNX2; SNX1; SNX6; SNX5; SNX4; VPS11; SNX9; RPS27A; DCLK1; RAB6A; RAB6B; RAB6C; STAM; LRRK2; VPS37D; VPS37C; VP…
GO:0034976	response to endoplasmic reticulum stress	5.93285e-06	9.05564e-05	RNF121; TRIM13; ACADVL; PMAIP1; UBE2J1; ADD1; EDEM1; UFC1; MAN1B1; MARCH6; UBAC2; ANKS4B; USP25; TATDN2; TXNDC5; CAV1; UBE2J2; HYOU1; STUB1; PARK7; MAP3K5; PLA2G6; UBXN8; ATP6V0D1; HDGF; DDIT3; TMUB1; SHC1; TRIM25; P4HB; EXTL3; CREB3; SERP2; SERP1; CHAC1; TBL2; EDEM3; OPA1; UBE4B; BRSK2; MBTPS1; CCND1; PPP2CB; GSK3A; SRPX; JKAMP; PARP16; RNF103; RHBDD1; KDELR3; WFS1; SEC61A1; CCL2; ATP2A1; ATP2A2…
GO:0015980	energy derivation by oxidation of organic compounds	6.12759e-06	5.07796e-05	ACADVL; IMMP2L; NDUFB9; NDUFB8; NDUFB7; NDUFB6; NDUFB5; NDUFB4; NDUFB3; NDUFB2; NDUFB1; UQCRQ; DHTKD1; AKT1; AKT2; AGL; SCO2; UQCRH; SLC25A14; UQCRB; SLC25A12; UGP2; NDUFAB1; PPP1R3F; OGDH; PPP1R3D; CALM2; CALM3; BLOC1S1; CALM1; ACSM1; PIK3CA; PARK7; TAZ; PYGB; NDUFA10; NDUFA11; COX8A; NDUFA13; MYC; PRKAG3; POLG2; SOD2; ETFDH; ENPP1; PER2; SLC25A25; COX6A1; SLC25A23; GRB10; INPP5K; GSK3A; UBA52; …
GO:0031047	gene silencing by RNA	6.69056e-06	0.000101336	HIST1H4C; HIST1H4B; AAAS; MOV10; NCBP1; HIST1H4E; HIST1H4D; HIST1H4K; HIST1H4J; HIST1H4I; HIST1H4H; HIST1H4A; HIST1H4L; TNRC6C; TNRC6B; HIST1H4F; DGCR8; NCBP2; RAN; NUP214; NUP210; TDRD9; TSNAX; NUP98; NUP93; CNOT6L; FXR1; RAE1; NUPL2; ERI1; DDX4; DND1; MRPL44; NUP205; NUP88; ZCCHC11; SEH1L; PABPC1; NUP85; CELF1; PUM2; PUM1; TDRD12; XPO5; ADAR; H3F3B; H3F3A; POM121; LIN28B; POLR2E; POLR2D; POLR2G…
GO:0001944	vasculature development	7.63011e-06	0.000114685	HIF3A; ERRFI1; CRKL; STK11; SCG2; PCSK5; HIPK2; HIPK1; ANP32B; PDCD10; AGT; SGPL1; MFGE8; PTGER4; PIK3CA; PIK3CB; MIB1; PIK3CG; AGGF1; THY1; SRPK2; IL18; STK4; GATA6; CXCL10; GATA4; GATA2; BAK1; AHR; PTEN; MMP14; TNFSF12; MMP19; NDNF; MYO18B; GPLD1; EDNRA; ATPIF1; JAM3; APOH; SOX17; NF1; GTF2I; CCL24; HOXB3; PAXIP1; VEGFA; COL4A2; COL4A1; VEGFB; GLMN; VASH2; VASH1; GPX1; ANPEP; FMNL3; HES1; NOV; …
GO:0043433	negative regulation of sequence-specific DNA binding transcription factor activity	7.9024e-06	0.000117877	ZCCHC11; WWP2; SUMO1; MEN1; BHLHE40; NR0B2; NR0B1; COMMD1; COMMD6; THRA; XCL1; MED13; IRAK2; IRAK3; IRAK1; DDIT3; PRMT2; LRRC1; SIVA1; SETD6; BMP7; DNAJA3; ZNF675; PARP10; FOXA2; CYLD; PKHD1; WFS1; RNF2; FOXP3; HR; TRIM37; NFKBID; ID3; TRIB1; BRMS1; SIRT1; CDKN2A; FOXS1; PTGIS; PELI1; EGLN1; PLA2G10; NLRP3; HNF4A; PSMD10; TNFAIP3; RBCK1; FLNA; GAS6; KDM1A; HDAC2; HDAC4; PRNP; SMAD7; ARRB2; ARRB1;…
GO:0060548	negative regulation of cell death	8.15433e-06	0.000181281	GOLPH3; HSPA9; SCG2; HIPK3; HIPK2; FAIM; PDCD10; SEMA4D; LEF1; LHX3; PIK3CA; PRNP; ALMS1; APBB2; PIK3CG; IRAK1; IGF1R; GRINA; OPA1; GATA6; CREB3; GATA3; GATA1; PARP16; PTEN; ARHGAP10; RHBDD1; HMGN5; CDKN1B; NUAK2; RPS27A; ITGA5; ITGA6; MAEL; EDNRA; IFIT3; FKBP8; MST1; APOH; JAK2; JAK3; PSMG2; NR1H4; TOPORS; NEFL; PPARD; HSPH1; VEGFA; BLK; PPARA; BNIP1; BNIP2; BNIP3; RPS6KA1; PAFAH2; BCL2A1; DNAJC…
GO:0000422	mitophagy	8.20761e-06	6.73927e-05	ZCCHC17; NDUFB9; PARL; IST1; POLR3A; PFKP; PHYHIP; ASB2; TOMM7; ADAMTS7; BLOC1S1; ATG3; PIK3CA; PARK7; REP15; COX8A; WIPI2; CD163L1; CDKN2A; HK2; WIPI1; NUP93; MRPS2; ATP1B1; NR2C2; GMIP; USP30; ATG2B; CSNK2A2; USP36; NME2; SNRPD1; CSPG5; GSK3A; MYLK; DKKL1; YIPF1; NTHL1; ATG2A; PI4K2A; KAT2A; ZNF593; FAM13B; DNAAF2; SMURF1; ATPIF1; RUVBL1; WDR45; U2AF1; U2AF2; PPARGC1A; ITPKC; FIS1; MAP1LC3A; AT…
GO:0061726	mitochondrion disassembly	8.20761e-06	0.000181281	ZCCHC17; NDUFB9; PARL; IST1; POLR3A; PFKP; PHYHIP; ASB2; TOMM7; ADAMTS7; BLOC1S1; ATG3; PIK3CA; PARK7; REP15; COX8A; WIPI2; CD163L1; CDKN2A; HK2; WIPI1; NUP93; MRPS2; ATP1B1; NR2C2; GMIP; USP30; ATG2B; CSNK2A2; USP36; NME2; SNRPD1; CSPG5; GSK3A; MYLK; DKKL1; YIPF1; NTHL1; ATG2A; PI4K2A; KAT2A; ZNF593; FAM13B; DNAAF2; SMURF1; ATPIF1; RUVBL1; WDR45; U2AF1; U2AF2; PPARGC1A; ITPKC; FIS1; MAP1LC3A; AT…
GO:0008283	cell proliferation	8.36646e-06	3.63418e-05	OVOL1; HSF1; RNF10; RYK; CRKL; BUB1B; CTC1; ORC3; STK11; MEN1; RELT; IFNAR2; HIPK2; HIPK1; FZD5; PDCD10; DBN1; TYK2; AGT; LEF1; FA2H; DLG1; BYSL; DLG5; MFGE8; LARP1; DISC1; PTGER4; LHX9; PIK3CB; PRNP; ALMS1; PIK3CG; AGGF1; CD276; TRPV2; IRAK1; IRAK4; SIRPG; LRP2; IGF1R; NPR3; GPR37L1; NCAPG2; IFNE; CCDC88B; BNC1; BCAT1; SCG2; EHF; BDKRB2; STK4; OCA2; GATA6; CXCL10; GATA2; GATA3; GATA1; ADRA1A; AD…
GO:0072599	establishment of protein localization to endoplasmic reticulum	8.63208e-06	0.000188606	RPS13; RYR2; RPS21; RPL37A; RPS16; RPL8; RPL9; RPL6; RPL7; RPL4; RPL5; RPL18A; RPL3; RPS15A; SEC63; RPS7; RPS6; RPS10; RPS3; RPS2; SEC61G; RPL22; RPS4Y1; RPL41; SPCS1; RPS18; RPL7A; RPL29; RPS15; RPL13A; RPL24; RPL27; RPL26; RPL21; SRP68; FAU; RAB3GAP1; UBA52; RPS9; RPLP2; RPS3A; SRP19; SRP72; ZFAND2B; RPL27A; RPS26; RPS27; RPLP0; RPS23; RPS20; SPCS2; RPS25; RPS14; SRP14; RPS28; RPL35A; RPL14; RP…
GO:0045333	cellular respiration	9.18316e-06	0.000135952	IMMP2L; NDUFB9; NDUFB8; NDUFB7; NDUFB6; NDUFB5; NDUFB4; NDUFB3; NDUFB2; NDUFB1; UQCRQ; DHTKD1; SCO2; UQCRH; SLC25A14; UQCRB; SLC25A12; NDUFAB1; OGDH; BLOC1S1; PIK3CA; PARK7; TAZ; NDUFA10; NDUFA11; COX8A; NDUFA13; POLG2; SOD2; ETFDH; SLC25A23; SLC25A25; COX6A1; ALDH5A1; UQCRFS1; UQCRC2; UQCRC1; NFATC4; TBRG4; HIF1A; PINK1; COX6B1; SDHAF2; PANK2; TRAP1; SLC25A13; PPARGC1A; SURF1; PDHB; COX6C; SIRT3…
GO:0019637	organophosphate metabolic process	9.40895e-06	7.65546e-05	PGAP1; SMPDL3A; PRKAG1; HSPA8; GPAT2; SMPDL3B; MOCS2; MOCS1; PCSK9; FDXR; ATPIF1; DLG1; PLCH2; OGDH; SMG1; DLG4; PTGER4; PIK3CA; PIK3CB; PIK3CD; FIG4; TAZ; PIK3CG; PLCH1; SPTLC2; SPTLC1; PIK3R3; VAC14; NPR2; NPR3; APRT; PIK3C2A; PIK3C2G; GATA6; CXCL10; PIK3C3; COX6A1; TBL1XR1; AKAP5; AKAP6; UCKL1; PTEN; GADD45GIP1; PDE5A; CDS1; NTHL1; GPCPD1; ATP6V1A; G6PD; PGLS; RAPGEF3; GPLD1; IMPAD1; TPK1; GAB…
GO:0072358	cardiovascular system development	9.41147e-06	0.000138292	HIF3A; ERRFI1; CRKL; STK11; SCG2; PCSK5; POGLUT1; HIPK1; ANP32B; PDCD10; AGT; SGPL1; MFGE8; PTGER4; PIK3CA; PIK3CB; MIB1; PIK3CG; AGGF1; THY1; SRPK2; IL18; SLITRK5; CRB2; STK4; GATA6; CXCL10; GATA4; GATA2; HIPK2; BAK1; AHR; PTEN; MMP14; TNFSF12; MMP19; NDNF; MYO18B; GPLD1; EDNRA; ATPIF1; JAM3; APOH; SOX17; NF1; GTF2I; CCL24; HOXB3; PAXIP1; VEGFA; COL4A2; COL4A1; VEGFB; GLMN; VASH2; VASH1; GPX1; A…
GO:0016311	dephosphorylation	9.52643e-06	0.000205933	PPP1R42; FKBP15; PPP1R35; PPP2R3B; SYTL2; PDP2; NT5E; PPP2R3A; PPP4R1; PKMYT1; IKBKB; CSRNP2; TMEM55B; PGAM5; ZFYVE1; DUSP22; CSRNP3; SEMA4D; DUSP26; CPPED1; DLG1; PPP1R7; PPP1R3D; PPP1R3C; CALM3; SBF1; PPP1R2; CCDC8; PINK1; INPP4B; NT5DC3; PPP4R4; PTP4A1; ENSA; PTP4A3; PTP4A2; PPP6C; MTMR4; MTMR3; MTMR2; MTMR1; PCDH11X; VRK3; PDPR; PPP2R2D; CAMK2G; PPP2R2A; AKAP6; PPP2R2C; SPRED1; PPP1R37; IMPA1…
GO:0048048	embryonic eye morphogenesis	1.06487e-05	0.00022777	VAX2; FRS2; TBX2; HIPK2; HIPK1; MFAP2; ALDH1A3; RARB; FZD5; RARG; TWIST1; SIX3; TH; CITED2; KDM2B; PHACTR4; FOXF2; EFEMP1; STRA6; SP3; FBN1; PAX6; FOXL2; PAX2; ZEB1; PROX1; BMP7; AXIN1; ARID1A; TFAP2A; WNT16; WNT5A
GO:0000070	mitotic sister chromatid segregation	1.14432e-05	0.000166104	PIBF1; BUB1B; PLK1; KIF4A; ATRX; ZW10; KIF2C; TTK; ANAPC10; ESPL1; DLGAP5; CUL3; ZNF207; CENPF; CENPE; SPAG5; TPR; CSNK2A2; CSNK2A1; KIFC1; PSRC1; KIF25; AKAP8; H2AFY; KIF23; KIF22; TERF1; CHTF8; NCAPG; APC; TNKS; SEH1L; ZWINT; PDS5A; INO80; PDS5B; MIS12; XRCC3; NEK6; USP44; RAB11A; PSMG2; SMC1A; MAU2; BUB1; BUB3; NCAPD2; NCAPD3; DYNC1LI1; ANAPC4; CDC26; UBE2C; PCID2; CDC23; PAPD7; LCMT1; KLHL22;…
GO:0030154	cell differentiation	1.14729e-05	0.000166104	HIST1H4C; HSPA2; HIST1H4A; RNF10; HIST1H4F; HIST1H4E; HIST1H4D; HIST1H4K; HIST1H4J; HIST1H4I; HIST1H4H; HIST1H4L; B2M; MKL2; AGT; RAB11A; DISC1; ZNF703; NR0B1; PIK3CD; CAMK4; RNF114; ITPKB; RNF112; IRX5; IRX3; DHX9; CBX2; MUC1; SP3; CRB2; MEG3; OPA1; ZNF675; COL7A1; TRAPPC4; BAK1; PDE5A; MAF; CTBP1; MAK; TSG101; EVL; ATP2A2; ITGA3; ITGA4; ITGA5; ITGA6; ITGA7; MGST1; GTF3C5; PHLDA1; SEMA4B; ATPIF1…
GO:0007033	vacuole organization	1.16928e-05	0.000168051	SCFD1; UBQLN1; IFT20; GNPTAB; HPS4; HPS1; TMEM175; ATG2B; ATG3; PPT1; CLN6; TECPR1; CLN3; PIP4K2A; PIP4K2C; CLN8; RAB5A; WIPI2; WIPI1; SH3GLB1; ATG2A; PIK3C3; TRAPPC8; MBTPS1; SNAP29; SRPX; ZKSCAN3; ZKSCAN4; RNF5; CLVS2; TSG101; PINK1; SYT7; WDR45; LRRK2; PIKFYVE; FIG4; TBC1D25; TPP1; MAP1LC3A; ATG9A; MAP1LC3B; RAB7A; RAB3GAP1; MAN2A1; ATG12; ATG13; ATG14; TP53INP2; PHF23; AKTIP; VAMP8; TP53INP1;…
GO:0051188	cofactor biosynthetic process	1.21323e-05	0.000173105	MAT1A; MOCS2; MOCS1; SLC25A16; ATPIF1; PPT1; NFE2L1; CIAPIN1; ISCU; SLC25A1; SCD5; ACOT8; ACOT9; ACOT7; ACOT4; ACOT1; MLYCD; ACSL3; ACSL1; ACSL4; NFS1; ACLY; HSD17B12; PDXK; NFU1; UROS; PPOX; ACSBG1; UROD; SLC25A38; RSAD1; PDHX; PANK3; PANK2; SLC11A2; PANK4; SCD; ISCA2; PDPR; PDHB; PTS; ISCA1; DLD; ACSF2; ACSF3; COASY; PDP1; PDP2; DLAT; GART; GPHN; MMS19; MTHFD2; MTHFD1; GCH1; ELOVL6; ELOVL7; NUB…
GO:0071478	cellular response to radiation	1.29431e-05	0.000183345	PTGS2; RAD9B; STK11; CALM2; CALM3; CALM1; CNGB1; GADD45A; GRK4; SAG; MYC; MC1R; FNTA; FNTB; AQP1; XPA; TMEM109; NMT2; NMT1; MGMT; SNAI2; MDM2; GATA3; SWI5; HYAL3; HYAL2; HYAL1; H2AFX; BAK1; GRB2; RHBDD1; TRPM3; EEF1D; ITGB1; NFATC4; METAP1; METAP2; INO80; HIF1A; NOX4; RAD1; DNM2; XRCC5; XRCC6; PTN; RUVBL2; USP47; EGR1; TRIAP1; ELK1; PIK3R1; PPP1R9B; CHEK1; TSPYL5; SIRT1; GUCY2D; GUCY2F; CDC25A; B…
GO:0048468	cell development	1.2949e-05	0.000104409	DUOXA1; HSPA2; RNF10; RYK; RAPGEF3; STK11; MEN1; FKBP4; B2M; GPM6A; MYLK3; L1CAM; OGN; DBN1; SEMA4B; AGT; SEMA4D; LEF1; SEMA4F; PDE5A; RAB11A; OGDH; LHX3; BLOC1S3; DLG4; BLOC1S1; DISC1; LHX8; OLIG2; APBB1; APBB2; PTGER3; ZSWIM6; RNF112; IRX5; THY1; OSBP2; IRX3; ARHGEF10; NPR2; SLITRK5; SLITRK2; SLITRK3; DIAPH2; SLITRK1; MTCH1; SFRP1; IQCG; IFRD1; OCA2; GATA6; GATA4; UQCRQ; GATA2; GATA3; GATA1; SN…
GO:0036293	response to decreased oxygen levels	1.32631e-05	0.000186537	CD38; PTGS2; UBQLN1; PMAIP1; HIF3A; PLK3; PPARGC1A; AKT1; PTK2B; PAM; CAV1; ZNF354A; ACAA2; HIF1AN; RBPJ; RYR2; RORA; DDIT4; CAPN2; EDN1; IRAK1; FMN2; CUL2; SOD2; SHC1; AQP1; MUC1; ATP1B1; SFRP1; TBL2; GATA6; MDM2; MDM4; BMP7; P4HB; BMP2; SOCS3; EPO; RBX1; SLC2A4; ADAM8; PTEN; UBA52; UBB; UBC; CHRFAM7A; STC1; CD24; PAK1; MMP14; HIPK2; VLDLR; MMP13; CDKN1B; ALDH3A1; UBE2D2; ADRB2; HIF1A; UBE2D1; S…
GO:0001568	blood vessel development	1.3274e-05	0.000106073	HIF3A; CRKL; SCG2; PCSK5; HIPK2; HIPK1; PDCD10; AGT; SGPL1; MFGE8; PTGER4; PIK3CA; PIK3CB; MIB1; PIK3CG; AGGF1; THY1; SRPK2; IL18; STK4; GATA6; CXCL10; GATA4; GATA2; BAK1; AHR; PTEN; MMP14; TNFSF12; MMP19; NDNF; MYO18B; GPLD1; EDNRA; ATPIF1; JAM3; APOH; SOX17; NF1; GTF2I; CCL24; HOXB3; PAXIP1; VEGFA; COL4A2; COL4A1; VEGFB; GLMN; VASH2; VASH1; GPX1; ANPEP; FMNL3; HES1; NOV; FOXC1; MYH10; SAT1; SMA…
GO:0030099	myeloid cell differentiation	1.4698e-05	0.000311107	HIST1H4C; HIST1H4B; LIF; HIST1H4F; ADD1; HIST1H4D; HIST1H4K; HIST1H4J; HIST1H4I; HIST1H4H; HIST1H4A; HIST1H4L; CASP10; EPO; PTK2B; IL25; PPARGC1B; HBZ; ATPIF1; LTBR; SMAP1; HIST1H4E; RARG; VPS33B; PAFAH1B1; RBPJ; ATP6AP1; CAMK4; PIK3CD; CBFB; CLEC1B; FADD; GLO1; MYC; WDR61; PIP4K2A; PRTN3; CDKN2B; MAEA; ZFPM1; PIK3R1; IL31RA; PRMT1; FLI1; RBP1; PKNOX1; LDB1; L3MBTL3; CSF3R; GATA2; GATA3; THOC5; G…
GO:0006091	generation of precursor metabolites and energy	1.54541e-05	0.000122402	ACADVL; IMMP2L; NDUFB9; NDUFB8; NDUFB7; NDUFB6; NDUFB5; NDUFB4; NDUFB3; NDUFB2; NDUFB1; UQCRQ; DHTKD1; AKT1; AKT2; AGL; SCO2; SCO1; FDXR; SLC25A14; UQCRB; SLC25A12; UGP2; NDUFAB1; PNPT1; OGDH; PPP1R3D; CALM2; CALM3; BLOC1S1; CALM1; ACSM1; PIK3CA; PARK7; PRLH; TAZ; DDIT4; PRKAG1; PYGB; NDUFA10; NDUFA11; COX8A; NDUFA13; ECD; MYC; PRKAG3; ENTPD5; GNPDA1; SOD2; GPI; ADPGK; HK2; HK1; ETFDH; SLC25A4; P…
GO:1901137	carbohydrate derivative biosynthetic process	1.57429e-05	0.000219843	PGAP1; GOLPH3; PRKAG2; POGLUT1; PMM1; PTGER4; PQLC3; GUCY1A3; PTGER3; TMEM59; B3GALT4; NPR2; NPR3; B3GALT1; MUC2; MUC1; MUC6; MUC4; APRT; SERP1; MUC19; MUC15; GK; MUC12; GATA1; AKAP5; AKAP6; TNKS2; UCKL1; PARP16; PARP10; TNKS; UGCG; C1GALT1C1; EDNRA; PHLDA1; PANK3; PANK2; PANK4; PAICS; GMDS; GRM8; JAK3; NF1; DSEL; GUCY2D; GUCY2F; UCK1; UCK2; CHST8; VEGFB; CHST1; GART; CHST2; CSGALNACT2; CHST4; CH…
GO:0007169	transmembrane receptor protein tyrosine kinase signaling pathway	1.7016e-05	0.000356458	ERRFI1; NCBP1; NCBP2; TYK2; AGT; SGPL1; PIK3CA; PIK3CB; RNF115; LMBRD1; IGF1R; PIK3C2A; F3; MEG3; GATA3; GTF2F1; GTF2F2; CD3EAP; GRB10; PTEN; ANGPT4; ATP6V1D; ATP6V1F; ATP6V1A; LRIT3; RPS27A; ITGA5; ARF4; GPLD1; MST1; ARPC3; JAK2; JAK3; RABGEF1; VEGFA; RNF41; BLK; VEGFB; TNK2; RPS6KA5; NOG; CBL; PDE6G; SORT1; FOXC1; PAG1; RET; IGF2R; TSC2; FGF5; TSC1; NCOA5; CDC37; FGF1; SETX; CCBE1; SS18; DNM1; …
GO:0007093	mitotic cell cycle checkpoint	1.71978e-05	0.000135018	RAD17; BUB1B; PLK1; RAD9B; PLK3; PLK2; DLG1; GADD45A; CDKN2B; ZNF207; CENPF; MUC1; PRMT1; RINT1; TPR; CHFR; MDM2; MDM4; CSNK2A2; CSNK2A1; CCND1; GTSE1; SFN; UBA52; TERF1; UBB; UBC; APC; MAD2L1BP; HUS1B; INTS3; SYF2; RPS27L; CDKN1B; HRAS; RPS27A; CARM1; XRCC3; NEK11; USP44; TRIAP1; TTK; PCBP4; PSMG2; CHEK2; RBM38; TOP2A; SMC1A; BUB1; BUB3; CDC25C; BLM; DYNC1LI1; ZWILCH; TP53; PCID2; FBXO31; TFDP2;…
GO:0034248	regulation of cellular amide metabolic process	1.89796e-05	0.000393536	ZCCHC11; NGDN; MOV10; NCBP1; NCBP2; ZNF540; TACO1; SRP9; AKT1; AKT2; CAPRIN2; TNRC6B; CAPRIN1; RPS3; LRPPRC; EIF3H; EIF3I; EIF3J; UNK; DDX39B; EIF3M; LARP1; IARS2; RAN; EIF3B; EIF3C; EIF3D; EIF3E; EIF3F; EIF3G; PLA2G6; SNIP1; VARS2; EIF4ENIF1; EEFSEC; BANK1; MAGOH; ERBB2; WT1; IARS; LRRTM3; LARP6; EIF2B3; FXR1; FXR2; TPR; UPF3A; EEF2; PA2G4; SARNP; SYNCRIP; ORMDL2; ORMDL1; EIF4G3; EIF4G2; APP; MI…
GO:0051223	regulation of protein transport	2.11646e-05	0.000434409	SCFD1; UBL5; HSPA8; IFNAR1; ANP32B; ATPIF1; GAPVD1; PTGER4; NR0B2; APBB1; PTGER3; BANK1; WLS; MDFIC; SPPL3; SERP1; ABLIM3; PIK3C3; GATA3; OR13C4; SNAP25; AKAP6; GTSE1; PARP10; UBAC2; TSG101; LGR4; UGCG; FBXW11; HMGN3; ACVR1C; MMP13; POLR3A; UBE2D3; GPLD1; APOA2; ARNTL; XPO4; WDR46; FIS1; JAK2; NF1; ZIC1; NR1H4; HNMT; NR1H2; RPH3AL; PPARD; GPAM; BLK; GLMN; GDI1; ZDHHC8; PSMD10; CD14; FLNA; NOV; CA…
GO:0032970	regulation of actin filament-based process	2.21932e-05	0.000305583	TMOD4; SYNPO; ADD2; ADD1; SUMO1; SPTB; BRK1; PTK2B; PKP2; SWAP70; GPM6B; BAIAP2L2; CAV3; CAV1; DLG1; TMOD3; PTGER4; CCDC88A; CACNA1C; VIL1; PTGER3; PYCARD; WASH3P; EDN1; RNF207; MKKS; WHAMM; ARHGEF10; WDR1; CAPZA2; ARHGEF19; TRIM27; PPP1R9A; FHOD3; SSH2; SSH1; GATA4; TWF1; TWF2; CNN2; ARPC1B; ARPC1A; INPP5K; VILL; CD2AP; MAGEL2; GRB2; BST2; STC1; PAK1; ARHGAP18; PHPT1; CAPZB; EVL; ATP2A2; KISS1R;…
GO:0001655	urogenital system development	2.21932e-05	0.000305583	LIF; UBE3A; IFT20; STK11; LGR4; PCSK5; FKBP4; KLHL3; PCSK9; AGT; ASS1; LEF1; TMED10; DCN; HNF1B; SGPL1; RARB; ZNF354A; RARG; PKD1L3; SIX4; ACD; SIX1; DLG5; THRA; EPHA7; EAF2; MAGI2; PROX1; MYC; SMAD6; IRX3; SLIT2; CTSH; FLCN; SMAD7; CENPF; KIF26B; SMAD1; RBP4; RET; PROM1; KIRREL3; GATA2; GATA3; FGFR1; BMP7; BMP6; BMP2; GPR4; PLAG1; FOXA1; PTEN; DACT2; HYAL2; PKHD1; WFS1; PKD1; WNT7B; WNT2B; CDKN1…
GO:0034330	cell junction organization	2.36193e-05	0.000183819	ACTG1; IKBKB; PTK2B; PKP4; PKP3; RAPGEF1; RAPGEF2; GPM6B; AGT; CAV1; DLG1; DLG5; ZNF703; ARHGEF7; MPP7; PARD6B; PARD6A; TAOK2; MARVELD2; CDH1; CDH3; CDH2; CDH5; CDH4; CDH6; FLCN; FLOT1; HEG1; CRB3; RAP1B; LDB1; ITGB1; GNPAT; SNAI2; SNAI1; VEGFA; FN1; PTPN13; HIPK1; PTEN; PLEKHA7; TRIP6; APC; PKP2; MMP14; RCC2; MACF1; FMN1; ITGA5; ITGA6; FBLIM1; ARHGAP6; MTDH; CLASP2; PPM1F; SLC9A1; BCAS3; JUP; LS…
GO:0048562	embryonic organ morphogenesis	2.36905e-05	0.000323935	WNT3A; FLVCR1; SEC24B; HIPK2; GSC; MFAP2; FOXI1; DLG1; DVL2; RARB; RARG; DVL3; SIX4; RYR2; SIX1; GATA3; NIPBL; MICAL2; GLI1; FOXF2; EDN1; RNF207; MKKS; KDM2B; SETDB2; C2CD3; SPEF2; HOXD9; IFT57; SOD1; STRA6; SP3; HOXD3; SHOX2; RBP4; MSX1; GATA4; ATP2B2; GATA2; ROR2; FGFR1; BMP7; TBX2; SPRY2; HYAL1; HIPK1; RUNX2; IHH; NTN1; PRRX1; ARID1A; HOXC9; MMP16; HESX1; FUZ; HOXC4; HIF1A; FRS2; TSHR; VANGL2;…
GO:0030031	cell projection assembly	2.4152e-05	0.000326337	FXYD5; DYNLL1; TBC1D5; RSPH4A; DNAAF1; OPHN1; PODXL; RAPGEF6; GPM6A; RAPGEF2; IFT20; DYX1C1; CAV1; ARHGEF6; CCDC88A; ARHGEF4; FAM110C; TTYH1; EVI5; MKKS; WHAMM; SPEF2; RAB5A; LRRC6; PLXNB3; RAP1B; SRGAP2; CCDC151; ABLIM1; RAP1A; ABLIM3; SSH1; DBNL; CCDC40; WRAP73; AKAP4; BRK1; TWF2; KCTD17; ARHGEF7; INPP5K; MYLK; NRXN1; CD2AP; ATP8B1; CYLD; NTN1; ATMIN; APC; CCDC114; CAPZB; DMD; ZMYND10; UNC119B;…
GO:0006487	protein N-linked glycosylation	2.41977e-05	0.000326337	RPN1; RPN2; KCNE1; ST6GAL2; UBE2J1; ST6GAL1; GNPTAB; GORASP1; ALG6; ENTPD5; ALG5; MAN1B1; PRKCSH; MAGT1; ALG8; ST6GALNAC6; GAL3ST1; DAD1; ALG12; CCDC126; TUSC3; ST6GALNAC2; SYVN1; DERL3; MGAT5B; UBE2G2; B4GALT1; DPM3; DPM2; DPM1; ST3GAL3; ST3GAL2; ST3GAL1; DPAGT1; ST3GAL6; ST3GAL5; ST3GAL4; OSTC; MAN2A1; PGM3; VCP; MGAT2; MGAT3; TMEM165; EDEM3; NUDT14; EDEM1; MCFD2; STT3A; ST6GALNAC4; ST6GALNAC3;…
GO:0048514	blood vessel morphogenesis	2.51033e-05	0.000193685	HIF3A; MFGE8; SCG2; HIPK2; HIPK1; PDCD10; ATPIF1; SGPL1; PTGER4; PIK3CA; PIK3CB; PIK3CG; THY1; SRPK2; STK4; GATA6; CXCL10; GATA4; GATA2; BAK1; PTEN; MMP14; TNFSF12; MMP19; NDNF; MYO18B; GPLD1; EDNRA; AGT; ENG; APOH; SOX17; NF1; GTF2I; CCL24; HOXB3; PAXIP1; VEGFA; COL4A2; COL4A1; VEGFB; GLMN; VASH2; VASH1; GPX1; ANPEP; HES1; NOV; FOXC1; SMAD7; RAP1A; SMO; RHOB; NR2F2; SPARC; S100A7; PARVA; NUS1; L…
GO:0009968	negative regulation of signal transduction	2.52623e-05	0.000513329	ERRFI1; STK11; MEN1; HIPK3; HIPK2; DUSP21; DUSP22; AGT; LEMD3; LEMD2; DUSP26; DLG1; OTUD7B; LY96; NR0B1; PRNP; PTGER3; RNF115; IRAK3; BANK1; MTMR4; IGF1R; GRINA; SCG2; STK3; STK4; OPA1; GATA2; GATA3; GATA1; ADRA1A; ZNF675; CCND1; GRB10; LITAF; PTEN; CYP26A1; MMP14; LGR4; FBXW11; ITGA3; EPM2A; ITGA6; SERPINE2; ARNTL; ZNF451; PALM3; SOX17; WWOX; GLG1; NF2; NF1; NR1H4; NR1H2; RPH3AL; KIF7; SENP2; PP…
GO:0070482	response to oxygen levels	2.54909e-05	0.000194995	CD38; PTGS2; UBQLN1; PMAIP1; HIF3A; PLK3; PPARGC1A; AKT1; PTK2B; PAM; CAV1; ZNF354A; ACAA2; HIF1AN; RBPJ; RYR2; RORA; DDIT4; CAPN2; EDN1; IRAK1; FMN2; CUL2; SOD2; SHC1; AQP1; MUC1; ATP1B1; SFRP1; TBL2; GATA6; MDM2; MDM4; BMP7; P4HB; BMP2; SOCS3; EPO; RBX1; SLC2A4; ADAM8; PTEN; UBA52; UBB; UBC; CHRFAM7A; STC1; CD24; PAK1; MMP14; CYB5R4; HIPK2; VLDLR; MMP13; CDKN1B; ALDH3A1; UBE2D2; ADRB2; HIF1A; U…
GO:0006521	regulation of cellular amino acid metabolic process	2.63177e-05	0.000529482	OAZ3; PSMD9; PSMD8; PSMB10; PSMD5; PSMD4; PSMD7; PSMD6; PSMD1; AZIN1; PSMD3; PSMD2; PSMD12; ODC1; PSMF1; PARK7; ACMSD; PSMA2; PSMA3; PSMA1; PSMA6; PSMA7; PSMA5; NR1H4; PSMC1; PSMC2; PSMC3; PSMC4; PSMC5; PSMC6; SIRT4; PSME4; PSME2; COMT; PSME1; SLC7A7; NQO1; ATP2B4; PSMD14; PSME3; OAZ2; PSMD10; PSMD13; OAZ1; PSMB9; PSMB8; PSMB7; APC; PSMB5; PSMB4; PSMB2; PSMB1
GO:0031344	regulation of cell projection organization	2.6941e-05	0.000536707	IFT20; RYK; STK11; FKBP4; B2M; GPM6A; L1CAM; DBN1; SEMA4B; SEMA4C; SEMA4D; SEMA4F; KIAA0319; ITPKA; APBB1; THY1; IFRD1; OPA1; GATA3; SNAP25; PTEN; ENC1; PLXNA1; CAPZB; EVL; ITGA3; NDNF; SERPINE2; GAP43; TBC1D24; PDLIM5; CUX1; VEGFA; GDI1; ZEB2; WDR36; FBXO31; IL15RA; CEP120; RAP1A; PRKCSH; GPRC5B; ARF1; ARF6; BHLHB9; SETX; RIMS2; LTK; UBE2V2; MAP2K2; NTN1; SPP1; FIG4; PRKD1; CDC42; SPHK1; CTTN; C…
GO:0043254	regulation of protein complex assembly	3.08327e-05	0.000412991	LCMT1; PMAIP1; ADD2; ADD1; TMOD4; SUMO1; HSPA8; CD36; ATF7IP; FKBP4; PTK2B; CDC42EP3; CAV3; CAV1; DLG1; CLIP3; MLST8; TP53; PTGER4; PARK7; ARHGEF5; MPP7; BCLAF1; THRA; PYCARD; WASH3P; DNAJC15; MED25; MKKS; MAPRE1; WHAMM; SPTB; XPA; TRIM27; SH3GLB1; CD24; CDC42EP1; FHOD3; HRK; NCLN; TWF1; STXBP1; PSRC1; TWF2; TRIOBP; GTF2F2; ARPC1B; PTPN11; VILL; MAGEL2; GRB2; TLR4; RBX1; RNF4; HIST3H3; ARPC1A; AR…
GO:0008285	negative regulation of cell proliferation	3.1411e-05	0.000619682	RNF10; STK11; MEN1; PDCD10; ATPIF1; DLG1; DLG5; PRNP; CD276; KDM2B; SIRPG; WDR6; NPR3; SCG2; STK3; STK4; GATA2; GATA3; GATA1; ADRA1A; PARP10; BAK1; PTEN; CTBP1; TSG101; ACVR1C; CDKN1C; CDKN1B; PDS5B; RC3H1; GPLD1; GABBR1; IFIT3; SERPINE2; BNIPL; LILRB2; APOH; JAK2; NF2; NF1; CCL23; GDF11; PPARG; PPARD; GLMN; ING5; ZEB1; ING1; ING2; TFAP4; TP53I11; NOG; HES1; NOV; SMAD4; SMAD6; SMAD1; SMAD2; FKTN;…
GO:0007051	spindle organization	3.24437e-05	0.000246077	PIBF1; PLK1; PLK2; KIF4A; KIF2A; BORA; DLG1; TTK; TPX2; RAN; CEP120; EML1; GOLGA2; ESPL1; WDR62; OFD1; ARHGEF10; ZNF207; SPAG5; CEP192; TPR; WRAP73; KIFC1; PSRC1; CHEK2; KIF23; STARD9; CEP72; RNF4; SPC25; FBXO5; TNKS; STMN1; INO80; CHMP3; CEP97; NEK6; STIL; CHD4; HAUS8; HAUS6; HAUS7; HAUS4; HAUS5; HAUS2; HAUS3; HAUS1; RAB11A; CEP63; LZTS2; SMC1A; SENP6; PARP3; RHOA; KIF3B; GPSM2; TUBB; FLNA; HDAC…
GO:0045595	regulation of cell differentiation	3.27644e-05	0.0004359	HIST1H4C; HIST1H4B; HIST1H4A; RNF10; RYK; HIST1H4E; HIST1H4D; HIST1H4K; HIST1H4J; HIST1H4I; STK11; MEN1; HIST1H4L; FKBP4; B2M; ANP32B; GORASP1; L1CAM; DBN1; SEMA4B; AGT; SEMA4D; LEF1; SEMA4F; HIST1H4F; CEACAM1; UNC13D; PTGER4; NR0B1; PAX8; APBB1; PTGER3; ZSWIM6; STK24; RNF112; DMPK; CLASP1; THY1; IRX3; GDF2; NPR2; HIST1H4H; TFE3; WDR1; CRB2; SFRP1; STK4; IFRD1; CSF3R; OPA1; GATA6; CXCL10; GATA4; …
GO:1902903	regulation of supramolecular fiber organization	3.45277e-05	0.000674618	TMOD4; SYNPO; ADD2; ADD1; HSPA8; FKBP4; PTK2B; RAPGEF3; CAV3; CAV1; DLG1; TMOD3; PTGER4; PARK7; ARHGEF5; ARHGEF2; ALMS1; CKAP2; WASH3P; EDN1; MKKS; MAPRE1; WHAMM; ARHGEF10; SPTB; WDR1; FHOD1; TRIM27; FHOD3; SSH2; ARAP1; TWF1; BRK1; PSRC1; TWF2; TRIOBP; ARPC1B; ARPC1A; INPP5K; VILL; MAP6D1; MAGEL2; TERF1; LIMA1; APC; PAK1; ARHGAP18; CAPZB; ARPC5L; STMN1; ARFIP1; CDKN1B; FMN1; FMN2; SLAIN2; NOX4; E…
GO:0016049	cell growth	3.61508e-05	0.000152272	NCBP1; STK11; L1CAM; SEMA4B; AGT; SEMA4D; SEMA4F; RYK; CEACAM1; LHX2; APBB1; APBB2; N6AMT1; KDM2B; ARHGEF11; ZNF639; IFRD1; GATA4; MUC12; IP6K2; CXCL16; ADRA1A; AKAP6; KAZALD1; MYL2; TSG101; ENOX2; ACVR1B; CDKN1B; NDNF; SERPINE2; PPP1R1C; SEMA4C; NAIF1; SOX17; CYP27B1; H3F3A; TTL; PDLIM5; PPARG; PPARD; VEGFA; ANAPC2; ING1; ZEB2; RPS6KA1; PSMD10; DNAJC2; PRDM4; WDR36; NOV; NRN1; SMAD4; FOXM1; HTRA…
GO:1904951	positive regulation of establishment of protein localization	3.72256e-05	0.000491927	UBL5; WLS; HHAT; IFNAR1; ANP32B; DYNLL1; DLG1; PTGER4; NR0B2; APBB1; SPPL3; SERP1; ABLIM3; GATA3; OR13C4; AKAP5; AKAP6; GTSE1; TSG101; UGCG; MMP13; ITGA3; UBE2D3; GPLD1; CCT8; XPO4; WDR46; CCT2; CCT7; CCT4; CCT5; IL5; JAK2; DMAP1; ZIC1; HNMT; NR1H2; RPH3AL; PPARD; BLK; GLMN; ZDHHC8; CD14; HES1; FLNA; VSNL1; SNIP1; NBPF3; SMO; HTRA2; NUTF2; CLEC5A; NCOA6; ARF1; ASPH; ARF6; TNFSF4; OSCP1; CRTAM; CD…
GO:0001666	response to hypoxia	3.92957e-05	0.000295543	CD38; PTGS2; UBQLN1; PMAIP1; HIF3A; PLK3; PPARGC1A; AKT1; PTK2B; PAM; CAV1; ZNF354A; ACAA2; HIF1AN; RBPJ; RYR2; RORA; DDIT4; CAPN2; EDN1; IRAK1; FMN2; CUL2; SOD2; SHC1; AQP1; MUC1; ATP1B1; SFRP1; TBL2; GATA6; MDM2; MDM4; BMP7; P4HB; BMP2; SOCS3; EPO; RBX1; SLC2A4; ADAM8; PTEN; UBA52; UBB; UBC; CHRFAM7A; STC1; CD24; PAK1; MMP14; HIPK2; VLDLR; MMP13; CDKN1B; ALDH3A1; UBE2D2; UBE2D3; HIF1A; UBE2D1; …
GO:0042770	signal transduction in response to DNA damage	3.95475e-05	0.000519126	PMAIP1; PLK3; PLK2; SPRED1; SPRED2; HIPK2; GADD45A; DYRK1A; CDKN2A; MUC1; PRMT1; RINT1; CNOT2; SNAI2; MDM2; SNAI1; MDM4; PTTG1IP; GTSE1; KAT5; SFN; DDX5; UBA52; GRB2; UBB; UBC; FOXM1; CDKN1B; RPS27A; CARM1; NDRG1; TRIAP1; PCBP4; CHEK2; RBM38; SMC1A; SIRT1; CDC25C; SENP2; PAXIP1; SMYD2; ING4; BTG2; TP53; TFAP4; PSMD10; EEF1E1; TFDP1; PPP2R5C; KDM1A; SESN2; ATM; PRKDC; MAPK14; ATR; ABL1; HIC1; NBN;…
GO:0051402	neuron apoptotic process	4.05584e-05	0.000784901	PCSK9; PMAIP1; STAMBP; ISL1; NQO1; HIPK2; PTK2B; C5AR1; GDF5; BDNF; AXL; UBE2M; HYOU1; ITSN1; PIK3CA; PARK7; SIX1; NTRK2; HSP90AB1; CLN3; FADD; CDK5R1; KDM2B; ERBB3; DDIT3; SOD2; GPI; SOD1; NAIP; CLCF1; GATA3; KRAS; MAX; APP; ADAM8; F2R; BOK; WFS1; DIABLO; CCL2; ADNP; HRAS; GAPDH; HIF1A; PINK1; NONO; JUN; PPARGC1A; EN1; EN2; AKT1S1; JAK2; NF1; GRM4; ANGPT1; DLX1; NEFL; VEGFB; TYRO3; BNIP3; EPOR; …
GO:0032956	regulation of actin cytoskeleton organization	4.10253e-05	0.000786448	TMOD4; SYNPO; ADD2; ADD1; SPTB; BRK1; PTK2B; SWAP70; GPM6B; CAV3; GSN; DLG1; TMOD3; PTGER4; CCDC88A; ARHGEF5; ALMS1; NTRK3; WASH3P; EDN1; MKKS; WHAMM; ARHGEF10; WDR1; FHOD1; ARHGEF19; TRIM27; FHOD3; SSH2; ARAP1; TWF1; TWF2; ARPC1B; ARPC1A; INPP5K; VILL; CD2AP; MAGEL2; GRB2; BST2; PAK1; ARHGAP18; PHPT1; CAPZB; EVL; KISS1R; SPTAN1; HRAS; RAPGEF3; FMN1; FMN2; NOX4; PDXP; CRK; ARHGAP6; ACTR3B; ARHGEF…
GO:0097193	intrinsic apoptotic signaling pathway	4.12598e-05	0.000538017	PMAIP1; STK11; SIVA1; AKT1; HIPK1; BOK; PIAS4; PDCD10; CAV1; HYOU1; PARK7; APOPT1; ARHGEF2; BCLAF1; MAP3K5; PYCARD; NDUFA13; CUL5; CUL1; CUL2; CUL3; DDIT3; SOD2; CDKN2D; SOD1; P4HB; CREB3; SH3GLB1; CD24; TMEM109; OPA1; SNAI2; SNAI1; PTTG1IP; BRSK2; EPO; BAK1; SFN; DDX5; CYLD; UBB; PLAGL2; WFS1; DIABLO; IL20RA; RRM2B; NFATC4; ATP2A1; RPS27L; TRIM32; HRAS; HIF1A; NOX1; PINK1; SEPT4; PHLDA3; AEN; PP…
GO:0007077	mitotic nuclear envelope disassembly	4.22378e-05	0.000545856	NUP88; EMD; AAAS; NUP133; PLK1; NUP85; POM121; NUP43; NEK6; NUP62; SEH1L; CTDNEP1; CDK1; NUP107; NEK9; NUP188; NUP214; NUP210; RANBP2; VRK1; NUP98; PRKCA; NUP160; NUP93; RAE1; NUPL2; LMNA; CCNB2; CCNB1; NUP50; NUP54; LPIN1; NUP35; NUP37; NUP153; BANF1; NUP155; NUP205; TPR
GO:0051648	vesicle localization	4.24154e-05	0.000545856	LIN7A; TRAPPC2L; SYTL1; SYTL3; SYTL2; IKBKG; SEC23IP; CANX; TMED10; SYT12; BLOC1S3; BLOC1S2; BLOC1S1; ITSN1; CACNA1A; GORASP1; PIK3CG; GOLGA2; RAB11B; CLN3; MAGI2; TOR1A; CDH3; CDH2; CUL3; DOC2A; RAB5A; RAB27A; CTSC; CD24; CTSZ; RPH3A; SEC24A; RAP1A; SEC24C; SEC24B; PAFAH1B1; SYT8; SNAP25; COL7A1; SNAP23; TRAPPC1; SYT1; KIF5B; TRAPPC2; TRAPPC5; SNAP29; NRXN1; SYT7; PTEN; MYO5B; SNAPIN; GBF1; TRAP…
GO:0006490	oligosaccharide-lipid intermediate biosynthetic process	4.5307e-05	0.000579282	DOLK; PQLC3; ALG8; DPAGT1; ALG1; ALG2; ALG3; ALG9; ALG6; DHDDS; DOLPP1; ALG10; ALG10B; MVD; MPDU1; SRD5A3; ALG12; ALG13; ALG14; NUS1
GO:0006488	dolichol-linked oligosaccharide biosynthetic process	4.5307e-05	0.00086041	DOLK; PQLC3; ALG8; DPAGT1; ALG1; ALG2; ALG3; ALG9; ALG6; DHDDS; DOLPP1; ALG10; ALG10B; MVD; MPDU1; SRD5A3; ALG12; ALG13; ALG14; NUS1
GO:0031175	neuron projection development	4.64385e-05	0.000589919	RYK; STK11; FKBP4; B2M; GPM6A; L1CAM; DBN1; SEMA4B; SEMA4C; SEMA4D; SEMA4F; KIAA0319; ITPKA; LHX2; LHX3; BLOC1S3; DLG4; BLOC1S1; RAP1GAP2; APBB1; APBB2; ZSWIM6; THY1; WDR5; SLITRK5; SLITRK2; SLITRK3; SLITRK1; MEG3; IFRD1; OPA1; GATA3; SNAP25; DBNL; TRAPPC4; PTEN; ENC1; PLXNA1; CAPZB; EVL; ITGA3; NDNF; EIF2AK4; SERPINE2; GAP43; UBE4B; JAM3; DAB2IP; JAK2; TBC1D24; PDLIM5; CUX1; NFASC; VEGFA; CERS2;…
GO:0048666	neuron development	4.75895e-05	0.000600665	IFT20; RYK; STK11; FKBP4; B2M; GPM6A; L1CAM; DBN1; SEMA4B; SEMA4C; SEMA4D; SEMA4F; KIAA0319; RAB11A; OGDH; LHX3; BLOC1S3; DLG4; BLOC1S1; KANK1; LHX8; RAP1GAP2; APBB1; APBB2; ZSWIM6; IRX5; THY1; WDR5; SLITRK5; SLITRK2; SLITRK3; SLITRK1; MEG3; IFRD1; OPA1; GATA2; GATA3; SNAP25; DBNL; TRAPPC4; PTEN; ENC1; PLXNA1; CAPZB; EVL; CDKN1C; ITGA3; NDNF; EIF2AK4; PLXNA4; SERPINE2; GAP43; UBE4B; JAM3; DAB2IP;…
GO:0097581	lamellipodium organization	5.23716e-05	0.000656813	CAPZB; CDH13; CTTN; CYFIP1; HDAC4; SNX2; SH2B1; EPHA2; SRGAP2; BRK1; CORO1C; FGD4; SNX1; DNM2; BIN3; RREB1; PLXNB3; FRMD7; WASF1; WASF2; WASF3; ARHGEF6; CCDC88A; S1PR1; GOLPH3; ABI1; VIL1; SLIT2; MTOR; NCKAP1; WHAMM; SRC; RAC2; RAC1; ARPC2; KANK1; VCL; NUP85; PARVB; ABLIM1; ABLIM3; SSH1; FER; PLEKHO1; FSCN1; RHOD; CORO1B; TWF2; NCK1; NCK2; VAV3; VAV2; KIT; SSH2; ARHGEF7; PTPRO; HSP90AA1; ARHGEF4
GO:0006732	coenzyme metabolic process	5.46879e-05	0.000681522	ACOT8; PRKAG1; PRKAG2; MAT1A; DHTKD1; MOCS2; MOCS1; PDZD11; FDXR; SLC25A16; CYP4F2; ATPIF1; H6PD; OGDH; GPAM; AHCYL2; HKDC1; PPT1; PPT2; DNMT1; PDPR; ENO4; ENTPD5; DDIT4; GPI; ADPGK; HMGCL; SLC25A1; HK1; ACSM2A; SCD5; HMGCR; ACOT9; ACOT7; ACOT4; SHMT2; SHMT1; ACOT1; MLYCD; ACOT13; ACSL3; ACSL1; TPI1; ACSL4; NFS1; CYP4F11; MTRR; PGAM2; SLC46A1; SLC19A1; HSD17B12; PDXK; PGLS; ME2; GAPDH; HIF1A; NOX…
GO:0097435	supramolecular fiber organization	6.02433e-05	0.000449315	SYNPO; HSPA8; FKBP4; PDCD10; DBN1; ADD2; DLG1; BLOC1S2; PTGER4; ALMS1; ARHGEF10; DIAPH1; DIAPH2; AKAP9; ARHGAP18; CAPZB; EVL; MMP11; CDKN1B; CRIPT; SWAP70; MYPN; NF2; NF1; CCL24; CCL26; PDLIM3; DSP; INPPL1; LMOD1; GPX1; LMOD3; FLNA; FOXC1; MYH10; SPTA1; SHROOM4; AP1AR; TSC1; NEDD9; ARF1; ARF6; MYLK3; CAPZA3; CAPZA2; CAPZA1; TRIOBP; TBCD; TUBGCP2; TUBGCP3; TUBGCP4; TUBGCP5; TUBGCP6; CDC42; CTTN; E…
GO:0023057	negative regulation of signaling	6.06351e-05	0.000750884	ERRFI1; PCSK9; STK11; MEN1; HIPK3; HIPK2; SHANK2; DUSP21; DUSP22; AGT; LEMD3; LEMD2; DUSP26; DLG1; OTUD7B; LY96; NR0B1; PRNP; PTGER3; RNF115; IRAK3; BANK1; MTMR4; IGF1R; GRINA; SCG2; STK3; STK4; OPA1; GATA2; GATA3; GATA1; ADRA1A; ZNF675; CCND1; GRB10; LITAF; PTEN; CYP26A1; MMP14; LGR4; FBXW11; ACVR1C; ITGA3; EPM2A; ITGA6; GABBR1; SERPINE2; ARNTL; ZNF451; PALM3; SOX17; WWOX; GLG1; NF2; NF1; NR1H4;…
GO:0030397	membrane disassembly	6.24327e-05	0.000768313	NUP88; EMD; AAAS; NUP133; PLK1; NUP85; POM121; NUP43; NEK6; NUP62; SEH1L; CTDNEP1; CDK1; NUP107; NEK9; NUP188; AKAP8L; NUP214; NUP210; RANBP2; VRK1; NUP98; PRKCA; NUP160; NUP93; RAE1; NUPL2; LMNA; PAFAH1B1; CCNB2; CCNB1; NUP50; NUP54; LPIN1; NUP35; NUP37; NUP153; BANF1; NUP155; NUP205; TPR
GO:0051081	nuclear envelope disassembly	6.24327e-05	0.00115889	NUP88; EMD; AAAS; NUP133; PLK1; NUP85; POM121; NUP43; NEK6; NUP62; SEH1L; CTDNEP1; CDK1; NUP107; NEK9; NUP188; AKAP8L; NUP214; NUP210; RANBP2; VRK1; NUP98; PRKCA; NUP160; NUP93; RAE1; NUPL2; LMNA; PAFAH1B1; CCNB2; CCNB1; NUP50; NUP54; LPIN1; NUP35; NUP37; NUP153; BANF1; NUP155; NUP205; TPR
GO:0007041	lysosomal transport	6.27354e-05	0.00115889	TSG101; NAGPA; PCSK9; HMGXB4; VPS4B; RILP; GNPTAB; TRAK1; HSPA8; SCYL2; AP3M1; VPS33A; HGSNAT; PCDHGA3; EHD3; CHMP5; SORL1; SNX16; VPS41; LRRK2; ARF1; ZFYVE16; WASH3P; DENND3; VPS33B; NPC1; GCC2; RAB12; LYST; SNAPIN; AP3B1; RAB7A; CDX2; GNPTG; HOOK2; HOOK3; HOOK1; HGS; AKTIP; ATG14; LAMP1; RHOB; TGFBRAP1; VPS35; ARSB; VAMP7; VPS18; VPS39; SCARB2; VPS11; KIF13A; ADRB2; VPS16; USE1; AP1G1; SORT1; V…
GO:1903729	regulation of plasma membrane organization	6.27354e-05	0.00115889	WNT3A; PRKCI; CNST; TGFB1; LYPLA1; ITGA3; EPHA2; ITGB1; AKT1; PKDCC; STX7; DNM2; SORBS1; DAB2; SPTBN1; DLG1; CLIP3; LDLRAP1; PPFIA1; TMEFF2; ARF6; AP2M1; VIL1; CIB1; TMBIM1; PIK3R1; TMEM59; ANXA13; PPP1R9B; RHOQ; PLS1; NKD2; CSK; WNK3; GBP1; VTI1B; PRKCD; SH3GLB1; NRXN1; PLEKHM2; AR; RER1; VPS4A; NUMB; RHOG; GOPC; TGFB2; NOX1; APPL1; ACSL3; STX3; AGR2; STX4; EZR; PPP2R5A; VAMP8; PID1; PDPK1; KIF5…
GO:0044089	positive regulation of cellular component biogenesis	6.54634e-05	0.000800605	PMAIP1; SUMO1; PLK4; CD36; BRK1; TPBG; PTK2B; GPM6A; RAPGEF3; RPS3; SYNPO; BDNF; AGT; CAV3; CAV1; DLG1; RALA; MED25; STUB1; CEP120; ARHGEF5; MPP7; BCLAF1; NTRK2; NTRK3; PYCARD; WASH3P; SRPX2; EDN1; BHLHB9; PIP4K2A; PIP4K2C; PIP4K2B; ARHGEF10; SLITRK4; SLITRK5; SLITRK2; SLITRK3; SLITRK1; XPA; TRIM27; CNOT6; SH3GLB1; CD24; CDC42EP1; FLRT3; SFRP1; TPR; HRK; PSMC1; WRAP73; BMP7; PSRC1; TWF2; KCTD17; …
GO:0070507	regulation of microtubule cytoskeleton organization	6.61973e-05	0.00121183	WNT3A; PLK1; PLK2; PLK4; FKBP4; CAV3; BORA; CAV1; SLC39A12; SKA1; TPX2; EML2; CEP120; ARHGEF2; CLIP1; MAPRE1; TPR; PAFAH1B1; PSRC1; CEP76; TERF1; CYLD; DIXDC1; PKHD1; RNF4; CAPZB; STMN1; STMN3; CDKN1B; TRIM37; RAB6C; ABL1; XRCC3; CEP97; XPO1; CCNF; CDK5R1; CHEK1; MAP1A; SENP6; PARP3; APC; PHLDB1; TMEM67; CAMSAP3; NUBP1; MCPH1; HDAC6; RPS3; KIF11; CHMP3; CHMP5; GAS2L1; CIB1; RBM14; RANBP1; CHMP4C;…
GO:0006338	chromatin remodeling	6.73494e-05	0.00122191	BPTF; HIST1H4C; HIST1H4A; HIST1H4F; HIST1H4E; HIST1H4D; HIST1H4K; HIST1H4J; HIST1H4I; HIST1H4H; HIST1H4L; CENPW; ANP32E; MIS18A; SUPT5H; MYC; MYB; CENPO; CENPN; CENPM; CDKN2A; CENPK; OIP5; CENPI; CENPH; MYSM1; CENPA; BAZ1B; TPR; SMARCD1; BRD4; CENPV; GATA3; CENPQ; CENPP; ARID1B; ARID1A; RBBP7; RBBP4; FOXA1; MTA2; RNF8; VPS72; FOXP3; KAT2B; KAT2A; INO80; BAZ2A; DAXX; RUVBL1; CHD4; RUVBL2; TADA2A; …
GO:0010648	negative regulation of cell communication	6.83575e-05	0.00122923	ERRFI1; STK11; MEN1; HIPK3; HIPK2; SHANK2; DUSP21; DUSP22; AGT; LEMD3; LEMD2; DUSP26; DLG1; OTUD7B; LY96; NR0B1; PRNP; PTGER3; RNF115; IRAK3; BANK1; MTMR4; IGF1R; GRINA; SCG2; STK3; STK4; OPA1; GATA2; GATA3; GATA1; ADRA1A; ZNF675; CCND1; GRB10; LITAF; PTEN; CYP26A1; MMP14; LGR4; FBXW11; ACVR1C; ITGA3; EPM2A; ITGA6; GABBR1; SERPINE2; ARNTL; ZNF451; PALM3; SOX17; WWOX; GLG1; NF2; NF1; NR1H4; NR1H2;…
GO:0070997	neuron death	6.83747e-05	0.000831049	ATP13A2; PMAIP1; GHR; STAMBP; ISL1; NQO1; IKBKB; AKT1; PTK2B; C5AR1; GDF5; BDNF; AXL; TP53; HYOU1; ITSN1; CACNA1A; PARK7; DCC; NTRK2; MAP3K5; HSP90AB1; CLN3; MAGI1; FADD; CDK5R1; KDM2B; ERBB3; DDIT3; SOD2; GPI; SOD1; NAIP; CLCF1; VEGFB; GATA3; KRAS; CHMP4A; EPO; MAX; APP; ADAM8; F2R; ELK1; UBB; SIRT1; WFS1; CHMP4B; IKBKG; CCL2; HIPK2; ADNP; HRAS; RRAS2; GAPDH; HIF1A; GABRA5; PINK1; DAXX; SLC9A1; …
GO:0061061	muscle structure development	7.01341e-05	0.00051876	IFT20; JPH1; AGT; ASS1; LEMD2; TAZ; DMPK; ZNF689; WDR1; FXR1; SERP1; MEG3; IFRD1; GATA6; CXCL10; GATA4; UBE4B; AKAP6; TCF15; TCF12; CSRP2; MMP14; CAPZB; ATP2A2; EVC; ITGA7; MYO18B; GTF3C5; ARNTL; SEMA4C; SOX17; MYPN; NF1; GDF15; PDLIM5; CHUK; DSP; PPARD; VEGFA; GLMN; ZEB1; CBY1; BNIP2; KCNH1; HLX; NOG; GPX1; PRDM6; FLOT1; SORT1; HLF; NOV; FLNC; KRT19; MYH10; MYH15; RCAN1; SMAD7; SMO; FKTN; THRA; …
GO:0016241	regulation of macroautophagy	7.49966e-05	0.00133678	SCFD1; TRIM13; IFT20; DCN; SUPT5H; CLN3; CAPN1; SPTLC1; ATP6V0D1; PIP4K2A; PIP4K2C; PIP4K2B; LARP1; RAB5A; SH3GLB1; VPS26A; PAFAH1B2; SCOC; RNF5; ATP6V1D; ATP6V1A; SNX6; SNX5; GBA; QSOX1; GAPDH; PINK1; LRRK2; PIKFYVE; NPC1; CDK5R1; TBC1D25; SIRT1; RAB3GAP1; TBC1D12; PHF23; BNIP3; ATP6V1G2; ATP6V1G1; NRBP2; CAPNS1; TSC1; EHMT2; TBK1; MAPK3; EPM2A; SPTLC2; MAPK8; RAB12; ATP6V0B; ATP6V0C; BNIP3L; LR…
GO:0051031	tRNA transport	7.79175e-05	0.000941224	NUP88; AAAS; NUP133; NUP85; TOMM20; NUP62; SEH1L; RAN; NUP107; NUP43; NUP188; TOMM20L; NUP214; NUP210; RANBP2; POM121; XPOT; NUP98; NUP160; NUP93; RAE1; NUPL2; NOL6; NUP50; NUP54; NUP35; NUP37; NUP153; NUP155; NUP205; TPR
GO:0010212	response to ionizing radiation	7.9394e-05	0.000953212	TRIM13; PMAIP1; RAD9B; STK11; MEN1; RFWD2; CAV1; GADD45A; DNMT1; BRAT1; MYC; SOD2; TMEM109; MGMT; SNAI2; CXCL10; GATA3; SOCS3; CCND1; EEF1D; H2AFX; KAT5; BAK1; APOBEC1; GRB2; RNF8; CCL2; INTS3; CCL7; IKBIP; XRRA1; INO80; HIF1A; NOX4; RAD1; DNM2; XRCC3; XRCC5; XRCC4; XRCC6; FAM175A; EGR1; ELK1; CHEK2; TSPYL5; SIRT1; PAXIP1; BLM; RHOB; THBD; CYP2R1; TP53; ABCG5; TLK2; GPX1; KDM1A; ALAD; RFWD3; CLOC…
GO:0009141	nucleoside triphosphate metabolic process	8.22012e-05	0.00145246	NDUFB9; NDUFB8; NDUFB7; NDUFB6; NDUFB5; HSPA8; NDUFB3; NDUFB2; NDUFB1; UQCRQ; DHTKD1; MOCS2; MOCS1; DCTPP1; UQCRH; ATPIF1; UQCRB; NDUFAB1; OGDH; HKDC1; TSPO; PARK7; TAZ; PRKAG1; NDUFA10; NDUFA11; COX8A; NDUFA13; ENO4; RRM2B; FLCN; ENTPD5; NDUFB4; DDIT4; GPI; HK2; HK1; FIGNL1; ATP1B1; SLC25A23; NME7; GUK1; SLC25A25; COX6A1; NME4; NME6; SMPDL3A; NME1; NME2; NME3; UCKL1; TPI1; NFS1; GADD45GIP1; PID1…
GO:0009615	response to virus	8.40477e-05	0.00146944	TRIM11; DDX41; PMAIP1; AP1M1; IKBKB; IST1; B2M; IFNAR1; POLR3B; IKBKG; SLC25A19; POLR3A; ZCCHC17; CCT5; MICB; PHYHIP; RFWD3; ASB2; LMCD1; GPAM; DDX58; CARD9; OAS1; OAS3; OAS2; COX8A; FADD; ISG15; RELA; RNASEL; ATG7; IFITM3; IFITM2; IFITM1; DDIT4; CXADR; SNTG1; TRIM25; IFNE; ZNF681; NUP93; OASL; ATP1B1; FXR2; APOBEC3B; GMIP; CXCL10; GATA3; IFNAR2; CRCP; GTF2F1; SNRPD1; POLR3G; HYAL3; EEF1G; HYAL1;…
GO:0022904	respiratory electron transport chain	8.41711e-05	0.00100444	COX5A; COX5B; NDUFB8; NDUFB7; NDUFB6; NDUFB5; NDUFB4; NDUFB3; NDUFB2; NDUFB1; NDUFV3; POLG2; NDUFAF1; SCO2; UQCRH; NDUFAF2; PINK1; COX6B1; UQCRB; SLC25A12; IMMP2L; NDUFAB1; NDUFV2; NDUFV1; NDUFB9; COX4I2; SLC25A13; PARK7; NDUFA1; PPARGC1A; TAZ; UQCR10; NDUFC1; DNAJC15; NDUFA10; NDUFA11; COX8A; UQCR11; COX8C; COX6C; NDUFA6; NDUFA7; NDUFA4; NDUFA5; NDUFA2; NDUFA12; DLD; UQCRC1; MECP2; NDUFA13; SDHA…
GO:0000904	cell morphogenesis involved in differentiation	8.49475e-05	0.00146944	RYK; STK11; L1CAM; SEMA4B; SEMA4C; SEMA4D; SEMA4F; RAB11A; LHX2; LHX3; DLG4; LHX9; APBB1; APBB2; THY1; SLITRK4; SLITRK5; SLITRK2; SLITRK3; SLITRK1; MEG3; IFRD1; GATA3; GATA1; AKAP5; TNMD; PTEN; PLXNA1; EVL; C1GALT1C1; ITGA4; PLXNA4; GAP43; SOX17; TTL; PDLIM5; CUX1; NFASC; VEGFA; GDI1; TYRO3; ZEB2; RPS6KA5; NOG; WDR36; FBXO31; FLNA; MYH10; SMAD4; RET; PARD6B; SPTA1; ANTXR1; AP1AR; BHLHB9; LAMA2; L…
GO:0032091	negative regulation of protein binding	8.53317e-05	0.00146944	KDM1A; AES; NOG; NFATC4; ADNP; LRPAP1; ISL1; ZFPM1; ITGA4; CARM1; BAX; TFIP11; B2M; ARRB2; ADAM15; CCL23; DAB2; PIN1; DKK1; HFE; IFIT2; IFIT1; CAV1; SORL1; GNL3L; LRRK2; RUVBL2; STUB1; ITGB1BP1; PARK7; PEX14; MAPK3; GOLGA2; CSNK1E; AURKA; AURKB; MAPK8; MAPRE1; EPB41L5; SPAG9; TMC8; DACT1; PRKCD; SENP2; GTPBP4; PPARA; TMBIM6; LEF1; FRMD7; DVL1; SLPI; WFIKKN1; PPP1CA; GTSE1; TDG; ROCK1; MITD1; ID1;…
GO:0006979	response to oxidative stress	8.68479e-05	0.000637122	CD38; PTGS2; GSS; GSR; VKORC1L1; ADPRHL2; PLK3; NDUFB4; CD36; NEFH; AKT1; PTK2B; PDCD10; PYCR2; PYCR1; TXNDC2; MICB; GPR37; UBQLN1; NFE2L1; HDAC6; PRNP; MAP3K5; HNF1A; NDUFA12; EDN1; RRM2B; RELA; ADAM9; CLN8; DDIT3; SOD2; SHC1; AQP1; P4HB; KLF4; ETFDH; GPR37L1; PPP5C; GLRX2; SLC25A24; MGMT; MDM2; NQO1; BMP7; FN1; TXNDC8; HYAL2; APP; PPP2CB; BAK1; KPNA4; PSAP; GUCY1B3; IPCEF1; HYAL1; PXDN; DIABLO;…
GO:0018279	protein N-linked glycosylation via asparagine	8.73608e-05	0.00149174	RPN1; RPN2; ST6GAL2; UBE2J1; ST6GAL1; ALG5; DDOST; MAGT1; ST6GALNAC6; DAD1; STT3A; TUSC3; SYVN1; DERL3; UBE2G2; DPM3; DPM2; DPM1; ST3GAL3; ST3GAL2; ST3GAL1; ST3GAL6; ST3GAL5; ST3GAL4; OSTC; VCP; MGAT2; NUDT14; MCFD2; ST6GALNAC5; ST6GALNAC4; ST6GALNAC3; ST6GALNAC2; FUT8
GO:0051650	establishment of vesicle localization	9.06861e-05	0.00107567	LIN7A; TRAPPC2L; SYTL1; SYTL3; SYTL2; IKBKG; SEC23IP; CANX; TMED10; SYT12; BLOC1S3; BLOC1S2; BLOC1S1; ITSN1; CACNA1A; GOLGA2; RAB11B; CLN3; TOR1A; CDH3; CUL3; DOC2A; RAB5A; RAB27A; CTSC; CD24; CTSZ; RPH3A; SEC24A; SEC24C; SEC24B; PAFAH1B1; SYT8; SNAP25; COL7A1; SNAP23; TRAPPC1; SYT1; KIF5B; TRAPPC2; TRAPPC5; SNAP29; KIF23; SYT7; SNAPIN; GBF1; TRAPPC3; KIFAP3; ATP2A2; GORASP1; ITGA4; SYT5; WIPI1; …
GO:1904029	regulation of cyclin-dependent protein kinase activity	9.20616e-05	0.00155891	HSPA2; INCA1; CAMK2N2; DIRAS3; SRC; PLK1; CDKN1B; CCNE2; MEN1; PKMYT1; SPDYA; CCNG1; CCNL2; MYOCD; FBXO7; CCNT1; LATS2; CCNT2; SERTAD1; CDC37; CCNA2; CDKN3; GADD45A; CKS1B; NR2F2; CDK5R1; FAM58BP; STOX1; CNPPD1; CDKN2B; CDKN2C; CDKN2A; HERC5; CDKN2D; PIM1; CDC25C; CKS2; CDC25A; CCNC; CCNB3; KAT2B; BLM; GTPBP4; CCNYL1; HEXIM1; FAM58A; CDK5RAP3; CCNL1; MNAT1; PROX1; PRKRIP1; BCCIP; PSRC1; CASP3; TF…
GO:0030521	androgen receptor signaling pathway	9.30357e-05	0.00156238	HDAC1; RNF14; CCNE1; HDAC6; GRIP1; MED24; KAT5; FKBP4; MED1; ARRB2; MED4; DAB2; SMARCA4; DAXX; HEYL; NCOA1; NCOA4; RAN; PARK7; UBE3A; PPARGC1A; RB1; FHL2; MED12; MED13; MED14; MED16; MED17; TGFB1I1; SIRT1; THRAP3; PRMT2; MED30; PMEPA1; TRIM68; BUD31; SFRP1; NR1I3; DNAJA1; PHB; ARID1A; NRIP1; PIAS2; DDX5; AR; FOXP1; NKX3-1; CDK7; RNF6; RNF4; KDM3A
GO:0045787	positive regulation of cell cycle	9.51573e-05	0.00158491	HSPA2; MTBP; TMOD3; PLK3; PLK2; PLK4; FAM58A; AKT1; PKP4; LSM10; GIPC1; CCNT1; CCNT2; USP22; DDX39B; GADD45A; PROX1; RNF112; DLGAP5; EDN1; EDN3; ZNF268; CUL3; CCNL1; SH2B1; CDKN2A; CSPP1; AURKB; FNTB; MUC1; PRMT1; TPR; CNOT2; GATA6; CENPV; MDM2; PAFAH1B1; THOC5; FGFR1; PSRC1; CCND1; APP; GTSE1; H2AFY; KIF23; SFN; PGGT1B; UBA52; TERF1; UBB; CCNC; BRD4; MTA3; CCNH; PTPN11; CCNK; RCC2; HMGN5; CCND2;…
GO:0044255	cellular lipid metabolic process	9.63164e-05	0.000700839	PGAP1; PCSK9; PRKAG1; PRKAG3; PRKAG2; GPAT2; ALG10; AGT; NDUFAB1; PLCH2; SGPL1; ALG13; SMG1; PIK3CA; PIK3CB; PIK3CD; TAZ; PIK3CG; SPTLC2; SPTLC3; SPTLC1; ABCD1; HTR2A; ABCD2; VAC14; PTGR1; PTGR2; PIK3C2B; PIK3C2A; PIK3C2G; GATA6; CYP3A4; PIK3C3; GK; GBA2; POGLUT1; GM2A; TEX2; PTEN; CYP26A1; CDS1; ACLY; HSD17B12; UGCG; ALDH3A2; SIRT1; MGST2; GPLD1; IMPAD1; APOM; PTGDS; CHKA; APOA2; SPTSSB; PANK2; …
GO:0043401	steroid hormone mediated signaling pathway	0.000101945	0.0011969	RNF14; UBE3A; ISL1; FKBP4; CRY2; DAB2; DYX1C1; RARB; RARG; RAN; NR0B2; NR0B1; HDAC6; THRB; RORB; RORA; THRA; MED14; PRMT2; MED17; SAFB; NR2C2; PER1; ABHD2; BMP7; DNAJA1; PHB; ARID1A; KAT5; NR1I3; DDX5; RNF6; TRIP4; PAK1; VDR; FOXA1; GRIP1; ESRRG; MED1; MED4; UFSP2; ARNTL; DAXX; OR51E2; CARM1; CCNE1; PPARGC1A; PPARGC1B; JAK2; NR5A2; NR1H4; TGFB1I1; NR1H2; MED12; SIRT1; MED30; PMEPA1; PPARG; PPARD;…
GO:0007569	cell aging	0.000102123	0.0011969	MORC3; HSD17B10; FZR1; DNAJA3; ERCC1; HRAS; ATM; ILK; PRKDC; MAPK14; BMPR1A; MAP2K1; LIMS1; ATR; NOX4; ABL1; MAPKAPK5; CAV1; ARNTL; NEK4; ZNF354A; YPEL3; PTEN; TWIST1; ID2; SOD1; SMC5; CTC1; WNT16; ICAM1; NUAK1; PML; CITED2; CHEK2; PNPT1; CHEK1; NEK6; SIRT1; CDKN2A; SRF; NSMCE2; ROMO1; ENG; PRMT6; HMGA2; PRKCD; HMGA1; RSL1D1; MTOR; OPA1; MAGEA2B; NUP62; LMNA; NPM1; ING2; TBX2; ULK3; TP53; VASH1; …
GO:0008637	apoptotic mitochondrial changes	0.000109821	0.00181429	PMAIP1; HRK; DYNLL2; PARL; SIVA1; AKT1; DYNLL1; ATPIF1; BLOC1S2; ATG3; PLA2G6; ZNF205; SOD2; ERBB4; HK2; SH3GLB1; SLC25A5; SLC25A4; NMT1; OPA1; MTCH2; MPV17L; PPP2CB; GSK3A; BAK1; SFN; ATP2A1; GGCT; PINK1; IFIT2; THEM4; BMF; MFF; JUN; NAIF1; TRIAP1; JTB; TP53; FAM162A; BCL2A1; AVP; PSMD10; GPX1; APOPT1; AIFM2; TFDP1; MOAP1; ARRB2; RHOT2; ATF2; MAPK8; MAPK9; BNIP3L; CLU; PDCD5; IFI6; FIS1; PPIF; P…
GO:0051049	regulation of transport	0.000111092	0.00129431	SCFD1; HSPA2; PCSK9; MFGE8; SUMO1; HSPA8; SNAP91; JPH3; B2M; IFNAR1; UBAC2; GPM6B; DYNLL1; AGT; VDAC2; DMAP1; DLG1; RAB11A; PBLD; DLG4; PTGER4; NR0B2; PIK3CB; COMMD1; PRNP; APBB1; PTGER3; DERL3; DMPK; PIK3R3; BANK1; NUP205; GCC2; DOC2A; KCNJ3; PRKAG2; DIAPH1; WDR1; NUP98; MDFIC; CAMK2G; NUP93; CRTAM; KCNF1; SIVA1; IWS1; SPPL3; OSBPL8; SFRP1; ABLIM3; CXCL10; PIK3C3; GATA2; GATA3; OR13C4; SNAP25; A…
GO:0009314	response to radiation	0.000111414	0.000804159	PTGS2; TRIM13; PMAIP1; NMT1; ZRANB3; RAD9B; PLK3; STK11; MEN1; USP2; AKT1; YY1; OGG1; CAV1; SDF4; CALM2; CALM3; CALM1; CNGB1; GADD45A; GRK4; DNMT1; SAG; MAP3K4; BRAT1; NPHP4; RFWD2; NOC2L; PER1; MYC; YAP1; DMC1; MC1R; RAD18; SOD2; FNTA; FNTB; AQP1; XPA; RGS9BP; TMEM109; SFRP1; ITGB1; FBXL3; HMGCR; MGMT; SNAI2; CXCL10; MDM2; FKBPL; GATA3; CACNA2D4; KRAS; UBE4B; INTS3; SGK1; SOCS3; CCND1; HYAL2; EE…
GO:0001558	regulation of cell growth	0.000114716	0.00132869	CD38; FXYD2; NCBP1; NRCAM; ZC3H12D; STK11; AKT1; PTK2B; CAPRIN2; L1CAM; LGI1; CIB1; BDNF; AGT; SEMA4D; CAV3; SEMA4F; RYK; RAB11A; DDX39B; SIRT1; PPT1; DCC; APBB2; NTRK3; SMAD4; EAF2; TAOK2; NDUFA13; CXCL16; CDH4; H3F3B; ERBB2; FLCN; CDKN2A; CDKN2D; GREM1; EXTL3; CREB3; NME6; ENPP1; SEMA3B; IFRD1; SGK3; SDCBP; PAFAH1B1; MUC12; CSNK2A1; NKX6-1; AKAP6; TWF2; FN1; SOCS2; PPP2CA; SYT1; HYAL1; GSK3A; H…
GO:0033238	regulation of cellular amine metabolic process	0.000114984	0.00188425	SLC6A3; PSME3; PSMD9; PSMD8; PSMB10; PSMD5; PSMD4; PSMD7; PSMD6; PSMD1; AZIN1; PSMD3; PSMD2; ABAT; OAZ1; ODC1; GPR37; SLC7A7; HPRT1; CHRNB2; ACMSD; PSMA2; PSMA3; PSMA1; PSMA6; PSMA7; PSMA5; NR1H4; PSMC1; PSMC2; PSMC3; PSMC4; PSMC5; PSMC6; SIRT4; NR4A2; PSME4; FSHR; PSME2; COMT; PAOX; PSME1; PARK7; PSMD12; NQO1; ATP2B4; OAZ3; PSMD14; PSMF1; OAZ2; PSMD10; PSMD13; DRD1; MAOB; PNKD; PSMB9; PSMB8; PSM…
GO:0030330	DNA damage response, signal transduction by p53 class mediator	0.000117709	0.00190109	PLK2; KDM1A; PMAIP1; SESN2; CDKN1B; PLK3; ATM; AURKA; CARM1; BAX; KAT5; FOXO3; ING4; ANKRD1; ATR; RPS6KA6; NDRG1; MYO6; SPRED1; SOX4; SNAI1; HIC1; CDK1; TWIST1; GADD45A; UBA52; TRIAP1; PCBP4; CNOT8; NBN; DYRK1A; MSX1; SPRED2; CHEK2; RBM38; CNOT4; PCNA; ARID3A; SIRT1; CDKN2A; RBL2; CDC25C; CD44; MUC1; PRMT1; NPM1; CNOT6L; CNOT6; PAXIP1; PML; SENP2; TNKS1BP1; TP53; SMYD2; CNOT2; SNAI2; ATRX; MDM2; …
GO:0090002	establishment of protein localization to plasma membrane	0.000117882	0.00190109	TSPAN10; LYPLA1; TSPAN14; TSPAN17; IKBKB; AKT1; ARFRP1; KIF13A; PKP3; PKP2; ATP2C2; CAV3; DLG1; SYS1; JUP; MPP5; TMEM59; CDH1; CDH2; WNK3; ATP1B1; ITGB1; TSPAN5; ACSL3; KIF5B; INPP5K; PKDCC; NRXN1; PID1; PLS1; CNST; PACSIN1; ITGA3; SMURF1; EZR; GOLPH3; VIL1; GCC2; PIK3R1; ANXA13; PPP1R9B; CSK; RHOQ; NFASC; RHOG; GAS6; TSPAN33; FLOT1; PPP2R5A; KRT18; EHD3; EPHA2; OPTN; TMED2; ARF6; CIB1; RAB13; BS…
GO:0030900	forebrain development	0.000120078	0.000859757	SMARCC2; MCPH1; TCTN1; RYK; ISL1; BMP2; PHLPP2; GSC; CCDC141; RAPGEF2; NKX2-1; NKX2-6; AXL; EOMES; OGDH; RARB; LHX6; DISC1; RAN; PAFAH1B1; RBPJ; TACC2; NTRK2; PTGER3; DOCK7; GLI1; PROX1; RELN; DCX; FEZF2; CDH1; DCT; CDH2; RAX; SLIT2; SEMA7A; SLITRK5; ARID1A; EXT1; AQP1; HTR6; PHLDA1; KIRREL3; UNCX; GATA2; ATP2B4; KRAS; AKAP5; NME1; ROBO1; AVPR2; H2AFX; PTEN; CDON; FAT4; WNT3A; APP; WNT7B; FOXP2; …
GO:0071407	cellular response to organic cyclic compound	0.000121342	0.00194147	RNF14; ERRFI1; ZCCHC11; FKBP4; ASS1; BYSL; ZNF703; NR0B2; NR0B1; PTGER3; DIAPH1; SP5; AKAP6; AKAP7; HCN3; AKAP9; AHR; COLEC12; GSTM2; CDKN1B; GPLD1; IFIT1; UFSP2; ARNTL; JAK2; CYP27B1; NR1H4; NR1H2; ABCA1; LIN28B; BLM; PPARG; PPARD; PPARA; TFAP4; FLOT1; SMAD9; SNIP1; SMAD5; RAP1B; RAP1A; SMO; PIK3CG; HMBS; NCOA1; NCOA6; NCOA4; NR2F6; NR2F2; RBM14; RXRG; RXRA; RXRB; LEF1; NTS; LMO3; SSTR1; SSTR2; …
GO:0035051	cardiocyte differentiation	0.000125629	0.00199437	MYH10; IFT20; ISL1; MYL2; AGT; NKX2-6; CAV3; RARB; DDX39B; RBPJ; NEXN; WT1; GATA6; GATA4; AKAP6; BMP2; ARID1A; GSK3A; FOXP1; KAT2A; MYO18B; NOX4; ACADM; SLC9A1; MAML1; SOX17; PDLIM5; BVES; VEGFA; SIK1; CBY1; WNT3A; MEF2C; MEF2A; HES1; EFNB2; PDGFRB; SMAD4; CTDP1; TBX2; TBX3; TBX5; TSC1; MYH6; SGCB; FHL2; MAPK3; MAPK1; OBSL1; KDM6B; SLC8A1; CITED2; SRF; RXRA; MTOR; HEY2; PROX1; CXADR; FHOD3; CDK1;…
GO:0050688	regulation of defense response to virus	0.000130402	0.00205408	ZCCHC17; AP1M1; IST1; B2M; SLC25A19; TRIM15; MICB; PHYHIP; ASB2; COX8A; SNTG1; ZNF681; NUP93; MRPS2; ATP1B1; FXR2; GMIP; SNRPD1; CSPG5; MYLK; UBA52; DKKL1; YIPF1; NTHL1; RNF216; RBM18; ELMO1; PAK2; TRIM38; DOCK2; HLA-A; ATP6V1H; REP15; EIF2AK4; PUM2; PUM1; FAM13B; IFIT1; SMURF1; AP2S1; PPM1B; TMEM173; ITPKC; PCBP2; TRAF3IP2; CLDN7; MAP1A; SERPINB10; HCAR1; HERC5; MB21D1; DDX60; FGF7; CHST3; PEX3;…
GO:0007052	mitotic spindle organization	0.000134834	0.00154354	TNKS; ARHGEF10; PIBF1; STMN1; PLK1; BIRC5; PLK2; BIRC3; BIRC2; BORA; CHMP3; KIF11; MAP4; DCTN2; PRC1; MYBL2; KIF2A; CHMP1A; CHMP5; WRAP73; RAB11A; STIL; MAP9; RAN; NDC80; SMC3; EML1; KIF4A; CEP97; TTK; GOLGA2; AURKA; AURKB; WDR62; OFD1; CHEK2; CHMP4B; SMC1A; ZNF207; CHMP4C; CLASP2; CLASP1; SBDS; KPNB1; TPX2; PARP3; PCNT; VPS4B; DYNC1H1; CHMP1B; RHOA; KIF3B; KIFC1; RCC1; CCNB1; PSRC1; SPAST; FAM17…
GO:1902850	microtubule cytoskeleton organization involved in mitosis	0.000134834	0.00154354	TNKS; ARHGEF10; PIBF1; STMN1; PLK1; BIRC5; PLK2; BIRC3; BIRC2; BORA; CHMP3; KIF11; MAP4; DCTN2; PRC1; MYBL2; KIF2A; CHMP1A; CHMP5; WRAP73; RAB11A; STIL; MAP9; RAN; NDC80; SMC3; EML1; KIF4A; CEP97; TTK; GOLGA2; AURKA; AURKB; WDR62; OFD1; CHEK2; CHMP4B; SMC1A; ZNF207; CHMP4C; CLASP2; CLASP1; SBDS; KPNB1; TPX2; PARP3; PCNT; VPS4B; DYNC1H1; CHMP1B; RHOA; KIF3B; KIFC1; RCC1; CCNB1; PSRC1; SPAST; FAM17…
GO:0032204	regulation of telomere maintenance	0.00013567	0.00154413	TNKS; NAT10; ACD; ERCC1; ATM; ERCC4; POT1; USP7; CCT7; MAP2K7; CCT4; GNL3; MAPKAPK5; XRCC5; TEN1; DHX36; SMG5; CCT8; SMG6; RTEL1; SLX4; CCT2; CCT3; HNRNPU; MAP3K4; CCT5; MAPK3; MAPK1; NBN; AURKB; CTC1; PML; MYC; HNRNPC; CCT6A; SRC; HNRNPA1; PARP1; TERF2IP; WRAP53; PRKCQ; ATRX; MCRS1; GNL3L; TNKS2; HMBOX1; TINF2; HDAC8; PKIB; TERF2; SLX1A; TCP1; TERF1; DKC1; ATR
GO:0048589	developmental growth	0.000138296	0.000565388	MUSK; RYK; CTC1; STK11; L1CAM; SEMA4B; AGT; SEMA4D; SEMA4F; SGPL1; DISC1; PTGER4; PIK3CA; ALMS1; SLITRK1; SP2; SERP1; STK3; STK4; IFRD1; GATA6; GATA4; GATA3; TBL1XR1; ADRA1A; AKAP6; PTEN; MMP13; CDKN1C; EVC; CELF1; EIF2AK4; RC3H2; SEMA4C; GAP43; IL7; WDR48; FKBP8; MST1; TTL; PDLIM5; LHX2; PPARD; VEGFA; ANAPC2; FTO; ZEB2; HLX; NOG; PSAP; GPX1; WDR36; NOV; FOXC1; VIL1; SMAD4; SMAD1; SMAD2; PRKDC; S…
GO:0070848	response to growth factor	0.000150521	0.00170331	ERRFI1; NCBP1; NCBP2; STK11; PCSK6; MEN1; HIPK2; DUSP22; AGT; LEMD3; BYSL; ZNF703; ZFYVE16; RNF111; GDF2; ZCCHC18; ARHGEF18; STK16; CRB2; MEG3; DLX5; GATA6; GATA4; GATA5; GATA3; GTF2F1; GTF2F2; GRB10; CDKN1C; LRIT3; ITGA3; ITGA5; UBE2D1; PEG10; ZNF451; FKBP8; FBXL15; GDF15; FURIN; VEGFA; COL4A2; VEGFB; ZEB1; SLC39A5; ING2; NOG; CBL; PRDM4; ZNF423; SORT1; HES1; EIF4A3; SMAD9; SMAD4; SMAD5; SMAD6; …
GO:0071214	cellular response to abiotic stimulus	0.000154946	0.00110061	PTGS2; BAG3; RAD9B; CASP8AP2; STK11; AKT1; HPCA; INSRR; MAP3K2; AGT; CAV1; LTBR; MAPK9; CALM2; CALM3; MBIP; CALM1; CNGB1; GADD45A; GRK4; MAP3K1; SAG; SLC12A6; FADD; RELB; MYC; MC1R; FNTA; FNTB; AQP1; CTSB; KDM4D; TMEM109; SFRP1; NMT2; NMT1; MGMT; SNAI2; MDM2; GATA3; NOX1; SERPINB6; BMP6; PPP1R9B; ERRFI1; CNN2; HYAL3; HYAL2; HYAL1; SLC2A4; H2AFX; MYLK; BAK1; TLR3; ELK1; HDAC4; TLR4; TLR5; TRPM3; E…
GO:0019827	stem cell population maintenance	0.000161781	0.00114011	LIF; CDX2; ZCCHC11; SAV1; DLL1; EOMES; RBPJ; ZNF706; EIF4ENIF1; CDH2; LDB1; GATA2; SETD6; BMP7; KIT; CTR9; PRRX1; VPS72; MED28; METTL3; ELAVL1; MED21; PCM1; FGFR1; MED24; MED27; DPPA2; MED7; VANGL2; NKAP; ZIC3; SMC1A; TPT1; MED30; POLR2E; POLR2D; POLR2G; POLR2F; POLR2A; DDX6; POLR2C; POLR2B; EIF4E; POLR2I; PAX8; POLR2K; POLR2J; EPAS1; SRRT; NOG; TRIM8; HES1; KDM3A; ZNF358; MCPH1; SMAD4; PAX2; SMA…
GO:0006119	oxidative phosphorylation	0.000162019	0.00182294	UQCRH; COX5B; NDUFAB1; NDUFB7; NDUFB6; MSH2; NDUFB4; NDUFB3; NDUFB2; NDUFB1; NDUFV3; PINK1; NDUFAF1; NDUFB11; NDUFB8; CHCHD10; COX6B1; ATP7A; ATP5D; ATP5C1; NDUFV2; NDUFV1; NDUFB9; COX4I2; UQCRB; PARK7; NDUFA1; GADD45GIP1; TAZ; UQCR10; NDUFC1; DNAJC15; NDUFA10; NDUFA11; COX8A; UQCR11; SURF1; COX8C; UQCRQ; NDUFB5; COX6C; NDUFA6; NDUFA7; NDUFA4; NDUFA5; NDUFA2; NDUFA12; DLD; MLXIPL; COQ9; MECP2; ND…
GO:0072001	renal system development	0.000163304	0.00182696	LIF; PCSK9; IFT20; PCSK5; PODXL; KLHL3; AGT; ASS1; LEF1; TMED10; DCN; HNF1B; SGPL1; RARB; ZNF354A; PKD1L3; SIX4; SIX1; THRA; EPHA7; MAGI2; MYC; MYO1E; IRX3; SLIT2; CTSH; FLCN; SMAD7; CENPF; KIF26B; SMAD1; RBP4; RET; PROM1; KIRREL3; GATA3; FGFR1; BMP7; BMP6; BMP2; GPR4; HYAL2; DACT2; MAGED1; PKHD1; WFS1; WNT7B; WNT2B; CDKN1C; EMX2; ITGA3; FMN1; ITGA6; SEC63; EDNRA; VANGL2; LRRK2; EGR1; SOX17; NID1…
GO:1902578	single-organism localization	0.000174582	0.000693338	UBE2Q1; NCBP2; HSPA4; HSPA8; TRAM1L1; ARFRP1; PCSK9; AGT; SLC50A1; PIK3CA; PIK3CB; PIK3CD; PIK3CG; TMEM59; ABCD1; ABCD2; NUP98; NUP93; KCNF1; SPPL3; NMU; MEG3; OPA1; PIK3C3; ORM1; PARP10; BAK1; TSG101; ATP2A1; ATP2A2; ITGA3; ITGA4; MFSD10; APOA2; TTR; PAM16; JAGN1; KCNIP4; KCNIP3; KCNIP2; XPOT; PPIF; TACR2; KCNH5; KCNH7; KCNH1; KCNH3; KCNH2; GPSM2; PSMD10; COX7C; NR0B2; NOV; NUP133; SMAD4; PRNP; …
GO:0060284	regulation of cell development	0.000175616	0.00274501	DUOXA1; RNF10; RYK; STK11; FKBP4; B2M; GORASP1; L1CAM; DBN1; SEMA4B; SEMA4C; SEMA4D; SEMA4F; KIAA0319; ITPKA; APBB1; PTGER3; ZSWIM6; RNF112; THY1; IRX3; NPR2; WDR1; MEG3; IFRD1; OPA1; GATA2; GATA3; SNAP25; AKAP6; PTEN; ENC1; TCF12; LRP8; TCF4; ITGA3; NDNF; PLXNA4; SERPINE2; ARNTL; CORO1C; IL5; NF2; NF1; TTL; GDF11; PDLIM5; NKX6-2; HOXB3; CUX1; VEGFA; MMD; GDI1; ZEB1; BNIP2; ZEB2; NOG; WDR36; FBXO…
GO:2001233	regulation of apoptotic signaling pathway	0.000181403	0.00281382	UBQLN1; PMAIP1; HRK; DYNLL2; GFRAL; TPD52L1; SCG2; AKT1; PIAS4; TIMP3; AGT; GSN; LTBR; ACAA2; PARK7; BAG5; ARHGEF2; BCLAF1; PLA2G6; PHIP; INHBB; FADD; RRM2B; RELA; FGG; FGA; FGB; CTSH; DDIT3; SOD2; CDKN2D; SOD1; TMC8; MUC1; CTSC; CREB3; SH3GLB1; SLC25A5; SIVA1; YWHAB; SFRP1; STK4; NMT1; OPA1; SNAI2; SNAI1; RAF1; FGFR1; PTTG1IP; P4HB; EPO; EYA1; MPV17L; GSK3A; DAPK2; BAK1; SFN; PTEN; CYLD; UBB; HY…
GO:0008654	phospholipid biosynthetic process	0.000182048	0.00202516	PGAP1; DOLK; DHDDS; IDI1; GPAT2; DOLPP1; PI4K2B; PI4K2A; SLC44A1; GPAM; PIK3CA; ZP3; CDS1; PIK3CD; INPP4B; TAZ; PIK3CG; PLA2G6; SPTLC2; SPTLC1; HTR2A; MTMR4; PIP4K2A; MTMR2; MTMR1; PIP4K2B; ETNK2; PCYT2; SH3GLB1; IMPA1; PIK3C2A; PIK3C2G; GNPAT; ABHD3; FGFR4; PIK3C3; FGFR3; FGFR1; PCYT1A; FDPS; PLD6; PCYT1B; INPP5D; INPP5E; INPP5F; ACSL3; PTPN11; INPP5K; PTEN; GRB2; PIP5K1B; SERAC1; PDGFA; PTPMT1;…
GO:0001525	angiogenesis	0.000194219	0.00135802	HIF3A; PTGS2; LIF; ATPIF1; MMP19; MFGE8; NAA15; NRCAM; ISL1; TSPAN12; SCG2; HIPK2; PTK2B; C5AR1; MEIS1; RAPGEF3; PDCD10; CIB1; AGT; LEF1; ZNF304; CAV1; DCN; RASIP1; PIK3CA; RBPJ; SYNJ2BP; TNMD; C1GALT1; RORA; PIK3CG; AGGF1; ARHGAP22; KLF4; SASH1; ARHGAP24; EDN1; THY1; HEY1; ADM2; PNPLA6; CTSH; RSPO3; GPI; AQP1; RAMP1; SFRP1; STK4; GATA6; CXCL10; GATA4; SETD2; GATA2; HTATIP2; NOX1; FGFR1; HPSE; AN…
GO:0045216	cell-cell junction organization	0.000195028	0.00215736	IKBKB; PTK2B; PKP4; PKP3; PKP2; GPM6B; AGT; CAV1; DLG1; DLG5; ZNF703; ARHGEF7; MPP7; PARD6B; PARD6A; TAOK2; MARVELD2; CDH1; CDH3; CDH2; CDH5; CDH4; CDH6; FLCN; CDH24; CRB3; LDB1; ITGB1; GNPAT; SNAI2; SNAI1; PTPN13; HIPK1; PTEN; PLEKHA7; TRIP6; APC; MMP14; RCC2; MACF1; FMN1; ARHGAP6; MTDH; HEG1; PPM1F; SLC9A1; BCAS3; JUP; LSR; NF2; CLDN1; CLDN3; EPB41L5; CSK; RHOA; DSP; CCM2; NFASC; VEGFA; ACE2; R…
GO:0098727	maintenance of cell number	0.000206449	0.000797121	LIF; CDX2; ZCCHC11; SAV1; DLL1; EOMES; RBPJ; ZNF706; EIF4ENIF1; CDH2; LDB1; GATA2; SETD6; BMP7; KIT; CTR9; PRRX1; VPS72; MED28; METTL3; ELAVL1; MED21; PCM1; FGFR1; MED24; MED27; DPPA2; MED7; VANGL2; NKAP; ZIC3; SMC1A; TPT1; MED30; POLR2E; POLR2D; POLR2G; POLR2F; POLR2A; DDX6; POLR2C; POLR2B; EIF4E; POLR2I; PAX8; POLR2K; POLR2J; EPAS1; SRRT; NOG; TRIM8; HES1; KDM3A; ZNF358; MCPH1; SMAD4; PAX2; SMA…
GO:0007015	actin filament organization	0.000211192	0.00232311	TMOD4; FRYL; SYNPO; ADD2; ADD1; SPTB; BRK1; PTK2B; RAPGEF3; PDCD10; DBN1; CAV3; ZYX; GSN; DLG1; TMOD3; PTGER4; ARHGEF5; ARHGEF2; ALMS1; ABI1; PYCARD; MICAL2; MARCKS; MICAL1; MKKS; CUL3; ARHGEF10; DIAPH1; DIAPH2; FHOD1; SLIT2; TRIM27; FHOD3; SSH2; ARAP1; TWF1; TWF2; ARPC1B; ARPC1A; INPP5K; VILL; FAT1; GRB2; LIMA1; PAK1; ARHGAP18; CAPZB; EVL; ARFIP1; SPTAN1; ARRB1; FMN1; FMN2; NOX4; PDXP; ARHGAP6; …
GO:0048534	hematopoietic or lymphoid organ development	0.00021166	0.0014685	HIST1H4C; HIST1H4B; HIST1H4A; HIST1H4F; CRKL; HIST1H4D; HIST1H4K; HIST1H4J; HSPA9; STK11; HIST1H4L; HIPK2; B2M; ATPIF1; SGPL1; HIST1H4E; PTGER4; PIK3CD; CAMK4; TAZ; CTC1; HIST1H4I; WDR7; HIST1H4H; TFE3; IFNE; SP3; STK3; STK4; CSF3R; GATA2; GATA3; GATA1; ZNF675; HIPK1; BAK1; MMP14; ACVR1B; CDKN1C; ITGA4; RC3H1; RC3H2; SFXN1; LILRB3; LILRB2; LEO1; SOX13; JAK2; JAK3; NF1; HOXB8; TMEM91; HOXB3; HOXB7…
GO:0001843	neural tube closure	0.000213529	0.00328705	MTHFD1L; TRIM71; SUFU; LMO4; SEC24B; FUZ; KAT2A; RPS7; SETD2; VANGL2; SEMA4C; TSC2; TSC1; PLXNB2; FZD1; FZD2; SPINT1; TMED2; RARG; TWIST1; TULP3; DEAF1; DVL2; DVL3; MED12; DVL1; KDM6A; GRHL2; CITED2; IFT122; KDM2B; DLC1; PHACTR4; CECR2; LHX2; LIAS; TRAF6; STIL; CELSR1; CC2D2A; FZD3; PAX2; GLMN; ADM; BCL10; ZEB2; SHROOM3; SFRP1; FZD6; MTHFD1; SALL4; ARID1A; NOG; SDC4; NPHP3; MKS1; SCRIB; PFN1; IFT…
GO:1902115	regulation of organelle assembly	0.000214339	0.00234463	SCFD1; IFT20; PLK1; PLK2; PLK4; CAV3; GSN; CEP120; ARHGEF5; EVI5; EDN1; PIP4K2A; PIP4K2C; PIP4K2B; RAB5A; SH3GLB1; CCDC151; TPR; WRAP73; CHMP4A; KCTD17; CEP76; CYLD; RNF4; RNF5; TSG101; TRIM37; CHMP3; SEPT9; PINK1; SEPT7; STAM; CEP97; LRRK2; RAB3GAP1; IL5; TBC1D24; ODF2; RAB7A; PIKFYVE; SENP6; CDK5RAP2; CCP110; TBC1D13; CAPG; PHF23; DCDC2; SDC1; SDC4; MEF2C; HTT; ATXN2; RALB; BLK; SDCBP; EVI5L; A…
GO:0032606	type I interferon production	0.000219731	0.00239033	TRIM15; POLR3F; POLR3G; POLR3D; IFNAR1; POLR3B; POLR3C; POLR3A; TMEM173; POLR3H; ISG15; RELA; IRAK1; DHX9; TRIM25; POLR3GL; CRCP; DDX41; TRAIP; TLR2; TLR3; UBA52; POLR3E; CYLD; UBB; UBC; ZBTB20; MAVS; TRIM38; TRIM32; RPS27A; UBE2L6; POLR1C; POLR1D; XRCC5; DHX36; XRCC6; DDX58; PPM1B; TIRAP; ZBP1; TREX1; POLR3K; PCBP2; MYD88; TLR4; TICAM1; POLR2E; POLR2F; HERC5; MB21D1; POLR2H; POLR2K; IRF3; IRF1; …
GO:0009725	response to hormone	0.000220179	0.00151585	RNF14; ERRFI1; AGL; MEN1; FKBP4; PCSK9; AGT; ASS1; PTGER4; PIK3CA; NR0B1; PTGER3; LMBRD1; PIK3R2; IGF1R; ARID1A; APRT; PIK3C2A; GATA6; GATA1; ADRA1A; SGK1; CCND1; GRB10; AHR; IL22; LMO2; ATP6V1D; ATP6V1F; ATP6V1A; ATP2A2; CDKN1B; ALDH3A1; MMP19; GPLD1; PTGDS; APOA2; UFSP2; ARNTL; JAK2; H3F3B; H3F3A; NR1H4; ABCA2; HNMT; NR1H2; MED12; PPARG; PPARD; INSIG2; PPARA; TFAP4; MB; TADA3; NR0B2; SORT1; GFP…
GO:0007034	vacuolar transport	0.000224081	0.00242426	TSG101; NAGPA; PCSK9; HMGXB4; VPS4B; RILP; GNPTAB; CHMP4A; TRAK1; HSPA8; SCYL2; AP3M1; HOOK1; VPS33A; SNAPIN; KIF13A; HGSNAT; CHMP1B; EHD3; PCDHGA3; CHMP5; SORL1; SNX16; VPS41; LRRK2; VPS25; ARF1; ZFYVE16; WASH3P; DENND3; NDFIP2; NPC1; PIK3R4; CLN3; GCC2; VPS13D; RAB12; LYST; VPS13C; VPS54; AP3B1; RAB7A; CDX2; VPS28; GNPTG; HOOK2; HOOK3; AP1G1; HGS; SMURF1; AKTIP; ATG14; SNF8; LAMP1; VTI1B; RHOB;…
GO:0051607	defense response to virus	0.000224957	0.00153692	TRIM11; PMAIP1; AP1M1; POLR3F; IST1; B2M; IFNAR1; POLR3B; POLR3C; SLC25A19; POLR3A; ZCCHC17; MICB; POLR3H; ASB2; LMCD1; GPAM; DDX58; CARD9; OAS1; OAS3; OAS2; COX8A; FADD; ISG15; RELA; RNASEL; CD163L1; IFITM3; IFITM2; IFITM1; DDIT4; SNTG1; TRIM25; IFNE; ZNF681; NUP93; OASL; ATP1B1; FXR2; APOBEC3B; GMIP; CXCL10; CRCP; SNRPD1; POLR3G; DDX41; HYAL2; CSPG5; MYLK; TLR3; APOBEC1; POLR3E; OPRK1; DKKL1; B…
GO:0055086	nucleobase-containing small molecule metabolic process	0.000229444	0.0015557	PRKAG1; HSPA8; MOCS2; MOCS1; FDXR; ATPIF1; DLG1; OGDH; DLG4; PTGER4; TAZ; PTGER3; NPR2; NPR3; APRT; MACROD2; MACROD1; SULT1E1; CXCL10; COX6A1; TBL1XR1; AKAP5; AKAP6; UCKL1; GADD45GIP1; COX6C; NTHL1; APOBEC3G; ATP6V1A; PGLS; APOBEC3C; GABBR1; PANK3; PANK2; PANK4; PAICS; GRM8; NF1; MRI1; NDUFAB1; GUCY2D; GUCY2F; UCK1; NUDT4; UCK2; TP53I3; VEGFA; PPARA; GART; GARS; DCK; SULT4A1; COX7B; GPX1; HKDC1; …
GO:0090305	nucleic acid phosphodiester bond hydrolysis	0.000234605	0.00358433	PGAP1; TREX1; MOV10; NCBP1; ZRANB3; RAD9B; REXO1; REXO2; REXO4; DCLRE1C; OGG1; PNPT1; SMG6; NCBP2; SLX1A; PPP1R8; KIAA0391; NOB1; APEX2; TUT1; RNASEK; RNASEL; CDKN2A; RNASE4; LAS1L; STRA8; XPA; RNASEH1; DFFA; DFFB; ENPP1; RRS1; REV3L; PMS2; POP5; TDP2; PLD6; RBBP8; RPSA; TSEN15; ERI2; RPP14; ERI1; UBA52; DCPS; POP7; DDX1; UBB; UBC; RBX1; NTHL1; TSN; ISG20L2; PNRC2; CSTF2T; RPS27A; ERI3; EDC3; EXO…
GO:0046474	glycerophospholipid biosynthetic process	0.000236642	0.00358848	PGAP1; GPAT2; PI4K2B; PI4K2A; GPAM; PIK3CA; ZP3; CDS1; PIK3CD; INPP4B; TAZ; PIK3CG; PLA2G6; HTR2A; MTMR4; PIP4K2A; MTMR2; MTMR1; PIP4K2B; ETNK2; PCYT2; SH3GLB1; IMPA1; PIK3C2A; PIK3C2G; GNPAT; ABHD3; FGFR4; PIK3C3; FGFR3; FGFR1; PCYT1A; PLD6; PCYT1B; INPP5D; INPP5E; INPP5F; ACSL3; PTPN11; INPP5K; PTEN; GRB2; PIP5K1B; PDGFA; PTPMT1; SLC44A2; FRS2; PGS1; CHKA; CHKB; KLB; PLA2G12A; FIG4; PIK3R4; PIK…
GO:0032886	regulation of microtubule-based process	0.000246412	0.00265129	WNT3A; DNAH11; PLK1; PLK2; PLK4; NEFH; FKBP4; CAV3; BORA; CAV1; SLC39A12; CLIP3; TPX2; EML2; CEP120; ARHGEF2; SKA3; MKKS; MAPRE1; ERBB2; DIAPH1; TPR; PAFAH1B1; PSRC1; CEP76; TERF1; CYLD; DIXDC1; PKHD1; RNF4; CAPZB; STMN1; STMN3; CDKN1B; MACF1; TRIM37; RAB6C; ABL1; XRCC3; CEP97; XPO1; CCNF; CDK5R1; CHEK1; MAP1A; SENP6; PARP3; CDK5RAP2; APC; PHLDB1; TMEM67; CAMSAP3; NUBP1; MCPH1; HDAC6; CCDC40; RPS…
GO:0051306	mitotic sister chromatid separation	0.00025035	0.00267222	MAD2L2; LCMT1; MAD2L1; BUB1B; PLK1; ATM; XRCC3; NEK6; MAD1L1; USP44; KLHL22; SMC5; ANAPC10; RB1; ANAPC4; TTK; ESPL1; PSMG2; DLGAP5; DUSP1; CUL3; ZNF207; BUB1; BUB3; CENPF; CENPE; TPR; ZW10; CSNK2A2; CSNK2A1; DIS3L2; CCNB1; CDC26; UBE2C; PCID2; CDC23; TERF1; NSMCE2; APC; DYNC1LI1
GO:0031023	microtubule organizing center organization	0.000251072	0.00267222	PLK1; CETN3; PLK2; PLK4; HEPACAM2; UXT; GADD45A; GOLGA2; WDR62; OFD1; C2CD3; CEP192; PAFAH1B1; CCNF; CEP72; PKHD1; TUBE1; PCM1; TRIM37; RAB6C; XRCC3; XPO1; STIL; WDR43; HAUS8; HAUS6; HAUS7; HAUS4; HAUS5; HAUS2; HAUS3; HAUS1; CNTROB; GCC2; CHEK1; CCP110; KIF3B; BNIP2; TMEM67; CEP76; NUBP1; CEP120; MCPH1; SDCCAG8; KIF11; CHMP3; BCAS3; CHMP5; CROCCP3; PPP1R12A; RBM14; RANBP1; FBXW5; CHMP4C; CEP250; …
GO:0061458	reproductive system development	0.000255762	0.0027075	BPTF; PTGS2; LIF; UBE3A; IMMP2L; UBE2Q1; ZFPM2; FOXA1; CDX2; MEN1; SF1; FKBP4; AKT1; SETD2; BOK; NOG; SULF1; NKX2-1; AXL; DCN; HNF1B; SGPL1; SPINT1; RARG; PTGER4; HEY2; NR0B1; FSTL3; MAP3K4; ROR2; HSP90AB1; TEX15; CAPN5; FOXF2; IRX5; MKKS; CUL7; DMC1; WT1; STK11; TRIM28; LHB; CENPI; SOD1; ETNK2; CTSB; SP3; PLK4; STRA6; SFRP1; RBP4; GATA6; PATZ1; GATA4; SNAI1; GATA2; GATA3; GATA1; BMP7; BMP6; PCYT…
GO:0071363	cellular response to growth factor stimulus	0.000263634	0.00396817	ERRFI1; NCBP1; NCBP2; STK11; PCSK6; MEN1; HIPK2; DUSP22; AGT; LEMD3; BYSL; ZNF703; ZFYVE16; RNF111; ZCCHC18; ARHGEF18; STK16; CRB2; MEG3; DLX5; GATA6; GATA4; GATA5; GATA3; GTF2F1; GTF2F2; GRB10; CDKN1C; LRIT3; ITGA3; ITGA5; UBE2D1; PEG10; ZNF451; FKBP8; FBXL15; GDF15; FURIN; VEGFA; COL4A2; VEGFB; ZEB1; SLC39A5; ING2; NOG; CBL; PRDM4; ZNF423; SORT1; HES1; EIF4A3; SMAD9; SMAD4; SMAD5; SMAD6; SMAD7;…
GO:0021915	neural tube development	0.000265431	0.00178617	GSC; SEMA4C; FKBP8; DVL2; LHX2; SPINT1; RARG; GLI3; DEAF1; MIB1; KDM2B; C2CD3; IFT52; IFT57; STK3; STK4; PHGDH; SEC24B; SETD2; TMEM107; RPS7; ARID1A; FOXA1; FUZ; HIF1A; VANGL2; PLXNB2; STIL; TULP3; TCTN1; SOX17; MKS1; EN1; NF1; IFT122; GPR161; ITPK1; ARL13B; TCF7; FZD1; PAX7; PAX6; PAX2; GLMN; KIF3A; MTHFD1; NOG; SDC4; SHROOM3; PFN1; HES1; WNT5A; ZNF358; RALA; WNT3A; NUP133; EPHA2; SMO; TSC2; TSC…
GO:0022900	electron transport chain	0.000267494	0.00178662	COX5A; COX5B; NDUFB8; NDUFB7; NDUFB6; NDUFB5; NDUFB4; NDUFB3; NDUFB2; NDUFB1; NDUFV3; POLG2; NDUFAF1; SCO2; UQCRH; NDUFAF2; PINK1; COX6B1; UQCRB; SLC25A12; IMMP2L; NDUFAB1; NDUFV2; NDUFV1; NDUFB9; SLC25A13; PARK7; NDUFA1; PPARGC1A; TAZ; UQCR10; NDUFC1; DNAJC15; NDUFA10; NDUFA11; COX8A; UQCR11; COX8C; COX6C; NDUFA6; NDUFA7; NDUFA4; NDUFA5; NDUFA2; NDUFA12; DLD; UQCRC1; NDUFA13; MECP2; NDUFS7; SDHA…
GO:0051297	centrosome organization	0.000280983	0.00416758	MCPH1; C2CD3; CCP110; SDCCAG8; PLK1; PCM1; CHMP4B; ARL2; TRIM37; PLK4; HAUS3; NDE1; CEP68; KIF11; CHMP3; XRCC3; CHMP4C; RBM14-RBM4; CHMP5; XPO1; STIL; HAUS2; CHORDC1; SSX2IP; HAUS6; GADD45A; HAUS4; HAUS5; CETN3; CCNF; HAUS1; CNTROB; GOLGA2; AURKA; RBM14; WDR62; OFD1; RANBP1; FBXW5; PPP1R12A; ARHGEF10; PLK2; CEP63; HAUS7; CEP250; NPM1; UXT; CEP192; CROCC; CEP85; CDK5RAP2; FES; VPS4B; CEP120; CHMP1…
GO:0032479	regulation of type I interferon production	0.000280983	0.00416758	RELA; IFIH1; TRIM38; POLR1C; ITCH; HMGB2; HMGB1; RPS27A; TRIM15; PRKDC; UBE2L6; POLR3G; POLR3D; IFNAR1; POLR1D; POLR3C; POLR3A; NLRC5; PIN1; TRIM56; XRCC5; TMEM173; DHX36; XRCC6; PTPN22; STAT6; DDX58; PPM1B; DHX58; TIRAP; ZBP1; TREX1; PYCARD; UBA52; POLR3K; HSPD1; TBK1; PCBP2; POLR3H; NLRX1; TRIM32; NFKB1; NFKB2; MYD88; OTUD5; FLOT1; MAVS; DHX9; TRAF3; UBB; TICAM1; TRIM25; CRCP; POLR3GL; POLR2E; …
GO:0036503	ERAD pathway	0.000281108	0.0029599	TRIM13; BAG6; UBE2J1; UBE2J2; MAN1B1; UBXN1; FBXO2; UBXN8; UBAC2; FBXO6; USP25; XBP1; RNF175; DNAJB9; FOXRED2; STUB1; GET4; UBQLN1; SYVN1; DERL1; DERL3; TOR1A; UBE2G2; DNAJC10; UBXN4; PSMC1; PSMC2; PSMC3; PSMC4; PSMC5; PSMC6; OS9; TMEM67; SEL1L; AUP1; TMUB1; KIAA0368; CAV1; TRIM25; ERLEC1; FAF2; TMEM129; SGTA; VCP; USP13; ANKZF1; EDEM3; USP14; EDEM1; RNF139; USP19; SEC61B; HM13; BCAP31; RNF5; BRS…
GO:0006270	DNA replication initiation	0.000283263	0.00417094	POLA2; POLA1; CDT1; WRNIP1; POLE; CDC7; CCNE2; CCNE1; CDC34; CDK2; PRIM1; NBN; PRIM2; ORC4; ORC5; ORC2; ORC1; MCM7; MCM6; MCM5; MCM4; MCM3; MCM2; GINS2; LRWD1; GINS4; RPA4; PURA; POLE2; CDC45; CIZ1
GO:0090407	organophosphate biosynthetic process	0.000285269	0.00298773	PGAP1; PRKAG2; GPAT2; MOCS2; MOCS1; PTGER4; PIK3CA; PIK3CB; PIK3CD; FIG4; TAZ; PTGER3; PIK3R4; SPTLC2; SPTLC1; PIK3R3; VAC14; NPR2; NPR3; APRT; PIK3C2A; PIK3C2G; PIK3C3; GK; AKAP5; AKAP6; UCKL1; PTEN; CDS1; TPK1; GABBR1; CHKA; APOA2; PANK3; PANK2; PANK4; PAICS; GRM8; NF1; GPAA1; GUCY2D; GUCY2F; UCK1; UCK2; PPARD; GART; GARS; DCK; PISD; SLC35B3; SLC35B2; MBOAT2; MBOAT1; MBOAT7; PIK3CG; CDIPT; OXER…
GO:0006260	DNA replication	0.000298136	0.00435837	EXO1; RAD17; ZRANB3; TIMELESS; POLG2; EPO; ATRX; S100A11; REV1; CDK2AP1; SPHAR; ATRIP; CCDC88A; DNAJC2; PRIM1; LIG3; IGF1R; SHC1; BARD1; TONSL; SMARCAL1; REV3L; IGHMBP2; BMP6; RBBP8; PPP2CA; RBBP7; RBBP6; RBBP4; TERF2; TERF1; DBF4; KIN; PID1; UPF1; TOP2A; CINP; RECQL5; CDAN1; SLBP; TBRG1; HRAS; PDS5A; INO80; SLC25A33; KAT5; DTD1; PDGFC; FEN1; RAD1; E2F8; KAT7; POLA2; INO80E; CCNE2; CCNE1; JUN; ST…
GO:0097194	execution phase of apoptosis	0.000307684	0.00203983	PTK2; DNM1L; HMGB2; HMGB1; BCAP31; BIRC2; BAX; XKR8; AKT1; BOK; RPS3; TBX5; BLCAP; ZC3H12A; RNF34; HTRA2; DNASE2B; MADD; FZD3; ACVR1C; CFLAR; FAP; TAOK1; DNASE2; STK24; DICER1; H1F0; TARDBP; DLC1; TOP2A; SIRT2; CECR2; CDKN2A; FNTA; CIDEC; KPNB1; ENDOG; DFFA; DFFB; PRKCD; FOXL2; PTGIS; SATB1; TP53BP2; PRKCQ; TP53; CD24; BNIP1; CIDEA; CASP6; CASP7; CASP2; CASP3; ROCK1; CASP8; CAPN10; KPNA1; APC; AI…
GO:0014070	response to organic cyclic compound	0.000312468	0.00325529	RNF14; SLC6A3; ZCCHC11; AGL; ERRFI1; FKBP4; ASS1; BYSL; PTGER4; NR0B2; NR0B1; GUCY1A3; PTGER3; IRAK3; DIAPH1; IFNE; PPP2R2A; SP5; CXCL10; RFTN1; AKAP6; AKAP7; CCND1; HCN3; AKAP9; BAK1; AHR; PTEN; COLEC12; LRP8; MMP15; BDH1; SIRT2; CDKN1B; ALDH3A1; MMP19; ASNS; GPLD1; UROD; PTGDS; CHKA; APOA2; UFSP2; ARNTL; EFTUD2; JAK2; CYP27B1; NR1H4; ATP1A3; HNMT; NR1H2; ABCA1; LIN28B; BLM; PPARG; PPARD; PPARA;…
GO:0060324	face development	0.000318786	0.00209789	TGFB1; TGFB2; TGFB3; RRAS; MAP2K2; MAP2K1; TBX1; SOX3; RAF1; ALDH1A2; ALDH1A3; SGPL1; RARG; ASPH; CSRNP1; CHD7; MAPK3; NIPBL; MAPK1; STRA6; MSX1; MKKS; ANKRD11; PLEKHA1; CRISPLD1; SRF; RAB3GAP1; HOXB3; TIPARP; DLX5; LEF1; PAX9; ARID5B; GRHL2; PTPN11; NOG; ZFAND5; DKK1; BRAF; COL1A1; WNT5A; MMP2
GO:0009451	RNA modification	0.000329042	0.00474447	TRMT112; QTRT1; TRMT61A; TRMT61B; KIAA1429; TRMT11; TRUB1; TRUB2; TFB2M; DIMT1; WDR4; TRMU; TRIT1; TFB1M; SYNCRIP; RBM47; FDXACB1; APOBEC1; HSD17B10; APOBEC3F; NOP10; NHP2; DUS1L; ADAR; FTSJ3; FTSJ1; DNAJB11; GAR1; PUS7L; RPUSD4; UBA5; TRDMT1; RPUSD1; RPUSD2; RPUSD3; FTO; HENMT1; ALKBH5; ALKBH3; CDKAL1; SSB; METTL2B; METTL2A; LCMT2; WBSCR22; METTL3; TRMT6; TRMT5; TRMT1; DUS3L; PUS1; WTAP; MRM1; P…
GO:0009124	nucleoside monophosphate biosynthetic process	0.000329218	0.00474447	TGFB1; ATP5L2; ADSS; AMPD3; AMPD2; AMPD1; PRKAG2; ATP5S; UPRT; PPARGC1A; ATP5J; ATP5I; ATP5H; ATP5O; ATP5L; CHCHD10; ATP5B; ADSL; SLC25A13; ADSSL1; ATP5E; CAD; ATP5C1; PRPS2; DCK; PRPS1; LHPP; CMPK1; ATP5A1; PINK1; IMPDH1; IMPDH2; HPRT1; ATP5J2; SURF1; ATP5D; ATP5G1; ATP5G3; ATP5G2; FLCN; UMPS; UCK1; PAICS; UCK2; VCP; APRT; TK2; TK1; GART; GBAS; DUT; ADK; SHMT1; GMPS; UPP2; UPP1; UCKL1; AK2; AK1;…
GO:0048569	post-embryonic animal organ development	0.000335283	0.00218296	BCL2L11; FZD5; SLC37A4; EFEMP1; ERCC1; MYO1E; BHLHE23; BAX; FBN1; BCL11B; KLF4; VEGFA; MFAP2; BAK1; MYO7A; LDHA
GO:0048585	negative regulation of response to stimulus	0.000335605	0.00347793	TAP1; ERRFI1; RYK; DUSP26; STK11; MEN1; HIPK3; HIPK2; PTPN6; UBAC2; DUSP21; SEMA4B; AGT; VDAC2; LEMD2; SEMA4F; DLG1; OTUD7B; PBLD; PTGER4; NR0B1; PRNP; PTGER3; RNF115; CD276; IRAK3; BANK1; MTMR4; IGF1R; GRINA; SCG2; SFRP1; STK4; OPA1; GATA2; GATA3; GATA1; ADRA1A; ZNF675; GPR161; CCND1; GRB10; LITAF; UBXN1; PTEN; CYP26A1; MMP14; APCS; FBXW11; ITGA3; EPM2A; ITGA6; RC3H1; SAMSN1; DUSP22; APOA2; ARNT…
GO:0001822	kidney development	0.000336591	0.00218296	LIF; PCSK9; IFT20; PCSK5; PODXL; KLHL3; AGT; ASS1; LEF1; TMED10; DCN; HNF1B; SGPL1; RARB; ZNF354A; PKD1L3; SIX4; SIX1; THRA; EPHA7; MAGI2; MYC; MYO1E; IRX3; SLIT2; CTSH; FLCN; SMAD7; CENPF; WNK4; SMAD1; RET; PROM1; KIRREL3; GATA3; FGFR1; BMP7; BMP6; BMP2; GPR4; HYAL2; DACT2; MAGED1; PKHD1; WFS1; WNT7B; WNT2B; CDKN1C; ITGA3; FMN1; KIF26B; EDNRA; VANGL2; LRRK2; EGR1; NID1; RRM2B; NF1; ANGPT1; LZTS2…
GO:0048608	reproductive structure development	0.000342816	0.00220734	BPTF; PTGS2; LIF; UBE3A; IMMP2L; ZFPM2; FOXA1; CDX2; MEN1; SF1; FKBP4; AKT1; SETD2; BOK; NOG; NKX2-1; AXL; DCN; HNF1B; SGPL1; SPINT1; RARG; PTGER4; HEY2; NR0B1; FSTL3; MAP3K4; ROR2; HSP90AB1; TEX15; CAPN5; FOXF2; IRX5; MKKS; CUL7; ETNK2; WT1; STK11; TRIM28; LHB; CENPI; SOD1; SLIT2; CTSB; SP3; PLK4; SFRP1; RBP4; GATA6; PATZ1; GATA4; SNAI1; GATA2; GATA3; GATA1; BMP7; BMP6; PCYT1B; SOCS3; TBX3; CCND…
GO:1901214	regulation of neuron death	0.0003507	0.00501847	ATP13A2; PMAIP1; GHR; STAMBP; ISL1; NQO1; IKBKB; AKT1; PTK2B; C5AR1; IKBKG; BDNF; AXL; TP53; HYOU1; ITSN1; CACNA1A; PARK7; DCC; NTRK2; MAP3K5; HSP90AB1; CLN3; GFRAL; CDK5R1; KDM2B; ERBB3; DDIT3; SOD2; GPI; SOD1; NAIP; CLCF1; VEGFB; GATA3; KRAS; CHMP4A; EPO; ADAM8; F2R; ELK1; UBB; WFS1; CHMP4B; CCL2; HIPK2; ADNP; HRAS; RRAS2; HIF1A; GABRA5; PINK1; TP53BP2; DAXX; LRRK2; NONO; JUN; PPARGC1A; EN1; EN…
GO:0044784	metaphase/anaphase transition of cell cycle	0.000354297	0.00365241	MAD2L2; LCMT1; MAD2L1; BUB1B; PLK1; ATM; XRCC3; NEK6; MAD1L1; USP44; KLHL22; SMC5; ANAPC10; RB1; ANAPC4; TTK; ESPL1; PSMG2; DLGAP5; DUSP1; CUL3; ZNF207; BUB1; BUB3; CENPF; CENPE; TPR; ZW10; CSNK2A2; CSNK2A1; CCNB1; CDC26; UBE2C; PCID2; CDC23; TERF1; NSMCE2; APC; DYNC1LI1
GO:0009117	nucleotide metabolic process	0.00036053	0.00512305	PRKAG1; HSPA8; MOCS2; MOCS1; FDXR; ATPIF1; DLG1; OGDH; DLG4; PTGER4; TAZ; PTGER3; NPR2; NPR3; APRT; SULT1E1; CXCL10; COX6A1; CDA; AKAP5; AKAP6; UCKL1; GADD45GIP1; COX6C; NTHL1; ATP6V1A; PGLS; GABBR1; PANK3; PANK2; PANK4; PAICS; GRM8; NF1; NDUFAB1; GUCY2D; GUCY2F; UCK1; NPFFR2; UCK2; TP53I3; VEGFA; PPARA; GART; GARS; DCK; SULT4A1; COX7B; GPX1; HKDC1; SLC35B3; PDE6A; PARK7; CROT; NDUFAF1; HINT1; OX…
GO:0006753	nucleoside phosphate metabolic process	0.000371291	0.00380767	PRKAG1; HSPA8; MOCS2; MOCS1; FDXR; ATPIF1; DLG1; OGDH; DLG4; PTGER4; TAZ; PTGER3; NPR2; PRKAG2; APRT; SULT1E1; CXCL10; COX6A1; CDA; AKAP5; AKAP6; UCKL1; GADD45GIP1; COX6C; NTHL1; ATP6V1A; PGLS; GABBR1; PANK3; PANK2; PANK4; PAICS; GRM8; NF1; NDUFAB1; GUCY2D; GUCY2F; UCK1; NPFFR2; UCK2; TP53I3; VEGFA; PPARA; GART; GARS; DCK; SULT4A1; COX7B; GPX1; HKDC1; SLC35B3; PDE6A; PARK7; CROT; NDUFAF1; HINT1; …
GO:0044106	cellular amine metabolic process	0.000373644	0.00381194	SLC6A3; PSMF1; NQO1; GPR37; PARK7; PAOX; PNKD; ATP2B4; APC; SLC7A7; AANAT; ATP7A; CHKA; ASMT; NR1H4; SIRT4; AGMAT; DDC; CHDH; OAZ2; PSMD14; PSMD10; PSMD13; PSMD12; MAOB; SARDH; SULT1B1; PSMB10; KMO; SMS; HAAO; HPRT1; CHRNB2; AFMID; PSMA2; PSMA3; PSMA1; PSMA6; PSMA7; PSMA5; COMT; SRM; ALDH7A1; PSMB9; PSMB8; PSMB7; PSMB5; PSMB4; PSMB2; PSMB1; SAT1; IDO1; PSMD9; PSMD8; PSMD5; PSMD4; PSMD7; PSMD6; PS…
GO:0009100	glycoprotein metabolic process	0.000387903	0.00393701	RPN1; RPN2; KCNE1; UBE2J1; TUSC3; GNPTAB; PCSK6; DHDDS; CHSY1; MAN1B1; ALG10; GORASP1; B3GNT4; B3GAT2; NAGPA; DCN; B3GNT5; ADAMTS7; B3GNT3; NDST2; NDST3; ADAMTS9; LMF1; MUC12; GOLGA2; OAS2; TMEM59; NECAB3; B3GALT4; ENTPD5; EXT2; EXT1; COG3; MUC2; MUC1; EXTL3; RAMP1; MUC6; MUC4; SERP2; SERP1; TNIP1; ALG1; EDEM3; ACOT8; EDEM1; MUC15; MUC13; MAN1A1; GATA1; HPSE; DOLPP1; FUT11; TNKS2; BMP2; CSPG4; CS…
GO:0006664	glycolipid metabolic process	0.000388078	0.00547622	PGAP1; POGLUT1; B3GNT5; CLN6; CLN3; CTSA; GM2A; KIT; ALDH5A1; UGCG; GBA; KDELC1; KDELC2; ST3GAL1; ALG5; GPLD1; PIGF; ST3GAL4; GBA2; PIGA; ST8SIA6; ST8SIA5; ST8SIA4; PSAP; ST8SIA1; CREM; UGT8; GLA; NAGA; SMPD4; SMPD1; SMPD3; SMPD2; DPM3; DPM2; DPM1; GLTP; PRKAA1; GALC; GLB1; GPAA1; NEU1; NEU2; NEU3; HEXB; PLAUR; BAX; GAL3ST1; PIGY; PNLIPRP2; MPPE1; ST3GAL3; ST3GAL2; PIGB; PIGC; ST3GAL6; ST3GAL5; P…
GO:0090398	cellular senescence	0.00039179	0.00395608	ULK3; H2AFX; HRAS; PRKDC; TBX2; BMPR1A; MAP2K1; ABL1; MAPKAPK5; CAV1; ARNTL; NEK4; YPEL3; BCL2L12; TWIST1; SMC5; NUAK1; PML; PNPT1; NEK6; SIRT1; CDKN2A; SRF; NSMCE2; PRMT6; HMGA2; PRKCD; HMGA1; RSL1D1; OPA1; MAGEA2B; ING2; MAPK14; TP53; VASH1; TBX3; ID2; TERF2; ZKSCAN3; CDK6; WNT16; KAT6A; BCL6; EEF1E1
GO:0060606	tube closure	0.000398857	0.00400688	MTHFD1L; TRIM71; SUFU; LMO4; SEC24B; FUZ; KAT2A; RPS7; SETD2; VANGL2; SEMA4C; TSC2; TSC1; PLXNB2; FZD1; FZD2; SPINT1; TMED2; RARG; TWIST1; TULP3; DEAF1; DVL2; DVL3; MED12; DVL1; KDM6A; GRHL2; CITED2; IFT122; KDM2B; DLC1; PHACTR4; CECR2; LHX2; LIAS; TRAF6; STIL; CELSR1; CC2D2A; FZD3; PAX2; GLMN; ADM; BCL10; ZEB2; SHROOM3; SFRP1; FZD6; MTHFD1; SALL4; ARID1A; NOG; SDC4; NPHP3; MKS1; SCRIB; PFN1; IFT…
GO:1903509	liposaccharide metabolic process	0.000401696	0.00401492	PGAP1; POGLUT1; B3GNT5; CLN6; CLN3; CTSA; MPPE1; GM2A; KIT; ALDH5A1; UGCG; GBA; KDELC1; ALG1; ST3GAL1; ALG5; GPLD1; PIGF; ST3GAL4; GBA2; PIGA; ST8SIA6; ST8SIA5; ST8SIA4; PSAP; ST8SIA1; CREM; UGT8; GLA; NAGA; SMPD4; SMPD1; SMPD3; SMPD2; DPM3; DPM2; DPM1; KDELC2; GLTP; PRKAA1; GALC; GLB1; GPAA1; NEU1; NEU2; NEU3; HEXB; PLAUR; BAX; GAL3ST1; PIGY; PNLIPRP2; NANS; ST3GAL3; ST3GAL2; PIGB; PIGC; ST3GAL6…
GO:0034405	response to fluid shear stress	0.000416677	0.00266375	PTGS2; HDAC3; TGFB3; PDGFRB; SMAD6; SMAD7; AKT1; PTK2B; MAP2K5; ASS1; XBP1; MEF2C; MMP13; ETS1; MAPK7; CITED2; KLF2; TGFB1; SRC; NOS3; ABCA1; KLF4; PLAU; MTSS1; GJA1; F3; CA2; PKD1; SREBF2; PKD2
GO:0045597	positive regulation of cell differentiation	0.000417006	0.00584383	DUOXA1; FOXA1; STK11; L1CAM; AGT; SEMA4D; LEF1; RAB11A; PTGER4; APBB1; RNF112; IRX3; CRB2; STK3; STK4; MAMSTR; OPA1; GATA6; GATA4; GATA2; GATA3; GATA1; AKAP5; AKAP6; SGK1; ENC1; TCF12; MMP14; FAM20C; ACVR1B; ITGA3; EPB41L5; NDNF; SERPINE2; ARNTL; LILRB2; SOX17; JAK2; NF2; GDF15; NEFL; PDLIM7; HOXB4; CUX1; PPARD; VEGFA; ANAPC2; ZEB1; BNIP2; ZEB2; RPS6KA1; HLX; CTHRC1; ZNF703; FLOT1; FLNA; IL15RA; …
GO:0051701	interaction with host	0.000423868	0.00269051	TAP1; TRIM11; TRIM13; TAP2; WWP2; LAMP1; TUSC2; WWP1; SIVA1; IST1; TRIM15; FBLN1; CAV2; TRIM62; AXL; GSN; SUGT1; DYNLT1; GUCY1A3; NTRK3; IFITM3; IFITM2; IFITM1; TRIM28; TRIM25; P4HB; TRIM27; SLC25A6; SERPINB9; TNIP1; GYPA; HIPK2; HYAL2; KPNA7; KPNA5; KPNA4; KPNA3; KPNA2; KPNA1; SCARB2; ACE2; CCNK; TSG101; TRIM38; TRIM32; TRIM31; ITGA5; TRIM35; TNFRSF14; IFIT1; VPS37B; DERL1; NPC1; TFRC; HTR2A; CL…
GO:0042158	lipoprotein biosynthetic process	0.000427886	0.00595524	PGAP1; ZDHHC14; ZDHHC17; ZDHHC16; PIGV; ZDHHC15; ZDHHC12; PLAUR; PIGW; LCAT; ZDHHC18; ALG5; ZDHHC20; WIPI1; HHAT; MBOAT4; ZDHHC8; APOA2; PPM1B; PPM1A; RAB3GAP1; CLIP3; WIPI2; OAS2; ATG7; ATG5; MPPE1; DPM3; DPM2; DPM1; PIGA; PIGB; PIGC; PIGF; PIGG; PIGH; P4HB; PIGK; PIGL; PIGN; PIGO; ATG10; PIGQ; ATG12; PIGS; PIGT; PIGU; NMT1; ATG4D; PIGX; PIGY; ZDHHC22; ZDHHC23; WDR45; DBI; PIGP; ZDHHC3; ZDHHC2; …
GO:0042127	regulation of cell proliferation	0.000432896	0.00430491	HSF1; RNF10; CRKL; ERRFI1; CTC1; HOXC10; STK11; MEN1; RELT; HIPK2; HIPK1; PDCD10; TYK2; AGT; CDCA7L; DLG1; DLG5; MFGE8; DISC1; PTGER4; PRNP; RAD51B; AGGF1; CD276; TRPV2; IRAK1; IRAK4; SIRPG; GDF2; IGF1R; NPR3; CCDC88B; BNC1; SP6; SCG2; BDKRB2; STK4; TGFB1I1; GATA6; CXCL10; GATA2; GATA3; GATA1; ADRA1A; PPP1R9B; ADRA1D; CCND1; LZTS2; GKN1; BAK1; AHR; PTEN; GADD45GIP1; NTN1; CTBP1; EIF5A2; TSG101; J…
GO:0009259	ribonucleotide metabolic process	0.000433007	0.00598552	PRKAG1; HSPA8; MOCS2; MOCS1; ATPIF1; DLG1; OGDH; DLG4; HKDC1; TAZ; PTGER3; NPR2; PRKAG2; APRT; SULT1E1; CXCL10; COX6A1; AKAP5; AKAP6; UCKL1; GADD45GIP1; COX6C; ATP6V1A; EDNRA; PANK3; PANK2; PANK4; PAICS; GRM8; NF1; NDUFAB1; GUCY2D; GUCY2F; UCK1; UCK2; VEGFA; PPARA; GART; MCCC2; SULT4A1; COX7B; PDE6B; PTGER4; SLC35B3; PDE6A; PARK7; CROT; NDUFAF1; HINT1; NDUFV3; NDUFV2; NDUFV1; SULT1A4; MECP2; COX4…
GO:0001667	ameboidal-type cell migration	0.000445361	0.00440661	PTGS2; TIMP1; ISL1; SCG2; AKT1; PTK2B; APOH; GIPC1; PDCD10; SEMA4B; AGT; SEMA4D; SYNE2; SEMA4F; RREB1; DCN; RAB11A; SGPL1; HDAC7; PIK3CA; SYNJ2BP; STRAP; CAPN7; KLF4; PTP4A3; EDN1; EDN3; CTSH; VASH1; ERBB4; ILK; ITGB1; CENPV; PAFAH1B1; GATA3; FGFR1; SMO; ROBO1; HYAL2; HYAL1; ZFAND5; KIT; PTEN; ANLN; ANGPT4; STC1; SRPX2; PTPN11; TGFBR2; TNFSF12; FOXP1; EVL; SEMA4C; ACVR1C; ACVR1B; ITGA3; ITGA4; IT…
GO:0051241	negative regulation of multicellular organismal process	0.000459341	0.00452222	HIST1H4C; HSF1; HIST1H4A; PCSK9; RNF10; RYK; HIST1H4E; HIST1H4D; HIST1H4K; HIST1H4J; HIST1H4I; STK11; MEN1; HIST1H4L; FKBP4; B2M; PDCD10; SEMA4B; AGT; SEMA4D; SEMA4F; HIST1H4F; OTUD7B; PTGER4; PRNP; ALMS1; PIK3CG; RAPGEF3; IRAK3; BANK1; IRX3; NPR2; HIST1H4H; STK3; STK4; IFRD1; GATA6; CXCL10; GATA2; GATA3; GATA1; ADRA1A; ZNF675; GPR161; ORM1; PTEN; ANGPT4; GSTP1; LGR4; EVL; ATP2A1; ATP2A2; CDKN1B;…
GO:0035265	organ growth	0.000465987	0.00293703	FLVCR1; SAV1; AGT; CAV3; RARB; DDX39B; RARG; WWC3; WWC2; RBPJ; WT1; ERBB4; SOD1; SERP1; STK3; STK4; GATA6; GATA4; FGFR3; FGFR1; ADRA1A; TBX2; AKAP6; PTPN11; GSK3A; PTEN; STC1; FOXP1; MMP13; EVC; CARM1; CDK1; PRLR; UBE3A; THBS3; COL27A1; NPPC; PDLIM5; SIRT6; FGF7; GJA1; HLX; CYP19A1; PSAP; MEF2C; WWC1; FOXC1; SMAD1; SMAD2; CTDP1; SMO; SPRY2; MAPK11; TBX5; MAPK14; EHMT2; MYH6; S1PR1; DUSP6; TGFBR3;…
GO:0030032	lamellipodium assembly	0.000467922	0.00642444	CAPZB; CDH13; CYFIP1; HDAC4; SH2B1; EPHA2; SRGAP2; BRK1; DNM2; BIN3; PLXNB3; WASF2; WASF3; ARHGEF6; CCDC88A; S1PR1; GOLPH3; SLIT2; MTOR; NCKAP1; WHAMM; FGD4; RAC2; RAC1; ARPC2; VCL; NUP85; PARVB; ABLIM1; ABLIM3; SSH1; FER; FRMD7; FSCN1; RHOD; TWF2; NCK1; NCK2; VAV3; VAV2; KIT; SSH2; ARHGEF7; PTPRO; HSP90AA1; ARHGEF4
GO:0003007	heart morphogenesis	0.0004735	0.00463842	FGFRL1; ZFPM2; ISL1; ZFPM1; CPE; SAV1; GATA6; MYL2; PKP2; SOX17; CAV3; RARB; RBPJ; RYR2; SIX1; MICAL2; RNF207; MKKS; HEY1; SETDB2; C2CD3; IFT52; IFT57; UBE4B; ALDH1A2; AHI1; SHOX2; RBP4; SEC24B; SNAI2; GATA4; SNAI1; GATA3; CCDC40; TBX2; BMP2; GSK3A; IHH; GNG5; FKBP1A; MIB1; HIF1A; MED1; VANGL2; STIL; CHD7; ASXL1; JUN; LEMD2; EGLN1; ZIC3; HTR2B; ARL13B; NACA; SIRT6; EPHB4; ENG; FAT4; HEYL; DSP; VE…
GO:0000077	DNA damage checkpoint	0.000487308	0.00475004	HINFP; RAD17; PLK1; RAD9B; PLK3; PLK2; DDX39B; UIMC1; GADD45A; MUC1; PRMT1; RINT1; BRD4; MDM2; MDM4; THOC5; RBBP8; CCND1; PTPN11; GTSE1; H2AFX; SFN; UBA52; UBB; UBC; HUS1B; FZR1; SYF2; RPS27L; CDKN1B; RPS27A; CARM1; RAD1; MAPKAPK2; NEK6; FAM175A; TRIAP1; ATRIP; PCBP4; TIPRL; CHEK2; RBM38; CHEK1; CDC25C; BLM; TP53; RNASEH2B; CDC14B; FBXO31; TFDP2; TFDP1; PPP2R5C; RFWD3; CLOCK; ATM; PRKDC; MAPK14; …
GO:0022604	regulation of cell morphogenesis	0.000500305	0.00682295	WNT3A; ZRANB1; RYK; NRCAM; GNA13; STK11; IST1; CHN1; SS18L1; CAPRIN2; RAPGEF2; CAPRIN1; ANAPC2; CIB1; BDNF; SEMA4C; SEMA4D; SEMA4F; RREB1; DLG1; RAB11A; LINGO1; PALMD; FMNL2; CACNA1A; CDC42SE2; DCC; NTRK2; NTRK3; CSNK1D; MARCKS; RELN; FEZF2; BHLHB9; THY1; CDH2; CDH4; FGB; TRPV2; SEMA7A; ZMYM3; TBCCD1; VRK1; DIAPH1; VRK3; VRK2; ARHGEF18; TTL; CSNK1A1L; CSNK1G2; CSNK1G3; BAMBI; SHOX2; SSH2; IFRD1; …
GO:0007568	aging	0.000511009	0.00319828	KCNE2; SLC6A3; GSS; TIMP3; TIMP2; TIMP1; CTC1; RPN2; GLRX2; NQO1; MARCH5; AKT1; KRTAP4-9; AGT; ASS1; CANX; CAV1; DCN; PNPT1; ADM; ZNF354A; DNMT1; NTRK2; TFRC; EDN1; RELA; IRAK1; CLN8; DDIT3; SOD2; SHC1; SOD1; CTSC; PRMT6; SERP1; HMGCR; OPA1; ATP2B1; ADRA1A; TBX2; PPP1R9B; INPP5D; SOCS3; EPO; HYAL2; LITAF; H2AFX; RAD54L; BAK1; TERF2; PTEN; ZKSCAN3; FOXM1; SERPINF1; HELT; HSD17B10; FZR1; ULK3; CDKN…
GO:0050792	regulation of viral process	0.000512586	0.00497184	TAP1; TRIM11; TRIM13; TAP2; TRIM15; TRIM14; CCNT1; FBLN1; CAV2; LEF1; GSN; SUPT5H; DYNLT1; OAS1; OAS3; SRPK2; RNASEL; IFITM3; IFITM2; IFITM1; TRIM28; TRIM25; P4HB; TRIM27; OASL; TNIP1; GTF2F1; GTF2F2; INPP5K; PARP10; DDX5; BST2; MAVS; CCNK; TSG101; TRIM38; TRIM32; TRIM31; TRIM35; MX1; RSAD2; IFIT1; ADAR; JUN; VPS37B; DERL1; ISG15; NR5A2; TOP2A; RAB7A; POLR2E; POLR2D; POLR2G; POLR2F; POLR2A; RSF1;…
GO:0019693	ribose phosphate metabolic process	0.000527953	0.00509578	PRKAG1; HSPA8; MOCS2; MOCS1; ATPIF1; DLG1; OGDH; DLG4; PTGER4; TAZ; PTGER3; NPR2; PRKAG2; APRT; SULT1E1; CXCL10; COX6A1; AKAP5; AKAP6; UCKL1; GADD45GIP1; COX6C; ATP6V1A; DCAKD; EDNRA; PANK3; PANK2; PANK4; PAICS; GRM8; NF1; NDUFAB1; GUCY2D; GUCY2F; UCK1; UCK2; VEGFA; PPARA; GART; MCCC2; SULT4A1; COX7B; PDE6B; HKDC1; SLC35B3; PDE6A; PARK7; CROT; NDUFAF1; HINT1; NDUFV3; NDUFV2; NDUFV1; SULT1A4; MECP…
GO:0006629	lipid metabolic process	0.0005295	0.00329099	PGAP1; CERS5; PCSK9; PRKAG1; PRKAG3; STK11; GPAT2; ALG10; FDXR; AGT; SQLE; TM7SF2; NDUFAB1; PLCH2; SGPL1; ALG13; SMG1; PIK3CA; NR0B1; CYP46A1; PIK3CD; ALMS1; TAZ; PIK3CG; PIK3R4; SPTLC2; SPTLC3; SPTLC1; ABCD1; PIK3R3; ABCD2; VAC14; PIK3R2; PRKAG2; LHB; PTGR1; PTGR2; PIK3C2B; PIK3C2A; PIK3C2G; OPA3; GATA6; CYP3A4; CYP3A5; GK; GBA2; POGLUT1; GM2A; TEX2; PTEN; PLTP; CYP26A1; CDS1; ACLY; FDX1; STARD5…
GO:0019054	modulation by virus of host process	0.00053357	0.00722809	TGFB1; VAPB; VAPA; EIF2AK4; CD4; CCR2; ZC3H12A; CPSF4; BCL2L11; NTRK3; ATG7; PABPN1; KPNB1; SLC25A6; BAD; CASP8; KPNA7; KPNA5; KPNA4; KPNA3; KPNA2; KPNA1; CCNK
GO:0051225	spindle assembly	0.000554545	0.00532634	TNKS; HDAC3; PIBF1; PLK1; BIRC5; CHMP4C; BIRC3; BIRC2; CHMP4B; PDCD6IP; HAUS3; RPS3; KIF11; CHMP3; MYBL2; KIF2A; CHMP1A; CHMP5; NEK6; TPX2; MAP9; CHD4; HAUS8; HAUS6; WRAP73; HAUS4; HAUS5; HAUS2; GOLGA2; MLH1; CEP97; RAB11A; CSNK1D; AURKA; AURKB; OFD1; CHEK2; HAUS1; ARHGEF10; ZNF207; CLASP1; CEP63; SENP6; KPNB1; CEP192; INO80; TPR; VPS4B; CHMP1B; RHOA; TUBGCP4; KIF3B; TUBGCP2; KIFC1; RCC1; FAM175B…
GO:0031577	spindle checkpoint	0.000590479	0.00364468	MAD2L2; LCMT1; MAD2L1; BUB1B; PLK1; BIRC5; ATM; NDRG1; XRCC3; MAD1L1; USP44; KLHL22; TAOK1; TTK; AURKB; GSG2; DUSP1; ZNF207; BUB1; PSMG2; BUB3; CENPF; TPR; ZW10; CSNK2A2; CSNK2A1; CCNB1; PCID2; TERF1; CDK5RAP2; APC; DYNC1LI1
GO:0098927	vesicle-mediated transport between endosomal compartments	0.000590479	0.00794605	SNX3; RILP; MYO1D; MAP2K2; MAP2K1; VPS11; DAB2; SORL1; PTPN23; SNX12; EEA1; MAPK3; WASH3P; MAPK1; MTMR2; SRC; RAB7A; RAB5A; SNX16; HOOK2; HOOK3; HOOK1; RDX; ANKRD27; AKTIP; SNF8; PIK3C3; RAB21; LMTK2; MSN; EZR; EMP2
GO:0071174	mitotic spindle checkpoint	0.000597639	0.00570062	MAD2L2; LCMT1; MAD2L1; BUB1B; PLK1; ATM; XRCC3; MAD1L1; USP44; KLHL22; TTK; PSMG2; DUSP1; ZNF207; BUB1; BUB3; CENPF; TPR; ZW10; CSNK2A2; CSNK2A1; CCNB1; PCID2; TERF1; APC; DYNC1LI1
GO:0098792	xenophagy	0.000599304	0.00570062	DPF3; PEX3; ZCCHC17; RFWD3; MRPS10; HILPDA; CD93; STOM; TNIK; RIPK2; TREM1; MDH1; CHAF1B; GABRA5; PEX13; EIF2S1; CHST3; PHYHIP; TEAD4; ASB2; MBD5; DNAAF2; OPTN; STAT2; SLC37A4; CALCOCO2; SLC35B3; SUPT3H; LMCD1; MAPK3; ITPKC; TMEM203; HIST1H3J; CD163L1; COX8A; TBK1; NOD1; FAM13B; REEP2; CLDN7; CCDC36; FGF14; MAP1A; ANXA5; LRSAM1; SNTG1; SERPINB10; ZNF681; FGF7; MRPS2; REP15; ATP1B1; HIST1H3B; HIST…
GO:0071482	cellular response to light stimulus	0.00061854	0.00824041	PTGS2; STK11; CALM2; CALM3; CALM1; CNGB1; GRK7; GRK4; SAG; MYC; MC1R; FNTA; FNTB; AQP1; XPA; NMT2; NMT1; MDM2; HYAL3; HYAL2; HYAL1; BAK1; RHBDD1; TRPM3; NFATC4; METAP1; METAP2; INO80; HIF1A; PTN; RUVBL2; USP47; TRIAP1; PIK3R1; PPP1R9B; CHEK1; SIRT1; GUCY2D; GUCY2F; CDC25A; CNGA1; TP53INP1; TP53; CERS1; PDE6B; PDE6A; PDE6G; ACTR5; CRIP1; HIST3H2A; GUCA1B; KDM1A; YY1; TMEM161A; ATR; OPN1MW; OPN3; P…
GO:0044773	mitotic DNA damage checkpoint	0.000620464	0.00824041	HUS1B; SYF2; RFWD3; RPS27L; CDKN1B; PLK3; ATM; CNOT6; CARM1; BAX; PRKDC; PLK2; BTG2; FOXO4; NEK11; SOX4; DGKZ; CCNA2; TP53; TIPIN; GADD45A; UBA52; TRIAP1; PCBP4; CNOT8; NBN; RAD9B; PML; CNOT2; TAOK3; CHEK2; MSH2; FANCI; CNOT4; PCNA; MDC1; RPS27A; RBL2; CDC25C; MUC1; PRMT1; HMGA2; CNOT6L; BLM; RBM38; RINT1; TNKS1BP1; E2F7; NPM1; AURKA; MDM2; MDM4; FOXN3; ARID3A; CCNB1; E2F4; CASP2; E2F1; CCND1; CN…
GO:0071103	DNA conformation change	0.000642896	0.00848289	HIST1H4C; HIST1H4B; HIST1H4A; HIST1H4F; HIST1H4E; HIST1H4D; HIST1H4K; HIST1H4J; HIST1H4I; HIST1H4H; HIST1H4L; ANP32B; ATRX; ASF1B; MIS18A; ZRANB3; H2AFB3; H2AFB2; SYCP3; CENPQ; RSF1; CENPO; DHX9; CENPM; CDKN2A; CENPK; OIP5; CENPI; STRA8; XPA; CDCA5; CENPA; SMARCAL1; IGHMBP2; TPR; CENPW; CENPV; HIST1H3G; BRD2; CENPP; NOC2L; H2AFX; H2AFY; PARP10; RBBP4; UBA52; DDX1; UBB; UBC; NCAPG; RBX1; HIST3H3; …
GO:0002520	immune system development	0.000647724	0.00243334	HIST1H4C; HIST1H4B; HIST1H4A; ZNF160; HIST1H4F; CRKL; HIST1H4D; HIST1H4K; HIST1H4J; HSPA9; STK11; HIST1H4L; HIPK2; B2M; ATPIF1; SGPL1; HIST1H4E; PTGER4; PIK3CD; CAMK4; TAZ; CTC1; IRAK3; HIST1H4I; WDR7; HIST1H4H; TFE3; IFNE; SP3; STK3; STK4; CSF3R; GATA2; GATA3; GATA1; ZNF675; HIPK1; BAK1; MMP14; ACVR1B; CDKN1C; ITGA4; RC3H1; RC3H2; SFXN1; SWAP70; LILRB3; LILRB2; LEO1; SOX13; JAK2; JAK3; NF1; HOXB…
GO:0008610	lipid biosynthetic process	0.000653446	0.00618575	PGAP1; CERS5; PRKAG1; PRKAG3; STK11; GPAT2; FDXR; SQLE; NDUFAB1; SGPL1; PIK3CA; NR0B1; CYP46A1; PIK3CD; TAZ; PIK3CG; SPTLC2; SPTLC3; SPTLC1; HTR2A; VAC14; PRKAG2; LHB; PIK3C2B; PIK3C2A; PIK3C2G; CYP3A4; PIK3C3; GK; PTEN; CDS1; ACLY; FDX1; STARD5; HSD17B12; UGCG; ALDH3A2; MGST2; GPLD1; PTGDS; CHKA; APOA2; SPTSSB; DGAT1; DGAT2; LSS; NR1H4; NR1H2; GPAA1; GGTLC1; CERS6; GGTLC2; PPARD; GPAM; INSIG2; I…
GO:0034599	cellular response to oxidative stress	0.000662711	0.0062204	ATP13A2; ADPRHL2; CD36; NQO1; AKT1; PDCD10; PYCR2; PYCR1; TXNDC2; GPR37; UBQLN1; NFE2L1; BAG5; DHRS2; MAP3K5; KLF4; RELA; KLF2; SOD2; AQP1; P4HB; GPR37L1; GLRX2; SLC25A24; MGMT; MDM2; BMP7; TXNDC8; PLEKHA1; GUCY1B3; DIABLO; ATP2A2; PARK7; KAT2B; HIF1A; NOX1; MGST1; DNM2; PINK1; ATP7A; ARNTL; SLC11A2; HSPH1; LRRK2; TRAP1; NONO; PPARGC1A; PPARGC1B; MTR; STK25; STK24; JAK2; TRPM2; SIRT2; SIRT1; ROMO…
GO:0051094	positive regulation of developmental process	0.000663425	0.0062204	DUOXA1; SLC6A3; RNF10; RAPGEF3; STK11; HIPK2; HIPK1; GPM6B; AGT; SEMA4D; LEF1; RAB11A; PTGER4; APBB1; RNF112; IRAK3; KDM2B; IRX3; GDF2; SLITRK4; SLITRK5; SLITRK2; LRRTM3; SLITRK1; CRB2; SERP1; SFRP1; STK4; MAMSTR; OPA1; GATA6; GATA4; GATA2; GATA3; GATA1; AKAP5; AKAP6; FOXA2; SGK1; IST1; CCND1; ENC1; TCF12; MMP14; TNFSF12; FAM20C; ACVR1B; ANO6; ITGA3; EPB41L5; ITGA5; CELF1; EDNRA; SERPINE2; ARNTL;…
GO:0030518	intracellular steroid hormone receptor signaling pathway	0.000681892	0.00636325	RNF14; CCNE1; ISL1; FKBP4; CRY2; DAB2; DYX1C1; RAN; NR0B1; CLOCK; MED12; PRMT2; MED17; SAFB; PER1; NR1I3; DNAJA1; PHB; ARID1A; KAT5; FOXA1; DDX5; GRIP1; TRIP4; PAK1; FOXP1; MED24; MED1; MED4; UFSP2; ARNTL; DAXX; UBE3A; PPARGC1A; PPARGC1B; JAK2; TGFB1I1; SIRT1; MED30; PMEPA1; RNF6; UBA5; NCOA6; RNF4; TAF7; EGLN2; ESR2; RBFOX2; PPP5C; BUD31; KDM3A; PARK7; DDX54; HDAC1; HDAC6; ARRB2; HEYL; NCOA1; SK…
GO:0042692	muscle cell differentiation	0.000690332	0.00905003	HDAC1; IFT20; ACTG1; TMOD3; KDM1A; ISL1; MAMSTR; AKT1; AFG3L2; MYL2; AGT; CAV2; CAV3; EHD2; ASB2; RARB; DDX39B; SETD3; SIX4; BHLHE41; RBPJ; SIX1; RORA; MAP3K5; HDAC9; TBX2; CAPN2; DMPK; EDN1; PTBP1; CDH2; WT1; DDIT3; WDR1; SPAG9; HEY2; PLCB1; NR2C2; HOMER1; SHOX2; MEG3; IFRD1; HMGCR; GATA6; CXCL10; GATA4; FBXO22; KRAS; SMO; AKAP6; TMOD4; BMP2; ARID1A; GSK3A; KIT; CDON; EPC1; SPEG; KIAA1161; CSRP2…
GO:1901699	cellular response to nitrogen compound	0.000694669	0.0064519	ERRFI1; ZCCHC11; PCSK9; MEN1; ATRX; DROSHA; AGT; ASS1; PIK3CA; PIK3CG; LMBRD1; IGF1R; DIAPH1; SLC38A9; APRT; PIK3C2A; AKAP5; AKAP6; AKAP7; GRB10; HCN3; AKAP9; COLEC12; ATP6V1D; ATP6V1F; ATP6V1A; GABRG2; ATP6V1H; UROS; GPLD1; IFIT1; HRH4; JAK2; JAK3; NR1H4; LIN28B; BLM; COL4A6; COL4A1; ZEB1; FLOT1; GFPT1; SESN1; SESN2; SESN3; SNIP1; SMAD1; RAP1A; PRKDC; TSC2; TSC1; HMBS; NCOA5; RXRA; PRKAR1B; ATP6…
GO:0009101	glycoprotein biosynthetic process	0.000706392	0.00920121	RPN1; RPN2; KCNE1; UBE2J1; TUSC3; GNPTAB; DHDDS; CHSY1; MAN1B1; ALG10; GORASP1; B3GNT4; B3GAT2; DCN; B3GNT5; ADAMTS7; B3GNT3; NDST2; NDST3; LMF1; MUC12; GOLGA2; OAS2; TMEM59; NECAB3; B3GALT4; B3GALT6; EXT2; EXT1; COG3; MUC2; MUC1; EXTL3; RAMP1; MUC6; MUC4; SERP2; SERP1; TNIP1; ALG1; EDEM3; ACOT8; EDEM1; MUC15; MUC13; MAN1A1; GATA1; DOLPP1; FUT11; TNKS2; DPY19L2P2; CSPG4; CSPG5; PARP16; MGAT4C; PA…
GO:0046620	regulation of organ growth	0.000707248	0.00650734	FLVCR1; PTK2; WT1; CARM1; TBX2; CTDP1; MAPK14; LATS2; FOXP1; MAPK11; TBX5; PIN1; CAV3; STK4; MYH6; CDK1; WWC3; WWC2; RBPJ; SMO; POR; KCNK2; PROX1; MAEL; NRG1; YAP1; DUSP6; BMP10; TGFBR2; ERBB4; ACACB; PTEN; SOD1; AKAP6; SERP1; FXN; MTOR; GATA6; DDX39B; SAV1; HEY2; SASH3; FGFR1; GJA1; CCNB1; HLX; STRA8; NOG; GSK3A; NOTCH1; MEF2C; IL7; BASP1; STK3; FGF20; RBP4; BCL2L11; WWC1; FOXC1
GO:0051983	regulation of chromosome segregation	0.000707248	0.00650734	TNKS; MAD2L2; SPAG5; MAD2L1; ZNF207; BUB1B; PLK1; HDAC8; ATM; PUM2; PUM1; XRCC3; KIF2C; NEK6; AXIN2; ECT2; MAD1L1; USP44; KLHL22; SMC5; ANAPC10; RB1; ANAPC4; TTK; DYNC1LI1; ESPL1; AURKB; DLGAP5; DUSP1; CUL3; SIRT2; RAD18; BUB1; PSMG2; BUB3; CENPF; CENPE; CDCA5; LCMT1; RCC2; SFPQ; TPR; ATRX; ZW10; HORMAD1; CSNK2A2; CSNK2A1; CCNB1; CDC26; UBE2C; PCID2; CDC23; H2AFY; RACGAP1; TERF1; NSMCE2; APC; CTC…
GO:0016482	cytosolic transport	0.000715757	0.006555	GBF1; ARFRP1; SRSF10; DAB2; DENND2A; SYS1; WASH3P; EVI5; MTMR2; RAB5A; SPAG9; TRIM27; MON2; VPS26A; PIK3C3; LMTK2; VPS26B; SYT7; MAGEL2; RGP1; SNX3; SNX2; SNX1; SNX6; SNX5; RILP; SNX8; RAB6A; RAB6B; RAB6C; EZR; GCC2; BET1L; SURF4; RAB7A; PIKFYVE; ANKRD27; AKTIP; AP1G1; DOPEY2; DOPEY1; SORT1; RNF126; SNF8; RHOBTB3; MSN; EHD3; KLHL20; MYO1D; DCTN1; AP1AR; SORL1; SNX16; SNX12; TBC1D5; TMED9; MAPK3; …
GO:0006650	glycerophospholipid metabolic process	0.000723777	0.00936761	PGAP1; TPTE2; TRAT1; PTDSS1; ACP6; PI4K2B; TMEM55B; APOC1; SLC44A1; GPAM; SMG1; SMPD4; PIK3CA; ZP3; PIK3CD; INPP4B; TAZ; PIK3CG; PLA2G6; MTMR8; PIK3R3; MTMR4; PIP4K2A; MTMR2; MTMR1; PIP4K2B; ERBB2; ERBB3; ERBB4; ETNK2; PCYT2; INPP5B; GPAT2; IMPA1; PIK3C2A; PIK3C2G; GNPAT; DBI; FGFR4; PIK3C3; PAFAH1B1; FGFR3; IP6K2; FGFR1; PCYT1A; INPP5A; PLD6; PCYT1B; INPP5D; INPP5E; INPP5F; AGPAT2; ACSL3; PTPN11…
GO:0051960	regulation of nervous system development	0.000732107	0.00941545	DUOXA1; RNF10; RYK; STK11; FKBP4; B2M; GORASP1; L1CAM; DBN1; SEMA4B; SEMA4C; SEMA4D; SEMA4F; KIAA0319; DLG1; ITPKA; APBB1; PTGER3; ZSWIM6; RNF112; THY1; IRX3; SLITRK4; SLITRK5; SLITRK2; LRRTM3; WDR1; SLITRK1; IFRD1; OPA1; GATA2; GATA3; SNAP25; IST1; PTEN; ENC1; TCF12; LRP8; TCF4; ITGA3; NDNF; PLXNA4; SERPINE2; ARNTL; NF2; NF1; TTL; GDF11; PDLIM5; NKX6-2; HOXB3; CUX1; VEGFA; MMD; GDI1; ZEB1; BNIP2…
GO:0051345	positive regulation of hydrolase activity	0.000755321	0.00965291	HSPA2; ERRFI1; SUMO1; SBF1; ANP32B; AGT; SEMA4D; GAPVD1; DLG4; RAB3IP; SEMG2; THY1; ARHGEF10; ARHGEF11; ARHGEF12; ARHGEF17; ARHGEF18; ARHGEF19; CAMK2G; MTCH1; GMIP; DEPDC1B; RSU1; ADRA1A; AKAP6; PLEKHG3; RAPGEF5; PARP16; GM2A; CHN1; BAK1; ARHGAP17; STARD8; ARHGAP10; ARHGAP18; ARHGAP19; MMP14; RPS27L; CDKN1B; ITGA6; GPLD1; DENND4A; DENND4B; EDNRA; FZD10; IQSEC2; TBC1D9B; APOH; AHSA1; AHSA2; FIS1; …
GO:0031570	DNA integrity checkpoint	0.000755393	0.00463066	HINFP; RAD17; PLK1; RAD9B; PLK3; PLK2; DDX39B; UIMC1; GADD45A; STRA8; MUC1; PRMT1; RINT1; BRD4; MDM2; MDM4; THOC5; RBBP8; CCND1; PTPN11; GTSE1; H2AFX; SFN; UBA52; UBB; UBC; TOP2A; HUS1B; FZR1; SYF2; RPS27L; CDKN1B; RPS27A; CARM1; RAD1; MAPKAPK2; NEK6; FAM175A; TRIAP1; ATRIP; PCBP4; TIPRL; CHEK2; RBM38; CHEK1; CDC25C; BLM; TP53; RNASEH2B; CDC14B; FBXO31; TFDP2; TFDP1; PPP2R5C; RFWD3; CLOCK; ATM; P…
GO:1901605	alpha-amino acid metabolic process	0.000786021	0.00716516	GHR; CKB; SLC6A8; CDO1; AGXT2; OAT; PAH; PYCR2; PYCR1; ASS1; OGDH; LGSN; AHCYL2; ADSSL1; PARK7; DNMT1; ATP2B4; GOT2; DCT; GOT1; PFAS; HMGCL; EIF2B2; P4HB; AASDHPPT; SLC25A21; PHGDH; SHMT2; SHMT1; GMPS; HOGA1; PYCRL; MSRA; MTRR; APC; CPS1; TYR; SLC7A7; ASNS; DTD1; GLUL; DNMT3A; NOX4; SLC25A32; ATP7A; GLDC; SIRT4; MRI1; NR1H4; HNMT; DLD; IL4I1; DDO; ALDH5A1; GART; MCCC2; MCCC1; ICMT; IVD; EGLN2; EG…
GO:0009755	hormone-mediated signaling pathway	0.000796178	0.00484748	RNF14; UBE3A; GHR; ISL1; ADIPOR2; FKBP4; RB1; DAB2; DYX1C1; RARB; RARG; RAN; NR0B2; NR0B1; HDAC6; THRB; RORB; RORA; THRA; MED14; ARID1A; PRMT2; MED17; SAFB; NR2C2; PER1; ABHD2; BMP7; DNAJA1; PHB; PTPN11; ACSL1; KAT5; NR1I3; DDX5; RNF6; REN; RNF4; PAK1; VDR; FOXA1; GRIP1; ESRRG; MED1; MED4; TSHR; CRH; UFSP2; ARNTL; DAXX; OR51E2; PRLR; CCNE1; PPARGC1A; PPARGC1B; LANCL2; JAK2; NR5A2; NR1H4; TGFB1I1;…
GO:1901700	response to oxygen-containing compound	0.000817243	0.00494211	HSF1; ZCCHC11; PCSK9; ERRFI1; MEN1; B2M; IFNAR1; PDCD10; AGT; ASS1; LGALS1; BYSL; SDF4; PTGER4; PIK3CA; PTGER1; PIK3CG; ADPRHL2; RAB11B; IRAK2; PIK3R3; HEBP2; IRAK1; SLPI; IGF1R; RBBP8; GPR37L1; MUC1; SLC38A9; APRT; PIK3C2A; SMARCD1; CXCL10; GATA4; PIK3C3; GK; GATA3; CXCL16; AKAP6; AKAP7; CCND1; GRB10; HCN3; LITAF; AKAP9; BAK1; AHR; PTEN; COLEC12; PHPT1; MMP15; ATP6V1F; ATP6V1A; ATP2A2; ALDH3A2; …
GO:0051101	regulation of DNA binding	0.000830667	0.00753725	MDFI; KDM1A; LIF; HDAC2; CDCA5; TGFB1; SUMO1; ISL1; ERCC2; KAT2A; SMO; HIPK2; HABP4; MYOCD; HAND2; PITX2; WFIKKN1; LHX2; CEBPG; CALM3; HEY1; CALM1; TWIST1; ID2; CPNE1; ACD; JUN; NSD1; RB1; KLF4; JAK2; HMGB2; MSX1; MSX2; MAD2L2; HMGB1; ZFP90; SIN3A; PLAUR; SIRT2; DDIT3; ZNF462; ZBTB7C; HMGA2; TNKS; CTNNBIP1; TFAP4; PARP1; RSF1; HDAC8; PER2; PARK7; PPARA; CALM2; LEF1; HEY2; GATA3; WNT3A; GATA1; NFI…
GO:0052192	movement in environment of other organism involved in symbiotic interaction	0.000849392	0.00310699	TSG101; TRIM11; TRIM13; TRIM15; TRIM32; TRIM31; CHMP4C; VAPB; VAPA; IST1; CHMP3; MID2; CAV2; VPS37B; PML; DDB1; CHMP4B; RAB7A; TRIM28; TRIM25; TRIM26; TRIM27; TRIM35; VPS4B; TRIM62; ZNF502; TRIM8; PPID; TRIM5; PPIA; VPS4A
GO:0052126	movement in host environment	0.000849392	0.00510205	TSG101; TRIM11; TRIM13; TRIM15; TRIM32; TRIM31; CHMP4C; VAPB; VAPA; IST1; CHMP3; MID2; CAV2; VPS37B; PML; DDB1; CHMP4B; RAB7A; TRIM28; TRIM25; TRIM26; TRIM27; TRIM35; VPS4B; TRIM62; ZNF502; TRIM8; PPID; TRIM5; PPIA; VPS4A
GO:0031076	embryonic camera-type eye development	0.000849392	0.00760206	FRS2; TBX2; HIPK2; HIPK1; PITX2; ALDH1A2; ALDH1A3; FZD5; RARG; TFAP2A; TULP3; SIX3; TH; PROX1; CITED2; KDM2B; PHACTR4; FOXF2; STRA6; SP3; PAX6; PAX2; ZEB1; WDR19; BMP7; ARID1A; TWIST1; RDH10; WNT16; WNT5A; PPP1R13L
GO:0019076	viral release from host cell	0.000849392	0.00760206	TSG101; TRIM11; TRIM13; TRIM15; TRIM32; TRIM31; CHMP4C; VAPB; VAPA; IST1; CHMP3; MID2; CAV2; VPS37B; PML; DDB1; CHMP4B; RAB7A; TRIM28; TRIM25; TRIM26; TRIM27; TRIM35; VPS4B; TRIM62; ZNF502; TRIM8; PPID; TRIM5; PPIA; VPS4A
GO:0035890	exit from host	0.000849392	0.00760206	TSG101; TRIM11; TRIM13; TRIM15; TRIM32; TRIM31; CHMP4C; VAPB; VAPA; IST1; CHMP3; MID2; CAV2; VPS37B; PML; DDB1; CHMP4B; RAB7A; TRIM28; TRIM25; TRIM26; TRIM27; TRIM35; VPS4B; TRIM62; ZNF502; TRIM8; PPID; TRIM5; PPIA; VPS4A
GO:0035891	exit from host cell	0.000849392	0.0107873	TSG101; TRIM11; TRIM13; TRIM15; TRIM32; TRIM31; CHMP4C; VAPB; TRIM35; IST1; CHMP3; MID2; CAV2; VPS37B; VAPA; PML; DDB1; CHMP4B; RAB7A; TRIM28; TRIM25; TRIM26; TRIM27; VPS4A; VPS4B; TRIM62; ZNF502; TRIM8; PPID; TRIM5; PPIA
GO:0044068	modulation by symbiont of host cellular process	0.000889885	0.00787902	TGFB1; VAPB; VAPA; EIF2AK4; CD4; CCR2; ZC3H12A; CPSF4; BCL2L11; NTRK3; ATG7; PABPN1; KPNB1; SLC25A6; SERPINB9; TNIP1; BAD; CASP8; KPNA7; KPNA5; KPNA4; KPNA3; KPNA2; KPNA1; CCNK
GO:0071417	cellular response to organonitrogen compound	0.000891795	0.00787902	PTGS2; KCNE1; IL1RL1; GHR; ERRFI1; POR; MEN1; PPARGC1A; AKT1; AKT2; PCSK9; RAPGEF1; RAPGEF2; RAPGEF3; LEPROT; APLP1; AGT; CAV2; MDM2; LAMTOR1; CAV1; LMBRD1; GPAM; BCAR1; PIK3CA; DNMT1; ATP6AP1; GNG11; NTRK2; PIK3CG; INHBB; MARCKS; NAMPT; CAPN2; ATP6V1E2; EDN1; PIK3R3; RELA; GOT1; TRPV1; RNASEL; KL; PIK3R2; WT1; IGF1R; DIAPH1; ATP6V0E2; AQP1; SLIT2; SOCS2; SLC38A9; RANGAP1; ENPP1; ATP6V1H; APRT; P…
GO:0043489	RNA stabilization	0.000892342	0.00787902	ELAVL1; CIRBP; MAPK14; MAPKAPK2; AXIN2; TIRAP; HNRNPU; ANGEL2; RBM10; PABPC1; MYD88; HNRNPD; ZFP36; DHX9; THRAP3; HNRNPA0; MTOR; IGF2BP1; TARDBP; SYNCRIP; HNRNPC; E2F1; PAIP1; RBM38; APOBEC1; GDNF; DKC1; YBX1
GO:0040012	regulation of locomotion	0.000892429	0.00532483	RYK; STK10; SCG2; PDCD10; SEMA4B; AGT; SEMA4D; SEMA4F; CEACAM1; PTGER4; PIK3CD; PTGER3; ZSWIM6; SEMG2; THY1; IGF1R; DIAPH1; OSBPL8; CXCL10; GATA3; CXCL16; GTSE1; PTEN; ARHGAP18; MMP14; LGR6; EVL; ACVR1C; ACVR1B; ANO6; ITGA3; ITGA4; ITGA5; GPLD1; EDNRA; SWAP70; SERPINE2; PHLDA2; SEMA4C; WDR44; JAM3; MST1; APOH; CCL28; JAK2; NF2; NF1; CCL25; CCL24; CCL26; PPARD; VEGFA; VEGFB; VASH1; NOG; GPSM3; ZNF…
GO:0032990	cell part morphogenesis	0.000901261	0.00792225	RYK; STK11; GPM6A; L1CAM; SEMA4B; SEMA4C; SEMA4D; SEMA4F; RAB11A; LHX2; LHX3; DLG4; LHX9; APBB1; APBB2; ZSWIM6; THY1; SLITRK4; POLG2; SLITRK2; SLITRK3; SLITRK1; MEG3; IFRD1; GATA3; AKAP5; DBNL; PTEN; PLXNA1; EVL; EIF2AK4; PANK2; GAP43; TTL; PDLIM5; CUX1; NFASC; VEGFA; GDI1; NTNG1; RPS6KA5; NOG; WDR36; FBXO31; MYH10; NRN1; SMAD4; RET; SRGAP2; SPTA1; S100A6; RIMS2; LAMA2; CORO1B; CORO1C; NTN1; TBCE…
GO:0060627	regulation of vesicle-mediated transport	0.000909834	0.00796206	SCFD1; WNT3A; ATP13A2; SYTL1; VPS4B; MFGE8; RAB4A; LYPLA1; CCR2; CD36; SNAP91; B2M; PCSK9; APOC1; DAB2; CAV3; AXL; CAV1; RAB11A; DLG4; SYT13; PPT1; PIK3CB; SYTL2; ATP6AP1; MIB1; CACNA1G; PLA2G6; RAB11B; SYTL4; MAGI2; EVI5; SYNJ1; FGG; FGA; FGB; DOC2A; SCAMP5; RAB5A; SYT14; RAB5C; RAB5B; ADPRHL1; AHI1; RPH3A; PROM2; SEC24B; TBCK; SGSM2; GATA2; SNX33; CADPS2; SYT8; RAB27A; TSC2; PINK1; INPP5F; CNN2…
GO:0048313	Golgi inheritance	0.000911894	0.0115091	YWHAZ; VRK1; MAPK3; PLK3; VCPIP1; STX5; MAP2K1; MAP2K2; CDK1; GOLGA2; MAPK1; STK25; PDCD10; GBF1
GO:0048545	response to steroid hormone	0.000916944	0.00798877	CD38; PTGS2; AGL; CALCOCO1; GHR; ERRFI1; ISL1; CDO1; SMYD3; CATSPER1; FKBP4; ABHD2; IL22; RB1; NKX2-2; DAB2; DYX1C1; ASS1; PAM; CAV1; SOX30; RARB; CALM2; CALM3; RARG; CALM1; PTGER4; NR0B2; NR0B1; HDAC6; THRB; RORB; RORA; PTGER3; PARK7; EDN1; MED14; RELA; GOT1; RBM14; DDX54; SHC1; SSTR2; AQP1; PRMT2; MED17; SAFB; NR2C2; PER1; TGFB1I1; ATP2B1; NR1I3; KRAS; BMP7; BMP6; DNAJA1; SOCS1; SOCS3; FN1; NR1…
GO:0035383	thioester metabolic process	0.00097071	0.00575354	HSD17B12; DGAT2; FAR2; BAAT; FAR1; TECR; ACOT11; ACSF2; GCDH; PDHX; ELOVL6; OGDH; KYNU; ELOVL7; DGAT1; PPT1; PPT2; ACACB; OXSM; SUCLG1; PDPR; ELOVL5; FASN; GLYAT; PDHB; ACOT13; HSD17B4; ACSS1; ELOVL3; GPAM; PDHA1; AADAT; THEM4; DLD; HMGCL; ACSS2; SLC25A1; ACSF3; ACSM2A; SCD5; PDP1; PDP2; DLAT; MVD; ACOT8; ACOT9; ACOT7; ACOT4; MVK; ACOT12; NUDT7; ACOT1; MLYCD; DLST; SUCLA2; ACSL1; HNF4A; ACSL4; EL…
GO:0006637	acyl-CoA metabolic process	0.00097071	0.00841994	HSD17B12; DGAT2; FAR2; BAAT; ELOVL2; ACOT11; ACSF2; GCDH; PDHX; ELOVL6; OGDH; KYNU; ELOVL7; DGAT1; PPT1; PPT2; ACACB; OXSM; SUCLG1; PDPR; ELOVL5; FASN; FAR1; PDHB; ACOT13; HSD17B4; ACSS1; ELOVL3; GPAM; PDHA1; AADAT; THEM4; DLD; HMGCL; ACSS2; SLC25A1; ACSF3; ACSM2A; SCD5; PDP1; PDP2; DLAT; MVD; ACOT8; ACOT9; ACOT7; ACOT4; MVK; ACOT12; NUDT7; ACOT1; MLYCD; TECR; DLST; SUCLA2; ACSL1; HNF4A; ACSL4; E…
GO:0051336	regulation of hydrolase activity	0.00098122	0.00847378	HSPA2; ERRFI1; SUMO1; SBF1; ANP32B; AGT; SEMA4D; GAPVD1; DLG4; RAB3IP; CDC42SE1; ATPIF1; SEMG2; TIAM2; THY1; ARHGEF10; ARHGEF11; ARHGEF12; ARHGEF17; ARHGEF18; PPP2R2D; CAMK2G; PPP2R2A; FN1; PPP2R2C; CRB2; GMIP; CREB3; RSU1; ADRA1A; AKAP6; PPP1R9B; LMTK3; COL7A1; RAPGEF5; TRAPPC1; GM2A; CHN1; BAK1; ARHGAP17; STARD8; IFT57; ARHGAP10; ARHGAP18; ARHGAP19; MMP14; RPS27L; RRP1B; CDKN1B; RAPGEF3; ITGA6;…
GO:0042493	response to drug	0.000983196	0.00578921	CD38; PTGS2; RPN2; TFAP2B; ADD3; TIMP2; MFSD10; POR; GNPAT; MDM2; SLC1A3; IKBKB; CA9; B2M; TIMP4; PSMB9; RAPGEF3; HDAC5; PLIN2; GATA4; OGG1; CAV1; MAPK9; BLOC1S3; CERS1; PTGER4; PARK7; DNMT1; PRNP; CARD9; PTGER3; SLC12A5; TFRC; NDUFA10; CDH1; CDH3; CROT; PFAS; NME1; DDIT3; SOD2; PMS2; AQP1; CENPF; SRP14; SRP68; SFRP1; RET; MGMT; GATA6; CYP3A4; GK; GATA3; TBXA2R; NKX6-1; ADRA1A; PPP1R9B; SOCS1; AD…
GO:0032259	methylation	0.000998609	0.00355915	TRMT112; BCOR; METTL2B; TFB1M; FBXO11; TRMT61A; MEN1; TRMT61B; SETD1A; HIST1H1D; PIWIL4; ZCCHC4; HIST1H1E; KIAA1429; TRMT11; SETD2; WBSCR22; KDM4B; PHF19; PIK3CA; TFB2M; DNMT1; CIAPIN1; MOV10L1; SETD4; METTL23; METTL18; KDM2A; COQ3; METTL10; MYB; SETDB1; SETDB2; WDR5; WDR4; TRIM28; PRMT2; PRMT3; PRMT1; PPP2R2A; PRMT7; TDRD5; MAT1A; IWS1; MEPCE; MEG3; DMRTC2; MGMT; SETD3; ATF7IP; GATA3; SETD7; SET…
GO:0046785	microtubule polymerization	0.00102291	0.00879525	CAPZB; STMN1; CDKN1B; ARL2; FKBP4; NDE1; TPPP3; RPS3; FBXO5; ABL1; CAV3; CAV1; SLC39A12; BLOC1S2; TPPP; CLIP1; CLIP3; GOLGA2; TUBG2; RANBP9; RGS2; MAPRE1; ZNF207; CLASP2; CLASP1; MAP7D3; CSNK1D; FES; PSRC1; SGK1; SLAIN2; TBCD; AKAP9; TUBG1; EML2; TERF1; TUBGCP2; TUBGCP3; TUBGCP4; TUBGCP5; TUBGCP6
GO:0030097	hemopoiesis	0.0010369	0.00887679	HIST1H4C; HIST1H4B; HIST1H4A; HIST1H4F; HIST1H4E; HIST1H4D; HIST1H4K; HIST1H4J; HSPA9; STK11; HIST1H4L; HIPK2; B2M; ATPIF1; SGPL1; PTGER4; PIK3CD; CAMK4; TAZ; CTC1; HIST1H4I; WDR7; HIST1H4H; TFE3; IFNE; SP3; STK3; STK4; CSF3R; GATA2; GATA3; GATA1; ZNF675; HIPK1; BAK1; MMP14; ACVR1B; CDKN1C; ITGA4; RC3H1; RC3H2; SFXN1; LILRB3; LILRB2; LEO1; SOX13; JAK2; JAK3; NF1; HOXB8; TMEM91; HOXB3; HOXB7; HOXB…
GO:0007389	pattern specification process	0.00104091	0.00608896	BPTF; PGAP1; TCTN1; DNAH11; CRKL; WLS; ISL1; HOXC10; CDX2; PCSK6; PCSK5; HIPK2; GSC; FZD5; NKX2-2; FEZF1; DYX1C1; MLLT3; FKBP8; GLI2; LHX2; LHX3; APC2; RARG; CHSY1; PPP2R3A; RBPJ; SIX1; ROR2; MICAL2; RELN; NKX3-2; EDN1; NKX6-2; MKKS; NKX6-1; OOEP; IRX3; IRX2; C2CD3; TMED2; TTC8; DDIT3; HOXD9; ERBB4; LRRC6; EVX1; TDRD5; HOXD3; SFRP1; RFNG; GATA4; SNAI1; TMEM107; MSX2; FGFR1; BMP7; TBX2; PLD6; DYNC…
GO:0044282	small molecule catabolic process	0.00104636	0.00891898	ACADVL; PCCB; GK5; NUDT15; CDO1; AGXT2; AKT1; AKT2; OAT; AMACR; SLC27A4; PAH; CYP4F2; CYP4F3; ENOSF1; OGDH; TRERF1; CYP4F12; TKTL1; PARK7; CPT2; PFKM; THNSL2; CYP39A1; GOT2; GOT1; MTMR2; ADO; TWIST1; LIPE; GPI; NPL; HK2; HK1; HAGHL; BCAT1; CYP26C1; IMPA1; IMPA2; CYP24A1; ACOT8; ACOT4; GK; ATP2B4; SHMT1; HOGA1; INPP5E; ALDH1L2; INPP5K; TPI1; ECHS1; LPIN1; CYP26A1; MTRR; MMAA; ALDH5A1; DDAH1; DDAH2…
GO:1903844	regulation of cellular response to transforming growth factor beta stimulus	0.00109545	0.0137405	TGFBR3; TGFB3; SNX6; TGFBR2; CDKN1C; SMAD6; SMAD7; MEN1; SMAD2; SDCBP; STK11; GLG1; LTBP4; RPS27A; MYOCD; DNM2; DAB2; PIN1; NKX2-1; CAV2; CAV3; PEG10; CAV1; SMURF1; ZNF451; SMURF2; PBLD; PPM1A; MECOM; LEMD3; TRIM33; HTRA1; SMAD4; STRAP; ZNF703; TGFB1I1; CITED1; FURIN; CDKN2B; FLCN; TGFBR1; ITGA3; VASN; RASL11B; LTBP1; ENG; RNF111; PMEPA1; FBN1; BAMBI; SNW1; SKIL; CITED2; GIPC1; ZEB1; ING2; CIDEA;…
GO:0007018	microtubule-based movement	0.00110012	0.00933682	DNAH14; IFT27; DYNLL1; DNAH11; DNAH12; RPGR; NEFH; DNAH17; KIFAP3; IFT20; DYX1C1; KIF2A; KIF2C; LRPPRC; UXT; BLOC1S3; RSPH4A; BLOC1S1; CLN3; DLGAP5; MKKS; IFT57; SOD1; CENPE; CCDC151; OPA1; PAFAH1B1; KIFC1; KIF25; KIF5A; KIF5B; KIF5C; KIF23; KIF22; STARD9; UBB; KIF24; KLC1; KLC3; APP; IFT43; RHOT2; PCM1; RAB6A; HIF1A; FMN2; CLTA; RFX3; AP2S1; WDR43; DNAH10; IFT122; HYDIN; MAP1B; DPCD; KIF9; KIF6;…
GO:1901607	alpha-amino acid biosynthetic process	0.00112431	0.0139598	GAMT; APIP; DHFR; EIF2B4; EIF2B2; SHMT2; EIF2B1; GLUL; OAT; PAH; PYCR2; PYCR1; GLS; CTH; NOXRED1; CAD; ADI1; MTHFD2L; LGSN; ASS1; PARK7; PLOD1; ATP2B4; THNSL1; ASNS; GOT2; ALDH18A1; GOT1; ASL; ENOPH1; NAGS; MTR; SEPHS2; ASNSD1; MRI1; PADI1; PADI3; GGT1; PHGDH; AGXT2; MTAP; THNSL2; SHMT1; AASDHPPT; ALDH4A1; MTHFD1; PSPH; PYCRL; GLUD2; PSAT1; CBS; MTRR; AHCY; CPS1; SLC1A3
GO:0030038	contractile actin filament bundle assembly	0.00112668	0.0139598	ITGB1; SYNPO; BAG4; KISS1R; LIMK1; ALMS1; SORBS1; PTK2B; NOX4; ARRB1; RAPGEF3; EVL; ARHGAP6; ITGB1BP1; ARHGEF10L; ZYX; TSC1; PPM1F; PPM1E; AMOT; SLC9A1; WASF2; PPFIA1; PTGER4; TAC1; S1PR1; ARHGEF5; PFN2; TPM1; NF2; PIK3R1; PPP1R9A; MKKS; DLC1; CUL3; ARHGEF10; SRC; SRF; CLASP2; CLASP1; RAC1; TTC8; GPR65; MTOR; PDCD10; PRKCQ; RHOA; FRMD7; FHOD1; SFRP1; ARAP1; TMEFF2; INPP5K; SDC4; ROCK1; ROCK2; PFN…
GO:0071383	cellular response to steroid hormone stimulus	0.00113624	0.013993	RNF14; ERRFI1; UBE3A; ISL1; FKBP4; ABHD2; RB1; DAB2; DYX1C1; ASS1; RARB; RARG; RAN; NR0B2; NR0B1; HDAC6; THRB; RORB; RORA; THRA; EDN1; MED14; AQP1; PRMT2; MED17; SAFB; NR2C2; PER1; ATP2B1; NR1I3; BMP7; DNAJA1; PHB; ARID1A; PAQR8; KAT5; AHR; DDX5; RNF6; STC1; RNF4; PAK1; CCL2; VDR; FOXA1; GRIP1; ESRRG; MED1; UBE2L3; MED4; CRH; UFSP2; ARNTL; DAXX; OR51E2; CARM1; CCNE1; PPARGC1A; PPARGC1B; NPC1; JAK…
GO:0043903	regulation of symbiosis, encompassing mutualism through parasitism	0.00114807	0.00970195	TAP1; TRIM11; TRIM13; TAP2; TRIM15; TRIM14; CD36; CCNT1; FBLN1; CAV2; LEF1; GSN; SUPT5H; DYNLT1; OAS1; OAS3; TARDBP; RNASEL; IFITM3; IFITM2; IFITM1; TRIM28; TRIM25; TRIM26; TRIM27; OASL; TNIP1; MYD88; GTF2F1; GTF2F2; INPP5K; TAF11; PARP10; DDX5; BST2; MAVS; OSBP; CCNK; TSG101; TRIM38; TRIM32; TRIM31; TRIM35; MX1; RSAD2; IFIT1; TIRAP; ADAR; JUN; VPS37B; DERL1; ISG15; NR5A2; CAV1; TOP2A; RAB7A; POL…
GO:0006900	membrane budding	0.00116383	0.00979312	TSG101; SNX3; GOLPH3; SEC24C; SEC31A; RILP; TRAPPC5; CHMP4B; CD59; VAPB; VAPA; VPS37B; VPS37A; SEC23IP; MCFD2; CHMP3; SEC16A; CHMP4C; SAR1B; CHMP5; TMED10; TGFA; AREG; CNIH3; SEC23A; TRAPPC2L; SCFD1; ARF1; VPS37D; VPS37C; GOLGA2; NSF; CSNK1D; PPP6C; TRAPPC10; SEC24B; FNBP1L; VTA1; GORASP1; CUL3; PRKCI; KLHL12; ATP8A1; LRSAM1; SERPINA1; RAB1A; SEC13; CTSC; BET1; TRAPPC4; CTSZ; USO1; SNF8; VPS4B; P…
GO:0001501	skeletal system development	0.00117071	0.00980908	MCPH1; FGFRL1; EBP; RYK; COL11A2; PLEKHA1; UNCX; BBX; MEX3C; PCSK5; GLG1; ZFAND5; ANKRD11; MEIS1; MBTD1; SEMA4D; HDAC4; DLG1; ETS2; ADAMTS7; RARB; SLC39A3; GHR; RARG; GLI3; PTGER4; TIMP1; ACD; ATP6AP1; SIX1; ROR2; NPPC; SMAD5; EDN1; RELA; PIP4K2A; NPR2; NPR3; TCOF1; HOXD9; EXT1; PRPSAP2; SP3; FLI1; HOXD1; HOXD3; SERP1; SHOX2; MED1; MSX1; SNAI2; SNAI1; PAFAH1B1; FGFR3; FGFR1; BMP7; BMP6; PRKRA; BM…
GO:0043392	negative regulation of DNA binding	0.00119032	0.0145707	MDFI; TNKS; HDAC2; ZFP90; KDM1A; SUMO1; HMOX1; HABP4; SMO; HAND2; WFIKKN1; LHX2; HEY1; CPNE1; JUN; JAK2; MSX1; MSX2; MAD2L2; SIN3A; DDIT3; SRI; HMGA2; RSF1; PER2; PPARA; LEF1; HEY2; GATA1; NFIB; ZNF675; E2F1; TFAP4; ID2; ID1; CTNNBIP1; ZNF462; SP100
GO:0042180	cellular ketone metabolic process	0.00119674	0.00695507	PTGS2; ACADVL; PSMF1; PRKAG2; NQO1; AKT1; AKT2; PIBF1; CYP2W1; APOC1; CYP4F2; CAV1; CACNA1H; DHRS4; CYP4F11; GOT2; GLO1; ABCD2; GPI; HAGHL; PNKD; HMGCR; PSMC1; FGFR4; GK; ATP2B4; NUCB2; MLYCD; BMP6; BMP2; MID1IP1; APC; SLC7A7; AZIN1; ACADL; PDHX; PANK2; DGAT2; PPARGC1A; NCOR2; CEACAM1; PDPR; NR1H4; PDHB; NR1H2; SIRT1; PRKAB2; SIRT5; DLD; PPARG; PDP2; DLAT; INSIG2; INSIG1; AKR7A2; KDSR; ERLIN2; PD…
GO:0006928	movement of cell or subcellular component	0.0012316	0.00711148	IFT27; IFT20; RYK; SUMO1; STK10; SCG2; GPM6A; L1CAM; PDCD10; TYK2; AGT; SEMA4D; SEMA4F; KIAA0319; RAB11A; OGDH; LHX3; BLOC1S3; BLOC1S2; BLOC1S1; DISC1; PTGER4; PIK3CA; PIK3CB; PIK3CD; APBB2; PIK3CG; ZSWIM6; SEMG2; MEMO1; THY1; IRAK4; SIRPG; ARHGEF11; IGF1R; DIAPH1; SIRPA; KIF26A; CAPZA1; TNS3; OSBPL8; MEG3; CSF3R; OPA1; CXCL10; GATA4; GATA2; GATA3; CXCL16; AKAP4; PODXL; PPP1R9B; TUBB4B; GTSE1; GR…
GO:0072175	epithelial tube formation	0.00128575	0.0107273	PODXL; SEMA4C; DVL2; LHX2; SPINT1; RARG; SIX4; DEAF1; MIB1; KDM2B; IRX3; IRX2; IFT52; IFT57; STK3; STK4; SEC24B; SETD2; GATA3; RPS7; ARID1A; FUZ; HIF1A; VANGL2; PLXNB2; STIL; TULP3; TCTN1; MKS1; IFT122; PAX2; GLMN; PAX8; ZEB2; MTHFD1; MTHFD1L; SDC4; SHROOM3; PFN1; WNT5A; RALA; RET; SIX1; NPHP3; TSC2; TSC1; FZD1; FZD2; FZD3; TMED2; FZD6; KDM6A; CITED2; DLC1; PHACTR4; CECR2; CELSR1; CC2D2A; KAT2A; …
GO:0010001	glial cell differentiation	0.00128819	0.0156743	LIF; AKT1; AKT2; BOK; MXRA8; NKX2-2; NKX2-1; GSN; SPINT1; NTRK2; NTRK3; RNF112; RELN; RELA; CDH2; ERBB2; ERBB3; EIF2B5; WDR1; SOD1; EIF2B3; CLCF1; PHGDH; KRAS; NKX6-2; NKX6-1; BMP2; PTPN11; FA2H; VIM; PTEN; TLR4; HDAC11; HDAC10; DRD3; DMD; POU3F2; NDRG1; SERPINE2; GAP43; NF1; DLX1; DLX2; SIRT2; CSK; METRN; PPARG; PAX6; DAG1; PAX2; LAMC3; FGF5; LPAR1; SH3TC2; NOG; HES1; NAB1; SOX8; NAB2; HDAC2; TG…
GO:0048255	mRNA stabilization	0.00129859	0.0157068	ELAVL1; CIRBP; MAPK14; MAPKAPK2; AXIN2; TIRAP; HNRNPU; ANGEL2; RBM10; PABPC1; MYD88; HNRNPD; ZFP36; DHX9; THRAP3; HNRNPA0; MTOR; IGF2BP1; TARDBP; SYNCRIP; HNRNPC; E2F1; PAIP1; RBM38; APOBEC1; GDNF; YBX1
GO:1901701	cellular response to oxygen-containing compound	0.00130184	0.0108157	ERRFI1; ZCCHC11; PCSK9; MEN1; B2M; PDCD10; AGT; ASS1; AKR1B1; BYSL; PTGER4; PIK3CA; PTGER3; IRAK2; LMBRD1; IRAK1; IGF1R; MUC1; SLC38A9; APRT; PIK3C2A; SMARCD1; CXCL10; GATA4; CXCL16; AKAP6; AKAP7; MAX; HCN3; LITAF; AKAP9; COLEC12; PHPT1; ATP6V1D; ATP6V1F; ATP6V1A; ATP6V1H; MGST1; FZD10; LILRB2; DGAT2; DAB2IP; HRH4; JAK2; JAK3; NR1H4; MPV17; BLM; COL4A6; PPARD; COL4A1; ZEB1; BNIP3; TFAP4; PINK1; P…
GO:0044272	sulfur compound biosynthetic process	0.0013183	0.010877	GSS; GSTA4; CDO1; CHSY1; B3GNT4; OGN; B3GAT2; DCN; B3GNT3; PPT1; PPT2; NDST3; ELOVL3; B3GALT6; EXT2; EXT1; SP1; SLC25A1; EXTL3; XYLT2; MAT1A; ACOT8; ACOT9; ACOT7; ACOT4; B4GALT3; CNDP2; ACOT1; MLYCD; B4GALT2; CSPG4; CSPG5; ACSL3; ACSL1; ACSL4; MTRR; CHAC2; ACLY; CHAC1; HSD17B12; GGCT; MGST2; MGST1; ACSBG1; APIP; TPK1; VANGL2; ST3GAL6; PDHX; THEM4; SCD; MAT2B; PDPR; MRI1; B4GALT1; PDHB; ANGPT1; B4…
GO:0000083	regulation of transcription involved in G1/S transition of mitotic cell cycle	0.00132026	0.010877	POLA1; HINFP; DHFR; RRM2; KLF11; CDK1; BACH1; CCNE1; CDT1; RB1; PCNA; ORC1; BRD4; NPAT; E2F7; E2F6; E2F4; GFI1; E2F1; CCNA1; ID2; TYMS; CDC45; FBXO5
GO:0007094	mitotic spindle assembly checkpoint	0.00132026	0.0158744	MAD2L2; LCMT1; MAD2L1; KLHL22; PLK1; ATM; XRCC3; MAD1L1; USP44; BUB1B; TTK; PSMG2; DUSP1; ZNF207; BUB1; BUB3; CENPF; TPR; ZW10; CCNB1; PCID2; TERF1; APC; DYNC1LI1
GO:0002478	antigen processing and presentation of exogenous peptide antigen	0.00134327	0.0110204	TAP1; TAP2; DYNLL1; DYNLL2; PSMF1; AP1M1; CD36; OSBPL1A; B2M; KIFAP3; KIF2A; CANX; CENPE; CTSD; HLA-DRB5; SEC24A; SEC24C; SEC24B; PSMD14; AP1B1; KIF5A; KIF23; KIF22; KLC1; RILP; HLA-C; HLA-B; HLA-A; HLA-G; HLA-F; HLA-E; CLTA; DNM2; AP2S1; KIF2C; DCTN5; RAB7A; KIF18A; SEC13; HLA-DPA1; DYNC1LI2; KIF3B; KIF3C; KIF3A; LGMN; AP1G1; PSMD10; PSMD13; PSMD12; NCF2; PSMB10; DYNC1H1; KIF15; KIF11; DCTN2; DC…
GO:0035148	tube formation	0.00134659	0.00772562	TGM2; PODXL; SEMA4C; DVL2; LHX2; SPINT1; RARG; SIX4; DEAF1; SIX1; KDM2B; IRX3; IRX2; IFT52; IFT57; STK3; STK4; SEC24B; SETD2; GATA3; SHROOM3; ARID1A; FUZ; HIF1A; VANGL2; PLXNB2; STIL; TULP3; TCTN1; MKS1; IFT122; VEGFA; PAX2; GLMN; PAX8; ZEB2; MTHFD1; NOG; SDC4; NPHP3; PFN1; WNT5A; RALA; SDCCAG8; RET; MIB1; RPS7; TSC2; BCAS3; TSC1; FZD1; FZD2; FZD3; TMED2; FZD6; KDM6A; CITED2; DLC1; ATOH8; PHACTR4…
GO:0009108	coenzyme biosynthetic process	0.00134659	0.0160957	MAT1A; MOCS2; MOCS1; SLC25A16; ATPIF1; PPT1; PPT2; SLC25A1; SCD5; ACOT8; ACOT9; ACOT7; ACOT4; ACOT1; MLYCD; ACSL3; ACSL1; ACSL4; NFS1; ACLY; HSD17B12; PDXK; ACSBG1; TPK1; PDHX; PANK3; THEM4; PANK4; SCD; PDPR; PDHB; PTS; DLD; ACSF2; ACSF3; COASY; PDP1; PDP2; DLAT; GART; GPHN; MTHFD2; MTHFD1; GCH1; ELOVL6; ELOVL7; ELOVL5; ELOVL2; ELOVL3; ELOVL1; NADK; LIPT2; KMO; NAMPT; ME1; HAAO; QPRT; MTHFD2L; AF…
GO:0045017	glycerolipid biosynthetic process	0.00135506	0.011071	PGAP1; AGMO; GPAT2; PI4K2B; PI4K2A; GPAM; PIK3CA; ZP3; CDS1; PIK3CD; INPP4B; TAZ; PIK3CG; PLA2G6; PIK3R4; HTR2A; MTMR4; PIP4K2A; MTMR2; MTMR1; PIP4K2B; ETNK2; PCYT2; SH3GLB1; IMPA1; PIK3C2A; PIK3C2G; GNPAT; ABHD3; FGFR4; PIK3C3; GK; FGFR3; FGFR1; PCYT1A; PLD6; PCYT1B; INPP5D; INPP5E; INPP5F; ACSL3; PTPN11; INPP5K; PTEN; GRB2; PIP5K1B; PDGFA; PTPMT1; SLC44A2; FRS2; GPLD1; PGS1; CHKA; CHKB; KLB; DG…
GO:0008333	endosome to lysosome transport	0.00137132	0.0111033	TSG101; HMGXB4; RILP; TRAK1; CDX2; SCYL2; PCDHGA3; CHMP5; SNX16; VPS41; DENND3; VPS33B; VPS33A; RAB12; LYST; SNAPIN; RAB7A; HOOK2; HOOK3; HOOK1; AKTIP; ATG14; VPS4B; RHOB; TGFBRAP1; VAMP7; VPS18; VPS39; VPS16; VPS11; KIF13A; ADRB2; SORT1; SNX27; M6PR
GO:0031122	cytoplasmic microtubule organization	0.00137132	0.0111033	STMN3; PCM1; PLK3; SLAIN2; KATNA1; CRIPT; CAV3; DLG1; AXIN1; CEP120; RAB11A; CIB1; TRDN; CLASP1; FIGN; HOOK3; KPNB1; FIGNL2; KATNAL1; KATNAL2; FIGNL1; VPS4A; VPS4B; SLK; PAFAH1B1; DVL1; SPAST; EZR; TUBG1; TUBG2; TUBGCP2; TUBGCP3; TUBGCP4; TUBGCP5; TUBGCP6
GO:0071897	DNA biosynthetic process	0.00137793	0.016374	CHTF18; CTC1; POLG2; MEN1; CCT7; PTK2B; WRNIP1; PRKD2; SMG5; SMG6; DDX39B; DNTT; CERS1; MAP3K4; LIG3; MYC; CDKN2D; BARD1; TRIM25; REV3L; MEG3; TERF2IP; FGFR4; TEX12; RBBP8; LIN9; PHB; KAT5; PKIB; TERF2; UBA52; TERF1; CHTF8; UBB; UBC; ATR; TNKS; RPS27A; UBE2L6; NOP10; NHP2; NOX4; XRCC3; CCT8; CCT2; CCT3; EXO1; TCP1; CCT4; CCT5; ISG15; TNKS2; GAR1; SIRT1; USP43; CHRAC1; BLM; PPARG; TK2; PAPD7; TK1;…
GO:0072521	purine-containing compound metabolic process	0.00138286	0.0111033	PRKAG1; HSPA8; MOCS2; MOCS1; ATPIF1; DLG1; OGDH; DLG4; PTGER4; TAZ; PTGER3; NPR2; PRKAG2; APRT; MACROD2; MACROD1; SULT1E1; CXCL10; COX6A1; AKAP5; AKAP6; GADD45GIP1; COX6C; ATP6V1A; GABBR1; AK4; PANK3; PANK2; PANK4; PAICS; GRM8; NF1; MRI1; NDUFAB1; GUCY2D; GUCY2F; VEGFA; PPARA; GART; MCCC2; DCK; SULT4A1; COX7B; GPX1; HKDC1; SLC35B3; PDE6A; PARK7; CROT; NDUFAF1; HINT1; NDUFV3; NDUFV2; NDUFV1; SULT1…
GO:0007006	mitochondrial membrane organization	0.00138453	0.0111033	PMAIP1; OMA1; HSPA4; CLN8; TP53BP2; LETM1; SIVA1; BAX; BAD; AFG3L2; NAIF1; RHOT2; TOMM22; PINK1; DYNLL1; ATPIF1; BLOC1S2; MOAP1; YWHAZ; TOMM7; THEM4; BCL2L11; SLC9A1; APOO; BID; YWHAQ; TOMM20L; TAZ; ACAA2; YWHAH; NDUFA13; YWHAB; MAPK8; PDCD5; YWHAG; EYA2; TIMM50; ZNF205; BNIP3L; CNP; CHCHD3; HK2; ALKBH7; SH3GLB1; SLC25A5; MUL1; BMF; NMT1; OPA1; TP53; SAMM50; CHCHD6; HEBP2; BNIP3; PPP3CC; PEX5; MT…
GO:0051270	regulation of cellular component movement	0.0013872	0.0111033	RYK; SUMO1; STK10; PDCD10; SEMA4B; AGT; SEMA4D; SEMA4F; CEACAM1; PTGER4; PIK3CD; PTGER3; ZSWIM6; SEMG2; THY1; IGF1R; DIAPH1; OSBPL8; CXCL10; GATA4; GATA3; CXCL16; GTSE1; PTEN; ARHGAP18; MMP14; LGR6; EVL; ATP2A2; ACVR1B; CDKN1B; ANO6; ITGA3; ITGA4; ITGA5; GPLD1; EDNRA; SWAP70; SERPINE2; PHLDA2; SEMA4C; WDR44; JAM3; MST1; APOH; CCL28; JAK2; NF2; NF1; FURIN; CCL25; CCL24; CCL26; DSP; PPARD; VEGFA; V…
GO:0006921	cellular component disassembly involved in execution phase of apoptosis	0.00139812	0.0111339	PTK2; ACVR1C; HMGB2; HMGB1; BIRC2; BAX; H1F0; BLCAP; DNASE2B; DNASE2; STK24; TARDBP; TOP2A; BCAP31; CECR2; CDKN2A; FNTA; KPNB1; ENDOG; DFFA; DFFB; PRKCD; FOXL2; SATB1; DNM1L; PRKCQ; CD24; CIDEA; CASP6; CASP7; DICER1; CASP3; ROCK1; CASP8; CAPN10; KPNA1; APC; AIFM1; DEDD2; CDK5RAP3
GO:0032870	cellular response to hormone stimulus	0.00140234	0.0111339	RNF14; ERRFI1; PCSK9; MEN1; FKBP4; AGT; ASS1; PTGER4; PIK3CA; NR0B1; LMBRD1; PIK3R2; IGF1R; ARID1A; APRT; PIK3C2A; GATA6; GATA1; GRB10; AHR; LMO2; YWHAH; ATP6V1D; ATP6V1F; ATP6V1A; ATP6V1H; GPLD1; UFSP2; ARNTL; JAK2; JAK3; NR1H4; MED30; NR1H2; PPARG; PPARD; PPARA; TFAP4; NR0B2; GFPT1; THRB; PRKDC; REN; TSC2; TSC1; HMBS; NCOA1; NCOA6; NCOA4; NCOA5; NR2F6; NR2F2; RBM14; RXRG; RXRA; RXRB; LEPR; PRKA…
GO:0048284	organelle fusion	0.00141664	0.0112023	SYTL4; SYTL1; ADPRHL1; SYTL3; SYTL2; EPG5; AKT2; AFG3L2; TMEM175; CAV2; TSNARE1; CLN3; EVI5; DOC2A; SYT14; SNAP25; WIPI2; PLD6; RPH3A; OMA1; OPA1; USP30; SYT8; EVI5L; VAT1; TC2N; SYT1; SYT2; SNAP23; SYT5; RABGAP1L; SYT7; VPS8; PID1; TSG101; TBC1D3B; TBC1D3G; SNAP29; SYT6; BAK1; CDK1; CHCHD3; MFF; STX10; MFN1; SYT12; SYT13; SYT11; SYT16; SYT17; TBC1D25; SYT15; RAB7A; RPH3AL; ANKRD27; STX19; SNX14;…
GO:0044774	mitotic DNA integrity checkpoint	0.00142461	0.0112202	HUS1B; SYF2; RFWD3; RPS27L; CDKN1B; MSH2; ATM; CNOT6; CARM1; BAX; PRKDC; PLK2; BTG2; FOXO4; NEK11; SOX4; DGKZ; CCNA2; SETMAR; TIPIN; GADD45A; UBA52; TRIAP1; PLK3; PCBP4; CNOT8; NBN; RAD9B; PML; CNOT2; TAOK3; CHEK2; RBM38; FANCI; CNOT4; PCNA; MDC1; RPS27A; RBL2; CDC25C; MUC1; PRMT1; HMGA2; CNOT6L; BLM; RINT1; TNKS1BP1; E2F7; NAE1; NPM1; AURKA; MDM2; MDM4; TOP2A; FOXN3; ARID3A; CCNB1; E2F4; CASP2; …
GO:0031109	microtubule polymerization or depolymerization	0.00144941	0.0171233	CAPZB; KATNB1; STMN1; STMN3; ZNF207; CDKN1B; ARL2; CRYAB; SKA2; FKBP4; NDE1; TPPP3; RPS3; FBXO5; SKA3; ABL1; CAV3; KIF2C; MID1; SLC39A12; CLIP3; GAS2L1; BLOC1S2; TPPP; HDAC6; ARHGEF2; CLIP1; KIF19; SKA1; GOLGA2; CIB1; RANBP9; RGS2; CAV1; MAPRE1; MID1IP1; MAP1A; CLASP2; CLASP1; KIF18A; MAP7D3; CSNK1D; FES; APC2; TUBG2; PSRC1; SGK1; SPAST; SLAIN2; KIF24; TBCD; AKAP9; MAP6D1; TUBG1; EML2; TERF1; CKA…
GO:0033993	response to lipid	0.00145519	0.0114154	RNF14; HSF1; ZCCHC11; AGL; ERRFI1; FKBP4; B2M; IFNAR1; ASS1; BYSL; PTGER4; NR0B2; NR0B1; PTGER1; PTGER3; IRAK2; IRAK3; IRAK1; SLPI; MUC1; SMARCD1; CXCL10; GATA4; GATA2; CXCL16; CCND1; LITAF; AHR; PTEN; MMP15; CDKN1B; ALDH3A1; MGST2; GPLD1; UROD; PTGDS; FZD10; APOA2; UFSP2; ARNTL; LILRB2; DGAT2; APOH; DAB2IP; OVCA2; JAK2; CYP27B1; NFKBIL1; NR1H4; ATP1A3; HNMT; NR1H2; LTBR; ABCA1; CHUK; PPARG; PPAR…
GO:0001763	morphogenesis of a branching structure	0.00147229	0.00839299	TGM2; ERMN; AGT; CAV3; DLG1; GLI2; SPINT1; DLG5; SIX4; SIX1; SMAD4; EDN1; MYC; FGFR1; CTSH; WT1; ILK; CTSZ; SHOX2; STK4; SNAI2; SETD2; GBX2; KRAS; BMP7; RSPO2; BMP2; SOCS3; SPRY2; MAGED1; CSF1; FOXA1; GRB2; FAT4; PKD1; KDM5B; MMP14; LGR4; VDR; NFATC4; FRS2; MED1; EDNRA; VANGL2; NKX2-1; LRRK2; TIMELESS; MKS1; B4GALT1; DLX2; ENG; HOXB7; VEGFA; DAG1; COL4A1; PAX2; FGF7; PAX8; FGF1; ETV5; ETV4; DDR1;…
GO:0051492	regulation of stress fiber assembly	0.00147362	0.0173087	SYNPO; BAG4; LIMK1; ALMS1; NOX4; RAPGEF3; EVL; ARHGAP6; ITGB1BP1; ARHGEF10L; TSC1; PPM1F; PPM1E; AMOT; SLC9A1; WASF2; PPFIA1; PTGER4; TAC1; S1PR1; ARHGEF5; CTGF; TPM1; NF2; PIK3R1; PPP1R9A; MKKS; DLC1; ARHGEF10; KISS1R; CLASP2; CLASP1; RAC1; TTC8; GPR65; MTOR; PRKCQ; RHOA; FRMD7; FHOD1; SFRP1; ARAP1; TMEFF2; INPP5K; SDC4; ROCK1; ROCK2; PFN1; PFN2; BRAF; LPAR1; PAK1; WNT11; ASAP3
GO:0002220	innate immune response activating cell surface receptor signaling pathway	0.00149373	0.0174441	PSMC1; BTRC; PSMD9; PSMD8; PSMB10; PSMD5; PSMD4; HRAS; RPS27A; PSMD1; UBB; PSMD3; PSMD2; IKBKB; TAB2; PSMD7; PSMD12; RAF1; NRAS; PSMF1; MALT1; SKP1; TAB1; UBC; FYN; MAP3K7; BCL10; PSMA2; PSMA3; CARD9; PSMA1; ICAM3; PSMA7; PSMA5; PSMA6; PSMC2; PSMC3; PSMC4; PSMC5; PSMC6; SRC; PSMD6; RELB; TRAF6; UBE2D2; PSME4; PSMB8; UBE2D1; CHUK; PRKCD; NFKB1; FFAR2; UBE2V1; PSME1; RELA; KRAS; PSME2; FBXW11; RPS6…
GO:0043086	negative regulation of catalytic activity	0.00149838	0.0117076	ERRFI1; BUB1B; CTC1; PRKAG2; MEN1; HIPK3; ANP32E; CSRNP2; DUSP21; DUSP22; AGT; SEMA4D; DUSP26; CDC42SE1; IRAK3; THY1; PCDH11X; PRKRIP1; IGF1R; CRB2; GMIP; CEP85; AKAP5; ZNF675; LMTK3; COL7A1; PTEN; PHPT1; CDKN1C; CDKN1B; RPS27A; UBE2D1; GABBR1; FZD10; APOA2; PPP1R1A; PPP1R1C; ATPIF1; CSK; FARP1; PAM16; TIPRL; NF2; NF1; FURIN; FAF2; PPP1R11; PPARG; VEGFA; ANAPC1; ANAPC2; ANAPC5; ANAPC4; ANAPC7; TN…
GO:0031929	TOR signaling	0.00151857	0.0118184	HDAC3; SESN1; SEH1L; SESN3; ATM; SIRT1; HIF1A; LAMTOR3; SH3BP4; RPS6; RPTOR; ARAF; UBR2; MIOS; DDIT4; MAPKAPK5; TSC2; TSC1; ARNTL; FAM83D; SESN2; LARP1; CCDC88A; GOLPH3; RPS6KB1; TBC1D7; DISC1; WDR24; AKT1S1; RELN; PDCD6; EIF4EBP1; XBP1; FLCN; EPM2A; STK11; RRAGA; RRAGC; RRAGB; SEC13; DEPDC5; SLC38A9; HTR6; RNF152; GATSL3; MTOR; PRKAA1; TELO2; UBR1; MLST8; NPRL2; GATA3; RRAGD; TTI1; PINK1; GSK3A;…
GO:0043087	regulation of GTPase activity	0.00154916	0.017988	ERRFI1; SBF1; SEMA4D; GAPVD1; DLG4; CDC42SE1; THY1; ARHGEF10; ARHGEF11; ARHGEF12; ARHGEF17; ARHGEF18; ARHGEF19; CAMK2G; GMIP; DEPDC1B; RSU1; PLEKHG3; RAPGEF5; TRAPPC1; TRAPPC4; ARHGAP17; STARD8; ARHGAP10; ARHGAP18; ARHGAP19; RASGRP2; ITGA6; DENND4A; DENND4B; FZD10; IQSEC2; JAK2; JAK3; TBC1D25; TBC1D24; CCL23; CCL25; CCL24; CCL26; RAP1GDS1; GDI2; GDI1; BNIP2; TNK2; GIT2; RALBP1; SRGAP1; GRTP1; RET…
GO:0030903	notochord development	0.00156387	0.0121231	STIL; NOG; GDF3; SOX9; EPHA2; EFNA1; ID3; GLI2; GLI1; KDM6A; COBL; WNT5A; CRB2; COL2A1; NOTO; WNT11; YAP1
GO:0034332	adherens junction organization	0.00157157	0.0181445	PTK2B; PKP2; GPM6B; DLG5; ZNF703; ARHGEF7; CDH1; CDH3; CDH2; CDH5; CDH4; CDH6; CDH24; LDB1; HIPK1; PTEN; TRIP6; MMP14; MACF1; FMN1; ARHGAP6; PPM1F; SLC9A1; JUP; CSK; DSP; VEGFA; COL16A1; RHOD; ANG; SDC4; SMAD7; CTTN; CTNND1; BCAS3; TSC1; RAB8B; PVR; DLC1; CADM1; SRC; EPB41L5; LAMA5; EFNA5; ACTN1; RDX; FERMT2; THY1; TAOK2; SFRP1; PIP5K1C; CADM2; PIP5K1A; TBCD; CDC42; CDH13; CDH12; CDH15; CDH17; CD…
GO:0001838	embryonic epithelial tube formation	0.00159114	0.0182667	SEMA4C; DVL2; LHX2; SPINT1; RARG; SIX4; DEAF1; MIB1; KDM2B; IRX3; IRX2; IFT52; IFT57; STK3; STK4; SEC24B; SETD2; GATA3; SHROOM3; ARID1A; FUZ; KAT2A; VANGL2; PLXNB2; STIL; TULP3; TCTN1; MKS1; IFT122; PAX2; GLMN; PAX8; ZEB2; MTHFD1; MTHFD1L; SDC4; NPHP3; PFN1; WNT5A; RALA; RET; SIX1; RPS7; TSC2; TSC1; FZD1; FZD2; FZD3; TMED2; FZD6; KDM6A; CITED2; DLC1; PHACTR4; CECR2; CELSR1; CC2D2A; HIF1A; ADM; SF…
GO:0034508	centromere complex assembly	0.00160294	0.0182987	HIST1H4C; HIST1H4B; HIST1H4A; MIS18A; HIST1H4F; HIST1H4E; HIST1H4D; HIST1H4K; HIST1H4J; HIST1H4I; HIST1H4H; HIST1H4L; ITGB3BP; MIS12; HIST2H4B; HIST2H4A; HIST4H4; RUVBL1; RB1; MIS18BP1; CENPO; CENPN; CENPM; CENPL; CENPK; OIP5; CENPI; CENPH; CENPF; CENPE; CENPA; RSF1; CENPW; CENPV; SENP6; NPM1; CENPQ; CENPP; RBBP7; RBBP4; POGZ; RNF4
GO:0006163	purine nucleotide metabolic process	0.0016258	0.018456	PRKAG1; HSPA8; MOCS2; MOCS1; ATPIF1; DLG1; OGDH; DLG4; PTGER4; TAZ; PTGER3; NPR2; PRKAG2; APRT; SULT1E1; CXCL10; COX6A1; AKAP5; AKAP6; GADD45GIP1; COX6C; ATP6V1A; EDNRA; PANK3; PANK2; PANK4; PAICS; GRM8; NF1; NDUFAB1; GUCY2D; GUCY2F; VEGFA; PPARA; GART; MCCC2; SULT4A1; COX7B; GPX1; HKDC1; SLC35B3; PDE6A; PARK7; CROT; NDUFAF1; HINT1; NDUFV3; NDUFV2; NDUFV1; SULT1A4; MECP2; COX4I2; COX4I1; CYCS; AK…
GO:0032507	maintenance of protein location in cell	0.00164166	0.0126762	MDFI; OS9; GOLPH3; ANKRD13C; SUFU; MORC3; NFKBIB; KDELR2; ARL2; CCDC22; NFKBIE; CD4; AKT1; SYNE1; PINK1; DBN1; TLN1; SPTBN4; GSN; SORL1; TOPORS; ARL2BP; SUPT7L; SUN2; GET4; SUN1; TLN2; THRA; FAF1; JUP; NFKBIL1; G3BP2; PML; VPS13D; CAV1; ZNF268; VPS13C; EPB41L1; SUN3; TONSL; HK2; CREB3; SPAG4; HK1; PDIA3; YWHAB; DAG1; KDELR3; GYPA; SYNE2; TSPO; GOPC; TWF1; TWF2; SUN5; DZIP1; MXI1; PKD1; PSMD10; EZ…
GO:0042592	homeostatic process	0.0016616	0.00941224	TAP1; HIST1H4C; HIST1H4A; TAP2; HIST1H4F; HIST1H4E; HIST1H4D; HIST1H4K; HIST1H4J; HIST1H4I; STK11; MEN1; HIST1H4L; JPH3; B2M; JPH1; AGT; LGALS1; SMG5; RAD51D; NAPSA; DLG4; DISC1; PTGER4; PIK3CA; PIK3CB; COMMD1; PRNP; CTAGE5; PIK3CG; ATPIF1; RAB11B; PRIM1; DMPK; PRIM2; SV2A; THY1; PIK3R2; HIST1H4H; DIAPH1; SLITRK1; MUC2; GRINA; SP3; MUC6; MUC4; SPPL3; CSMD1; CXCL10; GATA4; NPTN; GK; GATA3; GATA1; …
GO:0010508	positive regulation of autophagy	0.00167906	0.01885	TRIM13; LARP1; TP53INP1; GBA; STK11; SIRT1; HIF1A; SH3BP4; BAD; RIPK2; ZC3H12A; PINK1; PIM2; MTDH; MID2; XBP1; DCN; PLEKHF1; CALCOCO2; LRRK2; SUPT5H; PIK3CB; UVRAG; TBC1D5; MAPK3; SPTLC2; ATG7; ATG5; RNF152; NOD1; BNIP3; PIP4K2A; PIP4K2C; PIP4K2B; FLCN; EPM2A; PLK2; BNIP3L; LRSAM1; RAB3GAP1; AMBRA1; TMEM59; SH3GLB1; PARK7; ATG14; PRKAA1; TP53INP2; TRIM65; PAFAH1B2; SQSTM1; RAB12; SCOC; TBK1; EIF2…
GO:0072332	intrinsic apoptotic signaling pathway by p53 class mediator	0.00167906	0.01885	KDM1A; PMAIP1; RPS27L; DYRK2; MSH2; STK11; BAX; ZMAT1; HIPK2; HIPK1; BOK; ZMAT4; BAG6; TRIAP1; HINT1; PHLDA3; TOPORS; ANKRD2; BCL2L12; ZNF385B; ZNF385D; PYCARD; HNRNPK; RRM2B; ZNF346; PML; MSX1; AEN; SIRT1; NUPR1; DDIT4; CD44; MUC1; WWOX; SH3GLB1; RRN3; TMEM109; SNW1; TP53BP2; SHISA5; ING2; ELL3; PTTG1IP; EDA2R; BDKRB2; TP53; E2F2; E2F1; ZMAT3; TAF9; DDX5; PDK2; PPP1R13B; UBB; MYBBP1A; TAF9B; BCL…
GO:0061326	renal tubule development	0.00169567	0.0130421	LGR4; WNT2B; LIF; MYC; PROM1; MAGED1; SMAD4; FMN1; ILK; KIF26B; SMO; SOX8; SOX9; ADAMTS16; AGT; DLG1; NPNT; HEYL; STAT1; ACAT1; SIX4; TFAP2B; SIX1; HOXA11; PAX8; HNF1B; GLI3; GZF1; CITED1; JAG1; EYA1; IRX3; IRX2; POU3F3; PGF; TTC8; GREM1; LAMA5; FAT4; WNK4; HOXB7; CALB1; FOXD1; DLL1; MTSS1; VEGFA; KLHL3; COL4A1; PAX2; CD24; GATA3; FGF1; PBX1; TGFB1; BMP2; AHI1; PKD2; PKD1; NOG; NOTCH1; MEF2C; WWT…
GO:0010631	epithelial cell migration	0.00173661	0.0192887	PTGS2; SCG2; AKT1; PTK2B; APOH; PDCD10; AGT; RREB1; DCN; RAB11A; PIK3CA; SYNJ2BP; STRAP; CAPN7; KLF4; PTP4A3; EDN1; CTSH; VASH1; GIPC1; GATA3; FGFR1; ROBO1; PTPN11; KIT; PTEN; ANLN; STC1; HYAL1; TNFSF12; FOXP1; EVL; ITGA3; EPB41L5; ITGB3; HIF1A; GPLD1; MMP9; ADAM9; PPM1F; TGFB2; JUN; INSL3; CEACAM1; PRKCA; VIL1; NF1; ANGPT1; ANGPT4; NR4A1; EPHB4; PAXIP1; PPARD; VEGFA; FGF7; RHOB; RHOA; BCAR1; FGF…
GO:0051985	negative regulation of chromosome segregation	0.00173712	0.0192887	TNKS; MAD2L2; MAD2L1; BUB1B; PLK1; ATM; XRCC3; MAD1L1; USP44; KLHL22; LCMT1; TTK; ESPL1; PSMG2; DUSP1; ZNF207; BUB1; BUB3; CENPF; TPR; ATRX; ZW10; CSNK2A2; CSNK2A1; CCNB1; PCID2; TERF1; APC; DYNC1LI1
GO:0032535	regulation of cellular component size	0.00177043	0.0099656	TMOD4; ADD2; ADD1; NRCAM; SPTB; BRK1; AKT1; PTK2B; CDC42EP3; L1CAM; BDNF; SEMA4C; SEMA4D; CAV3; SEMA4F; GSN; DLG1; MLST8; TMOD3; RARG; SEMA7A; DCC; NTRK3; HSP90AB1; SLC12A4; SLC12A7; EDN1; MKKS; CDH4; CLN8; RAB5A; AQP3; WDR1; AQP1; CLCN3; SLIT2; TRIM27; SHANK3; CLCN6; HCLS1; KCNN4; SSH2; IFRD1; PEX11G; SSH1; ATP2B2; PAFAH1B1; NKX6-1; TWF1; TWF2; FN1; IST1; ARPC1B; ARPC1A; VILL; PTEN; MAGEL2; GRB2…
GO:0006333	chromatin assembly or disassembly	0.00177151	0.0195637	SMARCC2; HIST1H4C; HIST1H4A; HIST1H4F; HIST1H4E; HIST1H4D; HIST1H4K; HIST1H4J; HIST1H4I; HIST1H4H; HIST1H4L; ANP32B; HIST1H1E; MIS18A; H2AFB3; H2AFB2; CENPQ; CENPO; CENPN; CENPM; CDKN2A; CENPK; OIP5; CENPI; CENPH; CENPA; BAZ1B; HIST3H2BB; TPR; SMARCD1; CENPW; CENPV; BRD2; CENPP; ARID1A; RBBP7; H2AFY; PARP10; RBBP4; HILS1; HIST3H3; CTCF; HIRIP3; TSPYL4; H2AFX; SHPRH; DAXX; RUVBL1; CABIN1; TNRC18; …
GO:0016192	vesicle-mediated transport	0.00178323	0.0136622	SCFD1; SCFD2; MFGE8; HSPA8; SNAP91; B2M; VPS8; SEC23IP; RAB4B; RAB11A; SDF4; BLOC1S3; DLG4; BLOC1S1; PIK3CA; PIK3CB; RAB3IP; PIK3CD; CTAGE5; GORASP1; PTGER3; NAPG; LMBRD1; RER1; DOC2A; RAB9A; AP1M1; WDR1; WIPI1; ERGIC3; PIK3C2A; MON2; ATL3; PIK3C3; GATA2; CXCL16; SNAP25; DBNL; COL7A1; SNAP23; TRAPPC1; SH3KBP1; TRAPPC3; TRAPPC2; TRAPPC5; SNAP29; MITD1; PTEN; CBLL1; COLEC12; COLEC11; KLC1; CHMP5; T…
GO:0071559	response to transforming growth factor beta	0.00179814	0.0100583	STK11; STK16; MEN1; GLG1; RAPGEF3; DAB2; DUSP22; NKX2-1; CAV2; CAV3; ZYX; CAV1; STUB1; WNT10A; DNMT1; USP9Y; MAP3K7; PARD6A; STRAP; XCL1; RNF111; EDN1; MTMR4; CDH5; CDKN2B; FLCN; FNTA; ARHGEF18; BAMBI; SMAD2; GIPC1; FN1; HIPK2; HYAL2; ADAM9; RUNX3; UBA52; EID2; UBB; FKBP1A; CCL2; SNX6; CDKN1C; ITGA3; NOX4; DNM2; VASN; IL1R1; SMURF1; ZNF451; SMURF2; PPM1A; LEMD3; JUN; PPARGC1A; HTRA1; WWOX; TGFB1I…
GO:0009066	aspartate family amino acid metabolic process	0.00180193	0.019792	APIP; ADSS; EIF2B4; SMS; EIF2B1; GNMT; ASS1; GCDH; ADI1; OGDH; AHCYL2; AASS; PLOD1; MTR; MRI1; GOT2; NMNAT3; GOT1; AADAT; DLD; MTHFR; EIF2B2; ASNSD1; ENOPH1; MTHFD2L; CRYM; SLC25A21; DDO; PHGDH; ALDH7A1; GCAT; ADSSL1; MTAP; THNSL2; THNSL1; AASDHPPT; NMNAT1; MTHFD1; DLST; ASNS; MSRA; MTRR; AHCY; NMNAT2
GO:0021761	limbic system development	0.00182877	0.0139568	WNT3A; HTR5A; NEUROD6; EPHA5; TBR1; BAX; DCLK2; SMO; TBX3; EZH2; RAX; KIRREL3; PITX2; SOX3; CRH; NKX2-1; NKX2-6; ALDH1A3; MDK; OGDH; MKKS; BTG2; FEZF2; RAN; NEFL; NR0B1; NEFH; ZEB2; NRP1; GLI3; ETS1; CDK5R1; NF2; DCX; KDM6B; PROX1; FOXB1; SRD5A1; TSC1; ATAT1; DLX1; DLX2; NME1; POU3F2; ANXA3; SRF; NF1; RAB3GAP1; UQCRQ; NR4A3; KIF3A; RELN; UBA6; NCOA1; PHLPP2; PTPRS; LEF1; PTPRZ1; PAFAH1B1; ATP2B4;…
GO:0034728	nucleosome organization	0.00187695	0.0205052	SMARCC2; HIST1H4C; HIST1H4A; HIST1H4F; HIST1H4E; HIST1H4D; HIST1H4K; HIST1H4J; HIST1H4I; HIST1H4H; HIST1H4L; ANP32E; ANP32B; HIST1H1E; MIS18A; H2AFB3; H2AFB2; SYCP3; CENPQ; CENPO; CENPN; CENPM; CENPL; CENPK; OIP5; CENPI; CENPH; CENPA; HIST3H2BB; SMARCD2; SMARCD1; CENPW; SETD2; BRD2; CENPP; ARID1A; RBBP7; H2AFY; RBBP4; ASF1B; RNF8; HIST3H3; CTCF; VPS72; H2AFX; SHPRH; DAXX; RUVBL1; CABIN1; H3F3B; H…
GO:0006486	protein glycosylation	0.00190116	0.0105033	RPN1; RPN2; KCNE1; NUDT14; TUSC3; GNPTAB; DHDDS; MAN1B1; ISPD; GORASP1; B3GAT2; UBE2J1; B3GNT4; B3GNT5; ADAMTS7; B3GNT3; MUC12; GOLGA2; OAS2; TMEM59; B3GALT4; ENTPD5; B3GALT1; EXT1; COG3; MUC2; MUC1; RAMP1; MUC6; MUC4; SERP2; SERP1; EDEM3; MUC19; EDEM1; MUC15; MUC13; MAN1A1; DOLPP1; FUT11; TNKS2; DPY19L2P2; POGLUT1; PARP16; MGAT4C; PARP2; ALG10B; TNKS; ALG8; ALG9; ADNP; DPY19L1; ALG2; TRAK2; TRAK…
GO:0071496	cellular response to external stimulus	0.00190116	0.0105033	PTGS2; PCSK9; PMAIP1; PICK1; CASP8AP2; HSPA8; GLRX2; AKT1; RRAGB; MAP3K2; ZFYVE1; AGT; AXL; CAV1; LTBR; PTGER4; GADD45A; MAP3K1; GSDMD; INHBB; FADD; MTMR3; CDKN2B; AQP1; TRIM24; CTSB; ATG5; SH3GLB1; MAP1LC3A; SFRP1; TBL2; ATP2B1; MDM2; PIK3C3; BMP6; MAP1LC3B; CNN2; MAX; WDR59; BAK1; TLR3; FOXA2; TLR4; TLR5; ITGB1; VDR; ADNP; SEH1L; GBA; NUAK2; KIF26A; HIF1A; ASNS; HABP4; GLUL; MED1; EDNRA; NPRL2;…
GO:0043413	macromolecule glycosylation	0.00190116	0.0144532	RPN1; RPN2; KCNE1; UBE2J1; TUSC3; GNPTAB; DHDDS; MAN1B1; ALG10; GORASP1; B3GAT2; B3GNT4; B3GNT5; ADAMTS7; B3GNT3; MAN1A1; GOLGA2; OAS2; TMEM59; B3GALT4; ENTPD5; B3GALT1; EXT1; COG3; MUC2; MUC1; RAMP1; MUC6; MUC4; SERP2; SERP1; EDEM3; MUC19; EDEM1; MUC15; MUC13; MUC12; DOLPP1; FUT11; TNKS2; DPY19L2P2; POGLUT1; PARP16; MGAT4C; PARP2; ALG10B; TNKS; ALG8; ALG9; ADNP; DPY19L1; ALG2; TRAK2; TRAK1; ALG1…
GO:0006342	chromatin silencing	0.00194467	0.0147271	HIST1H4C; HIST1H4B; HIST1H4A; HDAC2; HDAC5; HIST1H4F; HIST1H4E; HIST1H4D; HIST1H4K; HIST1H4J; HIST1H4I; HIST1H4H; BAHD1; HIST1H4L; HIST1H2AM; HIST1H2AL; HIST1H2AI; HIST1H2AH; HIST1H2AK; HIST1H2AJ; HIST1H2AE; HIST1H2AD; ATAD2; HIST2H4B; HIST1H2AC; HIST2H4A; HIST2H3A; DYDC2; HIST4H4; TNRC18; DNMT1; H2AFB3; H2AFB2; TET1; HIST3H2A; H3F3B; H3F3A; MIER1; DOT1L; MSL3P1; MORF4L2; MORF4L1; SIN3A; SIRT2; S…
GO:0051240	positive regulation of multicellular organismal process	0.0020603	0.0155431	DUOXA1; HSF1; ZCCHC11; RNF10; STK11; HIPK2; B2M; IFNAR1; MKL2; GPM6B; AGT; SEMA4D; LEF1; RAB11A; PTGER4; SLC27A1; APBB1; PTGER3; RNF112; IRAK3; IRAK1; IRX3; DHX9; SLITRK4; SLITRK5; SLITRK2; LRRTM3; SLITRK1; CRTAM; POLR3GL; CRB2; SERP1; MEG3; OPA1; GATA6; GATA4; GATA2; GATA3; GATA1; ADRA1A; AKAP5; AKAP6; ADRA1B; ADRA1D; IST1; CCND1; HIPK1; POLR3E; ENC1; TCF12; POLR3B; POLR3C; MMP14; TNFSF12; ATP2A…
GO:0007043	cell-cell junction assembly	0.00207798	0.02258	ITGB1; FRMPD2; HDAC7; PRKCH; UGT8; TLN2; ARL2; MYO1C; IKBKB; SNAI2; PKP4; PKP3; PKP2; AGT; CD9; CAV1; DLG1; MTDH; DLG5; FZD5; ECT2; MPP7; PARD6B; PARD6A; TLN1; JUP; ACE2; LSR; MPP5; MARVELD2; OCLN; CLDN1; RAB13; CLDN3; CDH5; PRKCI; FLCN; SRF; HEG1; PRKCA; PKN2; VCL; CRB3; NFASC; GNPAT; RHOC; RHOA; SNAI1; CTNNA1; FSCN1; GJA1; PARD3; GRHL2; ACTN4; PTPN13; GJD3; TBCD; ROCK1; ROCK2; GJC1; ANK2; PRKAC…
GO:0061138	morphogenesis of a branching epithelium	0.0021868	0.0164344	TGM2; AGT; CAV3; DLG1; HNF1B; SPINT1; DLG5; SIX4; SIX1; EDN1; MYC; FGFR1; CTSH; WT1; ILK; CTSZ; STK4; SNAI2; GBX2; KRAS; BMP7; RSPO2; BMP2; SOCS3; SPRY2; MAGED1; CSF1; FOXA1; GRB2; FAT4; PKD1; KDM5B; MMP14; LGR4; VDR; NFATC4; FRS2; MED1; EDNRA; VANGL2; NKX2-1; TIMELESS; MKS1; B4GALT1; ENG; HOXB7; VEGFA; DAG1; COL4A1; PAX2; FGF7; PAX8; FGF1; ETV5; ETV4; DDR1; HOXD13; PAK1; WNT5A; RASIP1; SMAD4; EP…
GO:2000677	regulation of transcription regulatory region DNA binding	0.00218711	0.0236394	MAD2L2; TGFB1; LIF; KAT2A; HAND2; LHX2; ZBTB7C; HEY1; TWIST1; PARK7; RB1; KLF4; MSX1; MSX2; DOT1L; SIN3A; DDIT3; TRAF6; SRI; HMGA2; PARP1; PER2; PPARA; HEY2; GATA3; WNT3A; GATA1; ZNF675; ID1; NSD1; TRIM6
GO:0006081	cellular aldehyde metabolic process	0.00219217	0.0120367	GRHPR; PDXK; LIPT2; BPGM; LIPT1; ALDH3A2; PGLS; ALDH3A1; H6PD; DKK3; DHTKD1; TPI1; AKR1A1; PGAM2; PDDC1; PGAM1; PDXP; GNMT; PGM2; AKR1C1; ALDH1A2; ALDH1A3; NDUFAB1; OGDH; AKR7A3; CYP1B1; AGXT2; SDR16C5; HAGH; GLDC; ALDH1A1; TKT; RPIA; DERA; BCO2; GLO1; PDHB; AKR1C3; PDHX; ALDH3B1; PDHA1; GPI; DLD; RDH10; HAGHL; REST; DLAT; DDO; ALDH9A1; ALDH7A1; HOGA1; AKR1B10; AKR7A2; ALDOB; RELA; BMP6; PNKD; BM…
GO:0032271	regulation of protein polymerization	0.00221371	0.0238003	TMOD4; ADD2; ADD1; SPTB; FKBP4; PTK2B; CAV3; CAV1; DLG1; TMOD3; EML2; WASH3P; MKKS; MAPRE1; SLIT2; TRIM27; TWF1; BRK1; PSRC1; TWF2; SGK1; ARPC1B; ARPC1A; VILL; MAGEL2; TERF1; ARHGAP18; CAPZB; EVL; ARPC5L; STMN1; CDKN1B; FMN1; FMN2; SLAIN2; PINK1; NCKAP1; JMY; PREX1; VIL1; GRB2; PPP1R9A; GSN; CCL24; CCL26; SLC39A12; ARPC3; ARPC2; ARPC5; ARPC4; CAPG; PFN1; PFN2; BAIAP2L2; BAIAP2; ACTR3; BAIAP2L1; B…
GO:0051093	negative regulation of developmental process	0.0022209	0.0166272	HIST1H4C; HIST1H4B; HIST1H4A; RNF10; RYK; HIST1H4E; HIST1H4D; HIST1H4K; HIST1H4J; HIST1H4I; STK11; MEN1; HIST1H4L; FKBP4; B2M; ANP32B; PDCD10; SEMA4B; AGT; SEMA4D; LGALS1; SEMA4F; HIST1H4F; PTGER4; NR0B1; ALMS1; PTGER3; THY1; IRX3; NPR2; HIST1H4H; STK3; STK4; IFRD1; CXCL10; GATA2; GATA3; GATA1; ZNF675; FOXA2; CCND1; PTEN; MMP11; ACVR1C; CDKN1B; RC3H1; DPYSL3; ARNTL; SEMA4C; LILRB3; LEO1; APOH; SO…
GO:0021782	glial cell development	0.00227591	0.0169745	TGFB1; DMD; POU3F2; ERCC2; EIF2B5; EIF2B2; ILK; EIF2B1; SMO; AKT1; AKT2; FA2H; LAMC3; NKX2-2; PLP1; DRD1; CD9; SOX4; GSN; WASF3; TFAP2A; MT3; MPP5; POU3F1; MED12; NF1; EIF2B4; MXRA8; ARHGEF10; CNTF; LAMA2; TLR4; SOD1; EIF2B3; DLL1; DAG1; PHGDH; ADAM22; CLU; SIRT2; NKX6-2; KRAS; ZNF488; PARD3; DICER1; SH3TC2; ID4; ID2; PICK1; VIM; PTEN; GSTP1; CDK5; CDK6; HDAC11; HDAC10; LPAR1; PRDM8; NDRG1
GO:0048858	cell projection morphogenesis	0.0023109	0.0171704	RYK; STK11; GPM6A; L1CAM; SEMA4B; SEMA4C; SEMA4D; SEMA4F; RAB11A; LHX2; LHX3; DLG4; LHX9; APBB1; APBB2; ZSWIM6; THY1; SLITRK4; SLITRK5; SLITRK2; SLITRK3; SLITRK1; MEG3; IFRD1; GATA3; AKAP5; DBNL; PTEN; PLXNA1; EVL; EIF2AK4; GAP43; TTL; PDLIM5; CUX1; NFASC; VEGFA; GDI1; NTNG1; RPS6KA5; NOG; WDR36; FBXO31; MYH10; NRN1; SMAD4; RET; SRGAP2; SPTA1; S100A6; RIMS2; LAMA2; MAP2; MAP2K2; NTN1; TBCE; NTN4;…
GO:0072413	signal transduction involved in mitotic cell cycle checkpoint	0.00234522	0.0173599	PLK2; CDKN1B; PLK3; ATM; CARM1; BAX; PRKDC; SOX4; BTG2; GADD45A; UBA52; TRIAP1; PCBP4; CNOT8; AURKA; PML; CNOT2; CHEK2; RBM38; CNOT4; PCNA; E2F7; RPS27A; RBL2; CDC25C; MUC1; PRMT1; NPM1; CNOT6L; RINT1; TNKS1BP1; TP53; MDM2; MDM4; ARID3A; CCNB1; E2F4; CASP2; E2F1; CNOT7; GTSE1; CNOT6; SFN; CDK1; CDK2; UBB; UBC; TFDP2; TFDP1; PPP2R5C
GO:0043112	receptor metabolic process	0.00237301	0.0174999	WNT3A; PCSK9; GHR; CD36; CAV3; FURIN; DLG4; PARK7; SYNJ2BP; PTGER3; PIK3R4; MAGI2; CAPN1; EDN1; LMBRD1; MTMR2; RAB5A; FNTA; RAMP1; SH3GLB1; LAMTOR1; SEC24A; ANGPT1; LMTK2; INPP5F; GRB2; ACE2; SNX1; DMD; HIF1A; DNM1; DNM2; SMURF1; GRK4; CEACAM1; RAB11B; HTR2B; CAV1; BVES; HAMP; RNF43; PPARG; VEGFA; PPARA; PTPN1; ZNRF3; FLOT1; ATXN2; PSEN1; SNX25; HDAC1; HDAC2; EHD3; ANKRD13C; HDAC6; SCYL2; AHI1; S…
GO:0009611	response to wounding	0.00238817	0.013033	FGFR1OP2; PDCD10; BLOC1S3; PTGER4; PIK3CA; PIK3CB; PIK3CG; ARHGEF19; CAPZA1; IFRD1; GATA6; GATA4; GATA5; GATA2; GATA3; GATA1; TC2N; MAX; PTEN; RAB27A; CSRP1; CAPZB; ANO6; ITGA5; NDNF; SERPINE2; GAP43; JAM3; APOH; JAK2; H3F3B; H3F3A; MYL9; REG3A; DST; DSP; PPARD; HIST2H3A; VEGFB; THBD; TYRO3; VASH1; NOG; GPX1; FLNA; NOV; MYH10; RHOC; RHOB; PTGER3; MDK; ARF4; SPARC; TFPI; IRF2; RXRA; MCAM; SH2B3; P…
GO:0071479	cellular response to ionizing radiation	0.00240594	0.0257309	KDM1A; CLOCK; RAD9B; ATM; CRYAB; INO80; MAPK14; ATR; NOX4; RAD1; DNM2; XRCC5; XRCC6; ECT2; GADD45A; EGR1; RAD51AP1; NIPBL; ELK1; KDM4D; ITGB1; TSPYL5; SIRT1; INTS7; HMGA2; GTF2H5; FIGNL1; BLM; TMEM109; TP53BP1; MGMT; SNAI2; RHOB; GATA3; YAP1; SFRP1; TP53; TLK2; EEF1D; H2AFX; GRB2; RAD51; SWI5
GO:0030705	cytoskeleton-dependent intracellular transport	0.00243097	0.01778	IFT27; DYNLL1; LRPPRC; RPGR; KIFAP3; IFT20; UXT; BLOC1S3; BLOC1S2; BLOC1S1; CLN3; IFT57; SOD1; OPA1; PAFAH1B1; KIF5A; APP; KIF5C; KIF23; STARD9; UBB; KLC3; KIF5B; IFT43; PCM1; RAB6A; HIF1A; FNBP1L; WDR43; TUBA1C; TUBA1B; TUBA1A; IFT122; MAP1B; MAP1S; DTNBP1; DYNC2H1; KIF3C; KIF3A; TUBB; WDR35; BBS12; CDC42; AP3M1; MYO10; RHOT2; DCTN1; KIF3B; TMEM201; AP3D1; RAB1A; SSX2IP; KIF26A; KIF26B; LAMP1; S…
GO:0098780	response to mitochondrial depolarisation	0.00243877	0.01778	ZCCHC17; NDUFB9; IST1; PI4K2A; PFKP; PHYHIP; ASB2; TOMM7; ADAMTS7; BLOC1S1; PIK3CA; COX8A; SNTG1; NUP93; MRPS2; ATP1B1; NR2C2; GMIP; NME2; SNRPD1; CSPG5; MYLK; DKKL1; YIPF1; NTHL1; REP15; ZNF593; FAM13B; SMURF1; ATPIF1; ITPKC; MAP1A; SERPINB10; HCAR1; ATG13; ATG14; CHST3; STK32A; CD93; SLC35B3; HSF2BP; SLC22A3; DPF3; RFWD3; KRT73; HDAC6; STOM; TREM1; GABRA5; DNAAF2; STAT2; IPPK; TBC1D5; CDC37; FA…
GO:0098779	mitophagy in response to mitochondrial depolarization	0.00243877	0.0259454	ZCCHC17; NDUFB9; IST1; PI4K2A; PFKP; PHYHIP; ASB2; TOMM7; ADAMTS7; BLOC1S1; PIK3CA; COX8A; SNTG1; NUP93; MRPS2; ATP1B1; NR2C2; GMIP; NME2; SNRPD1; CSPG5; MYLK; DKKL1; YIPF1; NTHL1; REP15; ZNF593; FAM13B; SMURF1; ATPIF1; ITPKC; MAP1A; SERPINB10; HCAR1; ATG13; ATG14; CHST3; STK32A; CD93; SLC35B3; HSF2BP; SLC22A3; DPF3; RFWD3; KRT73; HDAC6; STOM; TREM1; GABRA5; DNAAF2; STAT2; IPPK; TBC1D5; CDC37; FA…
GO:0051017	actin filament bundle assembly	0.00244059	0.01778	SYNPO; ADD2; ADD1; PTK2B; RAPGEF3; PDCD10; ZYX; PTGER4; ARHGEF5; ALMS1; MKKS; CUL3; ARHGEF10; S1PR1; LIMA1; INPP5K; PAK1; EVL; FMN2; NOX4; PDXP; SWAP70; ARHGEF10L; PPM1F; PPM1E; SLC9A1; VIL1; NF2; PIK3R1; PPP1R9A; DPYSL3; TTC8; RHOA; FRMD7; RHOD; TMEFF2; SDC4; PFN1; PFN2; CDC42; BAIAP2; ASAP3; AIF1; BAG4; MYO1B; ARRB1; TSC1; NEDD9; BAIAP2L2; BAIAP2L1; TPM1; DLC1; SRC; SRF; RDX; GPR65; MTOR; FSCN1…
GO:0002183	cytoplasmic translational initiation	0.00244712	0.01778	MCTS1; RBM4; NCK1; DENR; EIF3B; EIF2D; EIF3D; EIF3M; EIF3F; YTHDF2; METTL3; PCBP2; EIF4EBP1; PTBP1; CDC123; SSB
GO:0090342	regulation of cell aging	0.00246864	0.0178049	NUAK1; PNPT1; PRKDC; MARCH5; BMPR1A; FOXM1; ABL1; ARNTL; NEK4; YPEL3; BCL2L12; TWIST1; NEK6; SIRT1; CDKN2A; HMGA2; HMGA1; RSL1D1; LMNA; ING2; VASH1; FZR1; TERF2; PTEN; ZKSCAN3; CDK6; BCL6; EEF1E1
GO:0000281	mitotic cytokinesis	0.00246864	0.0178049	MYH10; USP8; STMN1; PLK1; SNX9; CEP55; MITD1; SPTBN1; NUSAP1; RACGAP1; KIF4A; GTPBP8; CNTROB; BIN3; SNX33; CUL7; CHMP4B; STAMBP; ANLN; ZNF365; RHOA; RASA1; SPAST; KIF23; CKAP2; APC; KIF20B; KIF20A
GO:0072666	establishment of protein localization to vacuole	0.00246864	0.0261264	NAGPA; GNPTAB; HSPA8; AP3M1; SORL1; SNX16; VPS41; VPS25; VPS28; ZFYVE16; WASH3P; PIK3R4; GCC2; VPS13D; VPS13C; AP3B1; RAB7A; GNPTG; HGS; SNF8; TRAPPC8; VAMP7; VPS36; SCARB2; SMURF1; TNFAIP3; VTI1A; VTI1B
GO:0007032	endosome organization	0.00250473	0.0263711	TSG101; SNX3; VPS4B; RILP; CHMP4A; CHMP4B; CHMP4C; IST1; RAB22A; DNM1; CHMP3; STAM; CHMP5; PLEKHF1; VPS25; STAM2; VPS37D; VPS37C; VPS37B; VPS37A; RAB11A; HOOK2; WASH3P; SYNJ1; SNX33; VTA1; SNX10; RAB5B; CLCN3; HOOK3; HOOK1; ALS2; HGS; FAM109B; AKTIP; LAMTOR1; VPS4A; ARFGEF2; CHMP1B; CHMP1A; PIK3C3; RAB27A; USP8; VPS36; EXOC8; VPS18; PDCD6IP; VPS11; STX6; VPS33B; VPS28; SNF8
GO:0007178	transmembrane receptor protein serine/threonine kinase signaling pathway	0.0025893	0.0271209	PPM1L; STK11; PCSK6; MEN1; GLG1; SULF1; DAB2; DUSP22; NKX2-1; CAV2; CAV3; ZYX; FURIN; NCEH1; STUB1; RBPJ; RYR2; ZFYVE16; MAP3K7; PARD6A; STRAP; INHBB; HNF1A; MAGI2; RNF111; IRAK1; CDH5; CDKN2B; FLCN; ZCCHC18; FNTA; ARHGEF18; ILK; BAMBI; TGFB1I1; GATA6; GIPC1; GATA4; ROR2; BMP7; BMP6; BMP3; BMP2; BMP1; HIPK2; VIM; RUNX2; UBA52; EID2; UBB; FKBP1A; FST; FKBP8; CCL2; SNX6; ACVR1C; ACVR1B; CDKN1C; ITG…
GO:0045444	fat cell differentiation	0.00261289	0.0272277	PTGS2; ZFPM2; ZFPM1; SAV1; AKT1; AKT2; WIF1; CREBL2; SDF4; FNDC5; ALMS1; RORA; INHBB; MKKS; RNASEL; DDIT3; SOD2; ENPP1; PER2; OSBPL8; STK3; STK4; SULT1E1; GATA2; GATA3; NUCB2; OSBPL11; SOCS1; BMP2; CCND1; SLC2A4; DKKL1; PID1; CTBP1; ERAP1; MMP11; PLCB1; ID2; TMEM120B; CARM1; ITGA6; TMEM120A; MED1; TRIB2; LAMB3; ARNTL; ASXL1; PLAC8; ASXL2; PPARGC1A; PRLH; HTR2A; TRPM4; TGFB1I1; ZNF516; SIRT2; SIRT…
GO:0032922	circadian regulation of gene expression	0.00263881	0.0143135	HDAC1; LGR4; HDAC2; CLOCK; CRY1; USP2; PPARA; NAMPT; ZFHX3; NPAS2; RORA; NR1D1; ARNTL; BHLHE40; BHLHE41; NRIP1; HNRNPU; CRY2; HNF1B; RAI1; CSNK1D; CSNK1E; PML; RELB; MTA1; SIRT1; MYBBP1A; PRMT5; PER3; PER2; PER1; GFPT1; ADK; PPP1CB; PPP1CC; PPP1CA; OGT; ID2; DRD3; TOP1; AHR; PPARGC1A; CREM; MAGED1; ATF4
GO:0036498	IRE1-mediated unfolded protein response	0.00265256	0.0190617	TATDN2; ACADVL; ASNA1; ADD1; AGR2; YIF1A; BAX; COPS5; PDIA6; SEC61G; BAK1; LMNA; SEC31A; XBP1; KLHDC3; DNAJB9; DCTN1; ZBTB17; DDX11; CXXC1; TLN1; SYVN1; DNAJB11; PREB; SULT1A4; ATP6V0D1; HDGF; CTDSP2; WIPI1; SHC1; TPP1; EXTL3; DAB2IP; SERP1; EDEM1; TMBIM6; PTPN1; SEC63; SEC61B; SEC61A2; CUL7; KDELR3; JMJD7-PLA2G4B; HYOU1; GSK3A; DNAJC3; SSR1; BCL2L11; TMEM33; GFPT1; WFS1; SEC61A1; PPP2R5B; SRPRB
GO:0009064	glutamine family amino acid metabolic process	0.00265256	0.0275	ASNSD1; ALDH5A1; SLC7A7; AGMAT; ASNS; GLUL; OAT; PYCR2; PYCR1; GLS; ASS1; GAD1; GAD2; CAD; GCLM; LGSN; CTPS2; PRODH2; GCLC; AMDHD1; FAH; FTCD; GOT2; ALDH18A1; GOT1; GGH; PFAS; ASL; NOS3; AADAT; NAGS; SIRT4; MECP2; NR1H4; GGT1; FPGS; PHGDH; APC; ADSSL1; ATP2B4; NOXRED1; GMPS; ALDH4A1; PYCRL; ARG2; GLUD2; DDAH1; PRODH; PPAT; GFPT1; GFPT2; CPS1; DDAH2; SLC1A3
GO:0090132	epithelium migration	0.00267247	0.0191349	PTGS2; SCG2; AKT1; PTK2B; APOH; PDCD10; AGT; RREB1; DCN; RAB11A; PIK3CA; SYNJ2BP; STRAP; CAPN7; KLF4; PTP4A3; EDN1; CTSH; VASH1; GIPC1; GATA3; FGFR1; ROBO1; PTPN11; KIT; PTEN; ANLN; STC1; HYAL1; TNFSF12; FOXP1; EVL; ITGA3; EPB41L5; ITGB3; HIF1A; GPLD1; ADAM9; PPM1F; TGFB2; JUN; INSL3; CEACAM1; PRKCA; VIL1; NF1; ANGPT1; ANGPT4; NR4A1; EPHB4; PAXIP1; PPARD; VEGFA; FGF7; RHOB; RHOA; BCAR1; FGF1; ZEB…
GO:0046685	response to arsenic-containing substance	0.00271643	0.0146458	RBM4; ALAD; MKNK2; NEFH; UROD; ZC3H12A; FECH; HMBS; NEFL; GCLC; CPOX; SERPINF1; TNFRSF11B; PPIF; UROS; GSTO2; CYP1A1; GSTO1; SRRT; HMOX1; PTEN; ABCC2; ATF4; RNF4; ATF3
GO:0033014	tetrapyrrole biosynthetic process	0.00271643	0.0280192	ALAD; UROS; SPTA1; PPOX; UROD; ATPIF1; SLC25A38; RSAD1; HMBS; TMEM14C; NFE2L1; ALAS1; HNF1A; ABCB6; CPOX; COX10; FXN; SLC11A2; TSPO; FECH; SUCLA2; MMACHC; MMAA; MMAB; COX15
GO:0007163	establishment or maintenance of cell polarity	0.00276364	0.0148111	LIN7A; LIN7B; CDX2; PTK2B; SYNE2; KIF2C; GSN; DLG1; LHX2; DLG5; DLG4; WWC1; ARHGEF2; PARD6B; MPP5; CDH5; OOEP; ARHGEF11; STK11; AQP1; SPAG5; CENPA; RAP1B; PAFAH1B1; GATA3; BRSK2; TCF15; FAT1; APC; GBF1; WNT7B; DOCK2; DOCK7; KIF26B; VANGL2; WDR43; SLC9A1; EZR; GOLPH3; CAP1; CAP2; STK25; CDC42BPB; MAP1B; EPHB1; JAM3; DST; RNF41; PAX6; GPSM2; HTT; HES1; WNT5A; AMOT; ACTR3; SNX27; MCPH1; SDCCAG8; WDR…
GO:0060491	regulation of cell projection assembly	0.00276364	0.019716	IFT20; PODXL; GPM6A; CAV1; CEP120; FAM110C; EVI5; RAB5A; CCDC151; SSH2; SSH1; WRAP73; BRK1; TWF2; KCTD17; NRXN1; KIT; ATP8B1; CYLD; APC; CAPZB; EVL; HRAS; ADAMTS16; FUZ; SEPT9; DNM3; DNM2; SEPT7; CEP97; NCKAP1; FNBP1L; PLXNB3; GAP43; TBC1D24; PPP1R9A; ODF2; DPYSL3; ARPC2; RHOQ; CCP110; HSP90AA1; EPS8L1; EPS8L2; FRMD7; RHOG; DCDC2; HNF4A; TBC1D30; PFN1; PFN2; HTT; CDC42; RALA; SH3YL1; HDAC4; EPHA2…
GO:0031334	positive regulation of protein complex assembly	0.00278141	0.0285446	PMAIP1; SUMO1; CD36; BRK1; PTK2B; CDC42EP3; CAV3; GSN; DLG1; STUB1; ARHGEF5; MPP7; BCLAF1; WASH3P; XPA; TRIM27; SH3GLB1; CD24; CDC42EP1; HRK; PYCARD; PSRC1; GTF2F2; ARPC1B; ARPC1A; MAGEL2; TERF1; TLR4; RBX1; ARPC4; EVL; CDKN1B; SNX9; FMN1; FMN2; SLAIN2; UNC13B; NCKAP1; JMY; BMF; CHD1L; JUN; FAF1; VIL1; GRB2; CAV1; CCL24; CCL26; ARPC3; ARPC2; PARP1; ARPC5; PAXIP1; VEGFA; PYDC1; CAPG; TP53; TAF1; P…
GO:0030522	intracellular receptor signaling pathway	0.00282713	0.0150612	RNF14; UBE3A; TRIM15; TRIM16; ISL1; FKBP4; RB1; UBE2V1; DAB2; DYX1C1; RARB; RARG; RAN; PRAMEF22; NR0B1; HDAC6; THRB; RORB; RORA; PTGER3; IRAK2; NOD1; RELA; IRAK1; CYP27B1; DDX54; PRMT2; MED17; SAFB; PER1; CYP24A1; BRD8; SNAI2; NR1I3; IKBKB; DNAJA1; PHB; ARID1A; KAT5; AHR; DDX5; UBA52; CYLD; CYP26A1; TLR4; UBC; RNF6; RNF4; MAVS; PAK1; IKBKG; STARD10; VDR; FOXA1; GRIP1; LSM14A; RPS27A; ESRRG; PUM2;…
GO:0048488	synaptic vesicle endocytosis	0.00283475	0.0201503	SYT12; NLGN1; ITSN1; SYT1; SYT2; OPHN1; SYT5; SCRIB; PIP5K1C; BTBD9; STON2; TOR1A; CDK5; SYNJ1; DENND1A; CD24; PACSIN1; CANX; SH3GL2
GO:0040001	establishment of mitotic spindle localization	0.00287175	0.0203398	MCPH1; NUMA1; ARHGEF2; SPRY2; SPRY1; WDR81; NDE1; NDC80; WDR43; NUSAP1; DYNLT1; ESPL1; EYA1; CLASP1; KPNB1; CENPA; PAX6; ZW10; PAFAH1B1; HTT; CDK5RAP2; GPSM2
GO:0034101	erythrocyte homeostasis	0.00287766	0.0152397	KDM1A; FLVCR1; HIPK2; ADD1; ACVR1B; AMPD3; HMGB2; ERCC2; SFXN1; HIF1A; MAPK14; EPO; FOXO3; MED1; MAPK11; HBZ; TAL1; PTPN2; THRA; ZNF16; AXL; ZFPM1; SMAP1; ATPIF1; CEBPG; TMOD3; ID2; ADAR; RPS14; RPS6; RB1; PKNOX1; DNASE2; ETS1; JAK2; KLF2; KLF1; SMAD5; HCLS1; ISG15; RPS19; TGFBR3; SP3; SRF; GPI; PRMT1; HOXB6; SENP1; CD24; P4HTM; GAS2L1; LDB1; VEGFA; CITED2; SLC11A2; GATA2; GATA3; GATA1; MAEA; EPA…
GO:0071560	cellular response to transforming growth factor beta stimulus	0.00289263	0.0204143	STK11; STK16; MEN1; GLG1; RAPGEF3; DAB2; DUSP22; NKX2-1; CAV2; CAV3; ZYX; CAV1; STUB1; WNT10A; DNMT1; USP9Y; MAP3K7; PARD6A; STRAP; XCL1; RNF111; EDN1; MTMR4; CDH5; CDKN2B; FLCN; FNTA; ARHGEF18; BAMBI; GIPC1; FN1; HIPK2; HYAL2; ADAM9; UBA52; EID2; UBB; FKBP1A; CCL2; SNX6; CDKN1C; ITGA3; NOX4; DNM2; VASN; PEG10; SMURF1; ZNF451; SMURF2; PPM1A; LEMD3; JUN; PPARGC1A; HTRA1; WWOX; TGFB1I1; GDF15; FURI…
GO:0034605	cellular response to heat	0.00290862	0.0204538	HSF1; MKI67; AAAS; BAG1; NUP133; BAG3; RBBP7; HSPA8; CRYAB; NUP85; PDCD6; FKBP4; HDAC2; ATR; ST8SIA1; POM121; NUP88; CLPB; EIF2S1; RPA1; HTRA2; HSPA1L; RPTOR; NUP188; NUP62; BAG4; SCARA5; DNAJB1; BAG5; DNAJB6; CETN1; MAPKAPK2; HSP90AB1; MAPK3; MAPK1; CHORDC1; AKT1S1; NF1; NUP214; NUP37; IRAK1; NUP210; RANBP2; SIRT1; ATM; RAE1; NUP43; NUP98; NUP35; NUP160; CAMK2G; NUP93; HSPB8; POLR2D; MTOR; TPR; …
GO:0007517	muscle organ development	0.0029352	0.0205673	WNT3A; LIF; RB1; ZFPM2; ISL1; ZFPM1; FGFRL1; SAV1; MYL6; SFMBT1; GSC; JPH1; MYL2; PKP2; FGF20; SOX17; ASS1; CAV3; MAFF; CAV1; ASB2; DDX39B; SIX4; RBPJ; RYR2; SIX1; TAZ; HDAC9; POU6F1; TBX2; KIAA1161; HMG20B; WT1; ZNF689; HOXD9; ERBB4; UBE4B; CENPF; TSC22D3; MURC; COL19A1; FXR1; SERP1; SHOX2; RBP4; HMGCR; GATA6; CXCL10; FBXO22; FGFR1; TBX5; SMO; AKAP6; BMP2; NUPR1; GSK3A; MYLK; TCF15; DDX5; MTPN; …
GO:0009411	response to UV	0.00298031	0.0301501	PTGS2; PMAIP1; ZRANB3; STK11; MEN1; AKT1; SDF4; CERS1; MAP3K4; MYC; MC1R; RAD18; CDKN2D; AQP1; XPA; MDM2; UBE4B; HYAL3; HYAL2; HYAL1; BAK1; CCND1; RHBDD1; TYR; NFATC4; TRIM32; INO80; FEN1; PTN; RUVBL2; USP47; TRIAP1; PIK3R1; CHEK1; SIRT1; CDC25A; TP53INP1; REV1; TP53; UBE2A; UBE2B; GPX1; BAX; ACTR5; RPAIN; CRIP1; HIST3H2A; KDM1A; YY1; CIRBP; TMEM161A; ATR; POLH; NOC2L; ERCC1; PML; MAPK8; DDB1; MS…
GO:0016571	histone methylation	0.00298031	0.0301501	SATB1; MEN1; SETD1A; SETD1B; DNMT1; WDR61; SETDB1; SETDB2; WDR5; PRMT2; DPY30; CHTOP; PRMT6; PRMT7; PRMT5; IWS1; DMRTC2; SETD3; SETD2; GATA3; SETD7; SETD6; H2AFY; RBBP5; CTR9; CTCF; CARM1; DPPA2; EED; CHD5; NR1H4; SIRT1; SUV39H2; PAXIP1; PAX7; SMYD1; SMYD2; SMYD3; PRDM12; PRDM13; PRDM4; PRDM5; PRDM6; PRDM2; NSD1; KDM3A; PHF1; KDM1A; ZNF335; ASH2L; SMAD4; EHMT1; EHMT2; MECOM; MTHFR; KDM6A; DOT1L; …
GO:0009308	amine metabolic process	0.00298237	0.0208237	SLC6A3; AOC3; PSMF1; NQO1; GPR37; PARK7; PAOX; PNKD; ATP2B4; APC; SLC7A7; AANAT; ATP7A; CHKA; ASMT; NR1H4; SIRT4; AGMAT; DDC; CHDH; OAZ2; PSMD14; PSMD10; PSMD13; PSMD12; MAOB; SARDH; SULT1B1; INMT; PSMB10; KMO; SMS; HAAO; HPRT1; CHRNB2; AFMID; PSMA2; PSMA3; PSMA1; PSMA6; PSMA7; PSMA5; COMT; SRM; ALDH7A1; CYP1A1; PSMB9; PSMB8; PSMB7; PSMB5; PSMB4; PSMB2; PSMB1; SAT1; IDO1; PSMD9; PSMD8; PSMD5; PSM…
GO:0048706	embryonic skeletal system development	0.00298237	0.0301501	FLVCR1; PCSK5; GSC; DLG1; SIX4; DEAF1; SIX1; IRX5; SPEF2; HOXD9; EXT1; SP3; HOXD1; HOXD3; SHOX2; RBP4; SETD2; BMP7; HYAL1; MBTD1; RUNX2; PRRX1; HOXC9; MMP16; FUZ; HOXC6; TULP3; MKS1; DLX1; DLX2; MED12; HOXB8; HOXB9; HOXB2; HOXB3; HOXB6; HOXB7; HOXB4; HOXC11; PAX7; SLC39A1; SLC39A3; ZEB1; SLC35D1; MTHFD1; GNAS; MTHFD1L; HOXD10; MEF2C; WNT5A; EIF4A3; MDFI; MMP14; DMRT2; SMAD2; TBX1; HOXA2; COL2A1; …
GO:0007098	centrosome cycle	0.00302551	0.0159284	MCPH1; C2CD3; CCP110; CHMP4B; PLK2; TRIM37; PLK4; RAB6C; NDE1; KIF11; CHMP3; XRCC3; RBM14-RBM4; CHMP5; XPO1; STIL; CHORDC1; GADD45A; CETN3; CCNF; CNTROB; AURKA; RBM14; WDR62; OFD1; RANBP1; FBXW5; CHEK1; ARHGEF10; CHMP4C; CEP63; CEP250; NPM1; CEP192; CEP85; ATF5; SASS6; VPS4B; CHMP1B; CHMP1A; KIF3B; TMEM67; CEP152; CEP76; PKD2; PDCD6IP; ROCK2; CDK1; CDK2; NUBP1; TUBGCP6; CEP72; CEP120; CDK5RAP2; P…
GO:0042769	DNA damage response, detection of DNA damage	0.003056	0.0159949	RFC5; RFC4; RPS27A; RFC1; RFC3; RFC2; RPS3; SOX4; MRPS35; POLD2; POLD3; USP1; DDB1; PCNA; RAD18; MRPS9; HMGA2; PARP1; DNAJA1; MRPS26; UBE2B; RPA1; RPA3; RPA2; CUL4A; UBA52; CUL4B; UBB; UBC; RBX1
GO:1903146	regulation of mitophagy	0.00306917	0.030874	CTTN; HDAC6; PARL; HAX1; KAT2A; POLR3A; PINK1; VDAC1; ATP13A2; HTRA2; RUVBL1; FZD5; U2AF1; PARK7; U2AF2; ATG7; ATG5; MAP1LC3B; VPS13C; FBXW7; BNIP3L; AMBRA1; WBP11; HIF1A; ZBTB17; TSPO; CSNK2A2; USP36; ZDHHC8; GSK3A; SREBF2; ADRB2; SREBF1; ACTL6A; DNM1L
GO:0030308	negative regulation of cell growth	0.00312513	0.0312821	RYK; ZC3H12D; STK11; CAPRIN2; SEMA4B; AGT; SEMA4D; CAV3; SEMA4F; PPT1; DCC; APBB2; SMAD4; EAF2; NDUFA13; CDKN2AIP; NF2; FLCN; CDKN2A; CDKN2D; PSRC1; ENPP1; SFRP1; IFRD1; CTDP1; SEMA7A; IP6K2; SEMA3D; GSK3A; NME6; PPP2CA; HYAL2; HYAL1; RBBP7; GNG4; BST2; RNF6; MYL2; FOXK1; ACVR1B; CDKN1B; ARHGAP4; NDRG3; SERPINE2; SEMA4C; NAIF1; SOX17; CDK5R1; CYP27B1; PPP1R9B; SIRT1; TRO; PPARG; PPARD; ADIPOR2; I…
GO:0007044	cell-substrate junction assembly	0.00321755	0.0320333	MMP14; COL17A1; CTTN; MACF1; FMN1; ITGA5; ITGA6; CORO1C; PTK2B; LIMS1; GPM6B; SORBS1; LAMB3; ITGB1BP1; ARHGAP6; LAMA5; PPM1F; SLC9A1; ARHGEF7; TLN1; PDPK1; WHAMM; THY1; TSC1; DAPK3; EFNA5; GREM1; CLASP2; SRC; ITGB3; LAMA3; EPB41L5; ITGB4; CLASP1; RAC1; DST; RCC2; FERMT2; LDB1; PLEC; SLK; LAMC2; COL16A1; TNS1; TAOK2; RHOD; ACTN3; ACTN2; ACTN1; SFRP1; FN1; BCAS3; DLC1; PIP5K1A; SDC4; ROCK1; ROCK2; …
GO:0061448	connective tissue development	0.0032441	0.0225711	DGAT2; COL11A2; UNCX; ARRDC3; CHSY1; GLG1; PKDCC; SULF1; SLC39A13; ADAMTS7; RARB; GHR; RARG; PIK3CA; TIMP1; FGFR3; NAMPT; SMAD5; EDN1; RELA; DYRK1B; WT1; RSPO2; HOXD3; SHOX2; SLC25A25; SNAI2; SNAI1; ROR2; FGFR1; BMP7; BMP6; BMP3; BMP2; BMP1; GPR4; HYAL3; HYAL2; HYAL1; CSF1; RUNX2; RUNX3; IHH; RUNX1; MAF; PRRX1; STC1; ID4; WNT7B; WNT2B; MMP13; EVC; HOXC4; HIF1A; GDF6; GPLD1; IMPAD1; ESRRA; ATP7A; …
GO:0072401	signal transduction involved in DNA integrity checkpoint	0.00324747	0.0320333	PLK2; CDKN1B; PLK3; ATM; CARM1; BAX; PRKDC; SOX4; BTG2; GADD45A; UBA52; TRIAP1; PCBP4; CNOT8; AURKA; PML; CNOT2; CHEK2; RBM38; CNOT4; PCNA; E2F7; CDC5L; RPS27A; RBL2; CDC25C; MUC1; PRMT1; NPM1; CNOT6L; RINT1; TNKS1BP1; TP53; MDM2; MDM4; ARID3A; CCNB1; E2F4; CASP2; E2F1; CNOT7; GTSE1; CNOT6; SFN; CDK1; CDK2; UBB; UBC; TFDP2; TFDP1; PPP2R5C
GO:0072422	signal transduction involved in DNA damage checkpoint	0.00324747	0.0320333	PLK2; CDKN1B; PLK3; ATM; CARM1; BAX; PRKDC; SOX4; BTG2; GADD45A; UBA52; TRIAP1; PCBP4; CNOT8; AURKA; PML; CNOT2; CHEK2; RBM38; CNOT4; PCNA; E2F7; CDC5L; RPS27A; RBL2; CDC25C; MUC1; PRMT1; NPM1; CNOT6L; RINT1; TNKS1BP1; TP53; MDM2; MDM4; ARID3A; CCNB1; E2F4; CASP2; E2F1; CNOT7; GTSE1; CNOT6; SFN; CDK1; CDK2; UBB; UBC; TFDP2; TFDP1; PPP2R5C
GO:0010243	response to organonitrogen compound	0.00328877	0.0171131	ERRFI1; PCSK9; MEN1; AGT; ASS1; PTGER4; PIK3CA; PIK3CG; PIK3R3; LMBRD1; IGF1R; DIAPH1; PPP2R2A; APRT; PIK3C2A; PIK3C3; AKAP5; AKAP6; AKAP7; CCND1; GRB10; HCN3; AKAP9; PTEN; ATP6V1D; ATP6V1F; ATP6V1A; ATP2A2; CDKN1B; ALDH3A1; MMP19; UROS; MGST2; GPLD1; UROD; EDNRA; EFTUD2; JAK2; JAK3; NR1H4; TMED10; HNMT; CHUK; BLM; COL4A6; INSIG2; COL4A1; PPARA; ZNF354A; THBD; ZEB1; SORT1; GFPT1; SESN1; SESN2; SE…
GO:1901698	response to nitrogen compound	0.00332295	0.017191	ERRFI1; ZCCHC11; PCSK9; MEN1; ATRX; DROSHA; AGT; ASS1; PTGER4; PIK3CA; PIK3CG; PIK3R3; LMBRD1; IGF1R; DIAPH1; IFNE; PPP2R2A; APRT; PIK3C2A; PIK3C3; AKAP5; AKAP6; AKAP7; CCND1; GRB10; HCN3; AKAP9; PTEN; COLEC12; ATP6V1D; GSTM3; ATP6V1A; ATP2A2; CDKN1B; ALDH3A1; MMP19; UROS; MGST2; GPLD1; UROD; EDNRA; IFIT1; EFTUD2; HRH4; JAK2; JAK3; NR1H4; TMED10; HNMT; CHUK; BLM; COL4A6; INSIG2; COL4A1; PPARA; ZN…
GO:0016358	dendrite development	0.00335351	0.0172494	STK11; CAPRIN2; RAPGEF2; CAPRIN1; DBN1; SEMA4D; KIAA0319; DLG4; DISC1; CACNA1A; DCC; NTRK2; SLC12A5; MARCKS; RELN; DCX; CUL7; PLK2; ZMYND8; SIPA1L1; OPA1; PAFAH1B1; BMP7; AKAP5; APP; PQBP1; ACSL4; PTEN; PAK4; PAK2; NFATC4; VLDLR; GRIP1; GORASP1; DCLK1; CARM1; TRAPPC4; DNM3; SLC9A6; SLC11A2; LRRK2; PREX1; ITPKA; TIAM1; CDK5R1; PPP1R9A; PPP1R9B; EPHB2; PDLIM5; MAP1B; EPHB1; FARP1; ANKRD27; CUX1; AN…
GO:0030323	respiratory tube development	0.00347038	0.0177485	ERRFI1; LIF; ZFPM2; DHCR7; PKDCC; NKX2-1; LHX3; DLG5; ADAMTS2; RBPJ; THRB; FSTL3; THRA; FGFR1; LIPA; STRA6; SP3; CTSZ; RBP4; SEC24B; GATA6; PCSK5; KRAS; RSPO2; SPRY2; FOXA1; WNT7B; MMP14; FOXP1; ITGA3; DPPA2; RC3H2; CRH; ATP7A; PTN; SRSF6; ASXL1; TULP3; TIMELESS; ZIC3; TNS3; HECA; STK40; MAN2A1; VEGFA; DAG1; FGF7; ATXN1L; FGF1; EPAS1; ABCA12; HOPX; NOG; EIF4EBP1; HS6ST1; HES1; WNT5A; CIC; BAG6; R…
GO:0061008	hepaticobiliary system development	0.00347839	0.0239443	PCSK9; RAPGEF3; ASS1; MKS1; DDX39B; PIK3CA; THRA; GLI1; RELA; FGA; CUL3; SOD2; HMGCL; SP3; PRMT5; GATA6; CCND1; AK2; DBP; NTS; SEC63; MED1; UROD; ACADM; SRSF5; PTN; CCNE1; JUN; SOX17; CEACAM1; LSR; ZIC3; NF1; MAN2A1; TK1; PTPN3; RPS6KA1; HLX; TNFAIP3; CPS1; SLCO2B1; HES1; PHF2; WNT3A; RAP1A; CCDC40; NPHP3; PRKCSH; UPF2; DNAAF1; IGF2R; HFE; CAST; ARF6; ACAT1; HNRNPK; CITED2; SRD5A1; HNRNPD; FBXW7;…
GO:0048754	branching morphogenesis of an epithelial tube	0.00347839	0.0239443	AGT; CAV3; DLG1; HNF1B; DLG5; SIX4; SIX1; EDN1; MYC; CTSH; WT1; ILK; CTSZ; STK4; GBX2; KRAS; BMP7; RSPO2; BMP2; SPRY2; MAGED1; CSF1; FOXA1; FAT4; PAK1; KDM5B; MMP14; LGR4; VDR; NFATC4; MED1; EDNRA; VANGL2; NKX2-1; TIMELESS; MKS1; B4GALT1; ENG; HOXB7; VEGFA; DAG1; COL4A1; PAX2; PAX8; FGF1; ETV5; ETV4; NOG; WNT5A; RASIP1; SMAD4; EPHA2; SMO; TBX3; SPRY1; ADAMTS16; AREG; HOXA11; PML; CITED1; SRC; CLI…
GO:0055006	cardiac cell development	0.00348	0.0239443	MYH10; PDGFRB; CTDP1; TBX3; MYO18B; BMP10; MYL2; MYOCD; PITX2; PIN1; AGT; NKX2-6; GATA4; SORBS2; MYH6; NEBL; MAML1; SGCB; CAV3; FHL2; NEXN; OBSL1; ATG5; SLC8A1; JAG1; PDLIM5; SRF; CXADR; BVES; AKAP6; MYLK3; MTOR; DDX39B; LMNA; HEY2; PROX1; ACTN2; CCNB1; FHOD3; GSK3A; NOTCH1; CDK1; MEF2A; VEGFA
GO:1902186	regulation of viral release from host cell	0.00349236	0.0239443	TSG101; TRIM11; TRIM13; TRIM15; TRIM32; TRIM31; CHMP4C; VAPB; VAPA; CHMP3; MID2; CAV2; VPS37B; PML; DDB1; CHMP4B; TRIM28; TRIM25; TRIM26; TRIM27; TRIM35; VPS4B; TRIM62; TRIM8; ZNF502; TRIM5; VPS4A
GO:0006644	phospholipid metabolic process	0.0035076	0.0239443	PGAP1; TPTE2; DHDDS; SAMD8; PTDSS1; IDI1; PLBD1; ACP6; DOLPP1; PTK2B; PCSK9; PI4K2B; TMEM55B; APOC1; NKX2-1; SLC44A1; GPAM; SMG1; PI4K2A; PIK3CA; PIK3CB; CDS1; PIK3CD; INPP4B; TAZ; PIK3CG; PLA2G6; CLN3; SACM1L; SPTLC1; PIK3R3; MTMR4; PIP4K2A; MTMR2; MTMR1; PIP4K2B; ERBB2; ERBB3; ERBB4; FDPS; SH3YL1; ETNK2; PCYT2; INPP5B; GPAT2; IMPA1; PIK3C2A; SMPDL3A; PIK3C2G; GNPAT; GATA6; DBI; FGFR4; PIK3C3; P…
GO:0008360	regulation of cell shape	0.00350881	0.0178431	PTK2B; S100A13; SEMA4D; DLG1; FMNL3; CDC42SE2; CDC42SE1; CSNK1D; CSNK1E; TBCCD1; VRK1; DIAPH1; VRK3; VRK2; ARHGEF18; F2; CSNK1G2; CSNK1G3; BAMBI; CSNK1G1; SHROOM3; FN1; KIT; ARHGAP18; CCL2; CCL7; ITGA7; FBLIM1; SEPT7; PLXNB2; PTN; PLXNB1; PALMD; VIL1; ATP10A; CCL24; PALM2; BVES; RHOQ; RHOU; RHOJ; VEGFA; DAG1; ARHGAP35; CSNK1A1; BAIAP2; MYH10; ERMN; SPTA1; TPM1; CDC7; PLEKHO1; MYH9; PRPF40A; ICAM1…
GO:0060541	respiratory system development	0.00351442	0.0239443	ERRFI1; LIF; ZFPM2; FGFRL1; DHCR7; PKDCC; NKX2-1; ASS1; LHX3; DLG5; RARG; ADAMTS2; SIX4; RBPJ; THRB; SIX1; THRA; FGFR1; LIPA; WT1; SPEF2; STRA6; SP3; CTSZ; HS6ST1; RBP4; SEC24B; GATA6; CCDC40; KRAS; RSPO2; SPRY2; FOXA1; WNT7B; MMP14; FOXP1; HESX1; ITGA3; DPPA2; RC3H2; CRH; ATP7A; PTN; SRSF6; CHD7; ASXL1; TULP3; TIMELESS; BASP1; ZIC3; TNS3; DLX5; STK40; MAN2A1; VEGFA; DAG1; FGF7; JMJD6; FGF1; EPAS…
GO:0000423	macromitophagy	0.00353668	0.0240128	ZCCHC17; NDUFB9; IST1; PI4K2A; PFKP; PHYHIP; ASB2; TOMM7; ADAMTS7; BLOC1S1; PIK3CA; COX8A; SNTG1; NUP93; MRPS2; ATP1B1; NR2C2; GMIP; NME2; SNRPD1; CSPG5; MYLK; DKKL1; YIPF1; NTHL1; REP15; ZNF593; FAM13B; SMURF1; ATPIF1; ITPKC; MAP1A; SERPINB10; HCAR1; ATG13; ATG14; CHST3; STK32A; CD93; SLC35B3; HSF2BP; SLC22A3; DPF3; RFWD3; KRT73; HDAC6; STOM; TREM1; GABRA5; DNAAF2; STAT2; IPPK; TBC1D5; CDC37; FA…
GO:0044819	mitotic G1/S transition checkpoint	0.00357448	0.0241861	PLK2; RFWD3; RPS27L; CDKN1B; PLK3; ATM; CARM1; BAX; PRKDC; SOX4; DGKZ; BTG2; GADD45A; UBA52; TRIAP1; PCBP4; CNOT8; AURKA; PML; CNOT2; CHEK2; RBM38; CNOT4; PCNA; E2F7; RPS27A; RBL2; CDC25C; MUC1; PRMT1; NPM1; CNOT6L; TNKS1BP1; TP53; MDM2; MDM4; ARID3A; CCNB1; E2F4; CASP2; E2F1; CCND1; CNOT7; GTSE1; RPA2; SFN; CDK1; CDK2; FBXO31; UBB; UBC; CNOT6; TFDP2; TFDP1; PPP2R5C
GO:0001101	response to acid chemical	0.003615	0.0182793	CD38; PTGS2; GSS; DGAT2; TIMP3; TRIM16; GNPAT; CDO1; CD36; IKBKB; AKT1; PTK2B; HPCA; RAPGEF3; ASS1; FGFR4; OGG1; GSN; ZNF354A; RARG; PTGER4; DNMT1; RORB; NTRK2; NTRK3; CAPN2; NDUFA13; EDN1; TRIML2; RELA; CTSH; SOD2; AQP3; CDKN2D; AQP1; HMGCL; MUC1; NAIP; RBP4; SMARCD1; MGMT; UBR2; UBR1; PIK3C3; ATP2B4; SHMT1; BMP6; TWF2; SOCS1; NME1; FN1; ACSL1; ZNF35; PKD2; PID1; RNF2; CPS1; WNT7B; CCL2; RRAGD; …
GO:0003006	developmental process involved in reproduction	0.00361792	0.0125723	HSPA2; STK11; MEN1; FKBP4; DLG1; SGPL1; LHX3; PTGER4; LHX9; NR0B1; ALMS1; IRX5; NPR2; LHB; DIAPH2; SP3; STK3; IQCG; OCA2; GATA6; GATA4; GATA2; GATA3; GATA1; STRBP; CCND1; BAK1; AHR; PTEN; RHBDD1; YBX2; MMP14; LGR4; HSD17B10; ACVR1B; CDKN1C; CDKN1B; MMP19; CELF1; MGST1; SERPINE2; PHLDA2; PANK2; CSDE1; WDR48; JAM3; CYP27B1; MTOR; SENP2; PPARG; PPARD; VEGFA; ING2; NOG; PSAP; LHX8; HES1; CRIP1; FOXC1…
GO:1901659	glycosyl compound biosynthetic process	0.00362812	0.024465	ATP5J2; PRKAG2; UPRT; TXNDC9; SLC25A13; DCK; FLCN; APRT; GUK1; QTRT1; ACOT7; GMPS; NME4; NME6; NME7; NME1; NME2; NME3; DHODH; UCKL1; PID1; AMD1; PINK1; UMPS; ATP5C1; PANK3; PANK2; PANK4; DCTD; NT5E; PPARGC1A; ADAL; SURF1; PDCL3; UCK1; UCK2; SLC26A1; TK2; TK1; ADSSL1; GBAS; PRTFDC1; SLC35B3; SLC35B2; HPRT1; LCMT2; ADSS; ATP5S; ATP5J; ATP5I; ATP5H; ATP5O; ATP5L; CHCHD10; ATP5B; ADSL; ATP5E; ATP5D; …
GO:0009416	response to light stimulus	0.00371916	0.0249933	PTGS2; PMAIP1; NMT1; ZRANB3; STK11; MEN1; USP2; AKT1; IFT20; OGG1; SDF4; CALM2; CALM3; CALM1; CNGB1; GRK7; GRK4; SAG; MAP3K4; NPHP4; NOC2L; MYC; MC1R; RAD18; FNTA; FNTB; AQP1; XPA; RGS9BP; EYS; NMU; FBXL3; HMGCR; MDM2; CACNA2D4; KRAS; UBE4B; CCND1; HYAL2; HYAL1; BAK1; HYAL3; ELK1; RHBDD1; NETO1; MAPK10; TRPM3; APP; TYR; ITGB1; NFATC4; METAP1; COPS3; CAMKMT; METAP2; INO80; HIF1A; DEAF1; FEN1; SDR1…
GO:0010565	regulation of cellular ketone metabolic process	0.00381363	0.0371591	PTGS2; ACADVL; PSMF1; PRKAG2; NQO1; AKT1; AKT2; PIBF1; APOC1; CAV1; PARK7; ABCD2; FGFR4; GK; ATP2B4; NUCB2; MLYCD; BMP6; BMP2; MID1IP1; APC; SLC7A7; AZIN1; ACADL; PDHX; PANK2; DGAT2; PPARGC1A; CEACAM1; PDPR; NR1H4; PDHB; NR1H2; SIRT1; PRKAB2; SIRT5; DLD; PPARG; PDP2; DLAT; INSIG2; PPARA; ERLIN2; PDP1; PSMD14; HNF4A; PSMD10; PSMD13; PSMD12; PSMB10; INSIG1; SIRT4; NCOR2; AKR1C3; CNR1; PSMA2; PSMA3;…
GO:0070498	interleukin-1-mediated signaling pathway	0.00381795	0.0371591	IL1RN; ZNF675; RPS6KA4; RPS6KA5; TRAF6; VRK2; TNIP2; PLCB1; EGR1; IKBKB; MAPK3; IRAK2; IRAK3; IRAK1; IL1R1
GO:0021537	telencephalon development	0.00383887	0.0192013	MCPH1; TCTN1; RYK; UQCRQ; PHLPP2; CCDC141; NKX2-1; OGDH; RARB; LHX6; RAN; SEMA7A; TACC2; NTRK2; SIX3; RELN; DCX; WDR62; MKKS; CDH2; SLITRK5; EXT1; AQP1; HTR6; KIRREL3; PAFAH1B1; ATP2B4; NME1; AKAP5; BMP2; ROBO1; AVPR2; H2AFX; PTEN; CDON; FAT4; LRP8; FOXP2; HTR5A; VLDLR; PLCB1; EMX2; FGFR1; HIF1A; DCLK2; LAMB1; LRRK2; NRGN; DISC1; CDK5R1; NF2; NF1; PPP1R9B; DLX1; DLX2; EPHB2; ARL13B; DPCD; DIXDC1;…
GO:0006903	vesicle targeting	0.00384026	0.0192013	TRAPPC2L; SCFD1; MAP4K2; TRAPPC5; GORASP1; CD59; TRAPPC4; TMED9; SEC23IP; SEC16A; AP1AR; SEC31A; TMED10; TGFA; AREG; BET1; SEC23A; PSEN1; NLGN1; GOLGA2; NSF; CSNK1D; PPP6C; TRAPPC10; SEC24B; ANKRD28; CUL3; KLHL12; WIPI1; CLASP2; CLASP1; SERPINA1; RAB1A; SEC13; CTSC; CNIH3; YKT6; CTSZ; USO1; SEC24C; PPP6R1; MCFD2; SAR1B; TMED2; SEC22B; COL7A1; SNAP23; TRAPPC1; TFG; TRAPPC2; STX5; SNAP29; PREB; SCR…
GO:0032231	regulation of actin filament bundle assembly	0.00384026	0.0257193	SYNPO; BAG4; LIMK1; ALMS1; NOX4; SWAP70; RAPGEF3; EVL; ARHGAP6; ITGB1BP1; ARHGEF10L; TSC1; PPM1F; PPM1E; AMOT; SLC9A1; ARAP1; PPFIA1; PTGER4; TAC1; S1PR1; ARHGEF5; CTGF; TPM1; VIL1; NF2; PIK3R1; PPP1R9A; MKKS; DLC1; ARHGEF10; KISS1R; CLASP2; CLASP1; RAC1; RDX; TTC8; GPR65; MTOR; PRKCQ; RHOA; FRMD7; SHANK3; FHOD1; SFRP1; WASF2; TMEFF2; INPP5K; SDC4; ROCK1; ROCK2; ID1; PFN1; PFN2; BRAF; LPAR1; PAK1…
GO:0034333	adherens junction assembly	0.00384026	0.0371591	MMP14; CTTN; SMAD7; FMN1; CORO1C; PTK2B; PTK2; GPM6B; SORBS1; ARHGAP6; ITGB1BP1; BCAS3; TSC1; PPM1F; HIPK1; DLG5; SLC9A1; ZNF703; ARHGEF7; JUP; WHAMM; THY1; DAPK3; GREM1; CLASP2; SRC; MACF1; EPB41L5; LAMA5; CLASP1; RAC1; EFNA5; VCL; RCC2; FERMT2; LDB1; VEGFA; SLK; COL16A1; TAOK2; RHOD; ACTN3; ACTN2; ACTN1; SFRP1; PIP5K1C; DLC1; PIP5K1A; TBCD; SDC4; ROCK1; ROCK2; PTEN; LIMS1; TRIP6; PDPK1; PTPRK; …
GO:1905037	autophagosome organization	0.00384026	0.0371591	SCFD1; ATP13A2; IFT20; CHMP4A; CHMP4B; TP53INP2; PINK1; RB1CC1; UBQLN1; EHMT2; GABARAPL1; WDR45; LRRK2; GABARAPL2; UBQLN2; ATG16L1; PSEN1; RAB3GAP1; ATG3; WIPI2; ATG5; MAP1LC3A; ATG9A; MAP1LC3B; MTMR3; PIP4K2C; PIP4K2B; RAB7A; RAB5A; LRSAM1; PIKFYVE; RAB1A; AMBRA1; WIPI1; SH3GLB1; ATG16L2; ATG4C; ATG4B; ATG12; ATG13; ATG14; ATG4D; ATG2A; PIK3C3; PHF23; TRAPPC8; ATG2B; RAB23; FEZ1; PIP4K2A; FEZ2; …
GO:0060411	cardiac septum morphogenesis	0.00387401	0.0192624	FGFRL1; ACVR1; ZFPM2; ISL1; SMAD7; SAV1; TBX2; TBX3; TBX1; TBX5; PITX2; VANGL2; MDM2; SOX4; FZD1; FZD2; RARB; DHRS3; DVL3; CITED2; MSX2; JAG1; ZFPM1; CYR61; HEYL; GATA6; GATA4; HEY2; PROX1; HEY1; SMO; EGLN1; PARVA; ID2; NOTCH1; NOTCH2; HES1; WNT5A; WNT11
GO:0071173	spindle assembly checkpoint	0.00390252	0.0259386	MAD2L2; LCMT1; MAD2L1; KLHL22; PLK1; ATM; XRCC3; MAD1L1; USP44; BUB1B; TTK; PSMG2; DUSP1; ZNF207; BUB1; BUB3; CENPF; TPR; ZW10; CCNB1; PCID2; TERF1; APC; DYNC1LI1
GO:1905207	regulation of cardiocyte differentiation	0.00390252	0.0375825	EFNB2; TGFB1; TGFB2; FOXP1; CTDP1; MYOCD; TBX5; PIN1; CAV3; DDX39B; RBPJ; SOX17; NRG1; GREM1; MTOR; GATA6; GATA4; HEY2; WNT3A; AKAP6; BMP2; GSK3A; DKK1; MEF2C
GO:0051050	positive regulation of transport	0.00390689	0.0259386	UBL5; HSPA2; PCSK9; MFGE8; SUMO1; WLS; B2M; IFNAR1; ANP32B; DYNLL1; AGT; DLG1; NCBP2; PTGER4; NR0B2; DYNLL2; APBB1; THY1; RAB9A; CRTAM; SPPL3; OSBPL8; NMU; ABLIM3; CXCL10; GATA2; GATA3; OR13C4; AKAP5; AKAP6; AKAP7; SFRP4; GTSE1; AKAP9; BAK1; PLTP; RHBDD1; TSG101; UGCG; MMP13; ANO6; POLR3A; UBE2D3; GPLD1; EDNRA; CAPN10; ATPIF1; XPO4; WDR46; FIS1; JAK2; SLC30A3; DMAP1; ZIC1; HNMT; NR1H2; RPH3AL; AB…
GO:0048638	regulation of developmental growth	0.00391252	0.0259386	HSF1; MUSK; FLVCR1; RYK; GHR; PRLH; NRCAM; PPP2R3A; SAV1; IST1; AFG3L2; GDF5; L1CAM; BDNF; SEMA4C; SEMA4D; CAV3; SEMA4F; SGPL1; GPAM; DDX39B; PROX1; PTGER4; PIK3CA; RBPJ; DCC; NTRK3; WWC1; MKKS; FGFR1; CDH4; TRPV2; SEMA7A; WT1; ERBB4; SOD1; SERP1; STK3; RBP4; IFRD1; GATA6; CTDP1; PAFAH1B1; FGFR3; NKX6-1; SMO; AKAP6; TWF2; FN1; SYT1; APP; GSK3A; CSF1; PTEN; RNF6; PTPN11; ULK2; FOXP1; ADNP; MACF1; …
GO:0097031	mitochondrial respiratory chain complex I biogenesis	0.00397771	0.0262822	NDUFB9; NDUFB8; NDUFB7; NDUFB6; NDUFB5; NDUFB4; NDUFB3; NDUFB2; NDUFB1; NDUFV3; NDUFAF4; NDUFAF1; NDUFB11; NDUFAF3; NDUFAF2; NDUFAB1; NDUFV2; NDUFV1; TMEM126B; BCS1L; FOXRED1; TAZ; OXA1L; NDUFC1; NDUFA10; NDUFA11; NDUFA12; NDUFA13; NUBPL; NDUFA6; NDUFA7; NDUFC2; NDUFA5; NDUFA2; NDUFA1; TIMMDC1; NDUFA8; NDUFA9; ECSIT; ACAD9; NDUFS2; NDUFS3; NDUFS4; NDUFS5; NDUFS6; NDUFS7; NDUFS8; AIFM1
GO:0032981	mitochondrial respiratory chain complex I assembly	0.00397771	0.038126	NDUFB9; NDUFB8; NDUFB7; NDUFB6; NDUFB5; NDUFB4; NDUFB3; NDUFB2; NDUFB1; NDUFV3; NDUFAF4; NDUFAF1; NDUFB11; NDUFAF3; NDUFAF2; NDUFAB1; NDUFV2; NDUFV1; TMEM126B; BCS1L; FOXRED1; TAZ; OXA1L; NDUFC1; NDUFA10; NDUFA11; NDUFA12; NDUFA13; NUBPL; NDUFA6; NDUFA7; NDUFC2; NDUFA5; NDUFA2; NDUFA1; TIMMDC1; NDUFA8; NDUFA9; ECSIT; ACAD9; NDUFS2; NDUFS3; NDUFS4; NDUFS5; NDUFS6; NDUFS7; NDUFS8; AIFM1
GO:0048762	mesenchymal cell differentiation	0.0040125	0.0382789	SEMA6A; ISL1; GSC; DAB2; SEMA4B; NKX2-1; SEMA4D; TRIM62; SEMA4F; ZNF703; WNT10A; RBPJ; STRAP; FOXF2; EDN1; EDN3; CUL7; TRIM28; ERBB4; CRB2; BAMBI; SFRP1; RET; SNAI2; SNAI1; SEMA7A; FGFR1; BMP7; BMP2; PPP2CA; FOXA1; FOXA2; FUZ; HIF1A; EDNRA; LIMS1; SDHAF2; SEMA4C; HTR2B; TGFB1I1; NRTN; DAG1; PAX3; PAX2; PHLDB1; ZEB2; SEMA5A; NOG; MEF2C; HES1; WNT5A; FOXC1; CYP26C1; HDAC2; SMAD4; SMAD7; SMAD2; SDCB…
GO:1901184	regulation of ERBB signaling pathway	0.00404917	0.0384482	ERRFI1; CDH13; ZFYVE28; EPGN; SNX6; AFAP1L2; PTK6; PLAUR; RPS27A; AKT1; SPRY1; CLTA; AGT; GPRC5A; SHKBP1; SH3GL2; TGFA; EPS15; AP2S1; STAM; NUP62; ARAP1; RHBDF1; ARHGEF7; RBPJ; ADRA2C; AP2M1; DOK1; STAM2; SH3KBP1; EREG; RAB7A; SHC1; UBC; DAB2IP; HGS; FBXW7; AP2A1; EPS15L1; AP2A2; PTPN2; SOCS4; ESR2; NCK2; LGMN; SPRY2; SH3TC2; APP; RNF126; AGR2; CBL; PTPRJ; ZGPAT; UBA52; GRB2; RNF115; PDE6G; UBB; …
GO:0008154	actin polymerization or depolymerization	0.00408498	0.0384682	TMOD4; ADD2; ADD1; SPTB; BRK1; PTK2B; GSN; DLG1; TMOD3; PLEKHH2; MICAL1; MICAL2; MICAL3; MKKS; SLIT2; DIAPH1; WDR1; TRIM27; SSH2; SSH1; TWF1; TWF2; ARPC1B; ARPC1A; VILL; TTC17; GRB2; LIMA1; ARHGAP18; CAPZB; EVL; SPTAN1; FMN1; FMN2; PDXP; ARHGAP6; NCKAP1; JMY; PREX1; MAGEL2; VIL1; JAK2; PPP1R9A; PPP1R9B; CCL24; CCL26; ARPC3; ARPC2; ARPC5; ARPC4; CAPG; ANG; SEMA5A; PFN1; PFN2; BAIAP2L2; BAIAP2; ACT…
GO:0032988	ribonucleoprotein complex disassembly	0.00408914	0.0384682	MRRF; DENR; KIF5B; EIF2D; TFIP11; MTIF3; MTIF2; KLC1; HBS1L; GFM2; MCTS1
GO:0002831	regulation of response to biotic stimulus	0.00413868	0.0272544	ZCCHC11; ZCCHC17; PPP2R3C; AP1M1; IL23A; IST1; B2M; SLC25A19; TRIM15; MICB; PHYHIP; ASB2; COX8A; SNTG1; ZNF681; NUP93; MRPS2; ATP1B1; FXR2; GMIP; LY96; SPINK5; BMP6; SNRPD1; CSPG5; MYLK; UBA52; DKKL1; YIPF1; NTHL1; RNF216; RBM18; ELMO1; PAK2; TRIM38; MAP1A; DOCK2; HLA-A; ATP6V1H; REP15; EIF2AK4; PUM2; PUM1; TRIB1; FAM13B; IFIT1; SMURF1; AP2S1; PPM1B; TMEM173; LSM4; ITPKC; PCBP2; TRAF3IP2; CLDN7; …
GO:0030324	lung development	0.00415753	0.020558	ERRFI1; LIF; ZFPM2; DHCR7; PKDCC; NKX2-1; LHX3; DLG5; ADAMTS2; RBPJ; THRB; FSTL3; THRA; FGFR1; LIPA; STRA6; SP3; CTSZ; RBP4; SEC24B; GATA6; SAV1; KRAS; RSPO2; SPRY2; FOXA1; WNT7B; MMP14; FOXP1; ITGA3; DPPA2; RC3H2; CRH; ATP7A; PTN; SRSF6; ASXL1; TIMELESS; ZIC3; TNS3; STK40; MAN2A1; VEGFA; DAG1; FGF7; ATXN1L; FGF1; EPAS1; ABCA12; HOPX; NOG; EIF4EBP1; HS6ST1; HES1; WNT5A; CIC; BAG6; RAB3A; SMAD2; C…
GO:0044712	single-organism catabolic process	0.00420451	0.020676	AGL; PRKAG1; ALDH7A1; UBAC2; OGDH; HKDC1; TKTL1; CYP46A1; PIK3CG; DERL3; SPTLC2; SPTLC1; ABCD1; HTR2A; ABCD2; PRKAG2; BCAT1; CYP3A4; GK; TBL1XR1; NPL; COL7A1; GM2A; PTEN; CYP26A1; RHBDD1; ACE2; NTHL1; MMP14; MMP15; HSD17B10; MMP11; MMP13; ALDH3A2; RARRES2; RAPGEF3; MMP19; GPLD1; APOBEC3C; TST; APOA2; PEPD; APOH; CYP27B1; MTOR; FURIN; HNMT; PCYOX1L; ACMSD; TMEM129; SGPL1; COL4A6; COL4A5; COL4A4; C…
GO:0009648	photoperiodism	0.0042077	0.03938	USP2; RBM4; PPP1CB; PPP1CC; PPP1CA; BHLHE40; FBXL3; NR2F6; ID2; CRY1; CRY2; MTA1; CLOCK; PER1; NMU; AGRP; PML; TP53; AANAT; FBXL21; SIK1
GO:1901653	cellular response to peptide	0.00422482	0.03938	ERRFI1; PCSK9; IL1RL1; GHR; POR; MEN1; AKT1; AKT2; LEPROT; NKX6-1; AGT; CAV2; CAV1; LMBRD1; GPAM; PIK3CA; ATP6AP1; GNG11; GNG12; INHBB; MARCKS; ATP6V1E2; EDN1; PIK3R3; RELA; GOT1; RNASEL; KL; PIK3R2; IGF1R; SHC1; SOCS2; VWA2; RANGAP1; ENPP1; ATP6V1H; APRT; PIK3C2A; MDM2; NUCB2; ADCY4; ADCY7; SOCS1; ADCY1; GH2; ADCY3; GRB10; PTPN11; SLC2A4; ADCY8; GNG7; GNG4; GRB2; MAX; PID1; MAPK1; SREBF1; CPS1; …
GO:0051293	establishment of spindle localization	0.00425028	0.0278906	MCPH1; NUMA1; ARHGEF2; FMN2; SPRY2; SPRY1; WDR81; MAP4; NDE1; NDC80; WDR43; NUSAP1; MYH9; DYNLT1; ESPL1; EYA1; SPAG5; CLASP1; KPNB1; CENPA; PAX6; DYNC1H1; ZW10; PAFAH1B1; LLGL2; SPIRE1; HTT; CDK5RAP2; GPSM2
GO:0000910	cytokinesis	0.00425095	0.0207901	AHCTF1; PLK1; PLK3; IST1; PKP4; CENPV; RAB11A; ZFYVE19; CALM2; CALM3; CALM1; ESPL1; CUL7; AURKA; ARHGEF11; AURKB; DIAPH2; ZNF365; SH3GLB1; GIPC1; PIK3C3; KIF23; APC; STMN1; SNX9; FMN2; MITD1; PDXP; SEPT7; SEPT6; CHMP4C; NEK6; CNTROB; PIK3R4; SNX33; LZTS2; ANLN; CDC25B; CCP110; RHOC; RHOB; RHOA; KIF3B; JTB; ALKBH4; CDC42; ACTR3; RALB; RALA; MYH10; KLHL21; STAMBP; SDCCAG3; OPN1MW; DCTN3; NUSAP1; RA…
GO:0007064	mitotic sister chromatid cohesion	0.00426362	0.0278906	SMC1A; TNKS; MAU2; SMC5; SMC3; CDCA5; PDS5A; H2AFY; RB1; PDS5B; POGZ; NIPBL; CHTF8; NSMCE2; GSG2; ATRX; NAA50; DSCC1
GO:0033962	cytoplasmic mRNA processing body assembly	0.00426362	0.0394198	PAN3; PAN2; CNOT6L; ATXN2L; LSM4; ATXN2; LSM14A; LSM3; RC3H1; EDC3; DDX6; DYNC1H1; CNOT2; LIMD1; CNOT7; PATL2; CNOT6; PATL1
GO:0019395	fatty acid oxidation	0.0042679	0.0394198	ACAD8; ACADVL; ACOT8; SESN2; ALDH3A2; CROT; PRKAG2; SCP2; PRKAA1; MAPK14; AKT1; AKT2; ACADS; SIRT4; DGAT2; ACOXL; SLC25A17; PEX13; ACAD11; ACADL; ACADM; GCDH; CNR1; ADIPOR2; ECI2; HADHB; CPT2; POR; PPARGC1A; ECH1; C1QTNF2; ABCD1; ABCD2; HSD17B4; IVD; CPT1C; CPT1B; TWIST1; ACACB; NR4A3; CYP4V2; HADHA; ETFDH; PPARG; PPARD; MTOR; ACADSB; PPARA; HACL1; NUDT19; ACSM1; NUCB2; CRAT; HADH; PEX2; PEX5; SL…
GO:0000302	response to reactive oxygen species	0.00428951	0.027967	GSR; ADPRHL2; HNRNPD; PLK3; CD36; NQO1; PTK2B; PDCD10; PYCR1; GPR37; PARK7; SESN3; MAP3K5; STK24; EDN1; RELA; KLF2; DDIT3; SOD2; SHC1; AQP1; P4HB; KLF4; GLRX2; MDM2; BMP7; FN1; HYAL2; HYAL1; PPP2CB; BAK1; KPNA4; PLEKHA1; GUCY1B3; ALDH3A2; GNAO1; HIF1A; NOX4; DNM2; PINK1; ADAM9; ATP7A; IL1R1; HSPH1; LRRK2; TRAP1; JUN; PPARGC1A; PPARGC1B; STK25; SDC1; TXNRD2; NUDT2; TXNRD1; SIRT1; ROMO1; STAT6; MPV…
GO:0002262	myeloid cell homeostasis	0.00440054	0.0149189	FLVCR1; ADD1; ZFPM1; HIPK2; HBZ; ATPIF1; AXL; SMAP1; TMOD3; NFE2L1; THRA; ISG15; GPI; SOD1; SP3; CD24; LDB1; GATA2; GATA3; GATA1; INPP5D; EPO; BAK1; L3MBTL3; FOXP3; ANKRD54; ACVR1B; HIF1A; NCSTN; MED1; SFXN1; KIT; SLC25A38; SLC11A2; ADAR; ITPKB; JAK2; JAM3; HOXB6; SENP1; VEGFA; PTPN2; PKNOX1; EPAS1; ETV2; RBFOX2; MTHFD1; MB; G6PD; HMOX1; RPS19; KDM1A; AMPD3; SMAD5; MAPK14; RPS6; DYRK3; MAPK11; GA…
GO:0022612	gland morphogenesis	0.00440054	0.0285963	TGM2; WNT5A; CAV3; CAV1; RARG; CAPN1; CUL3; SNAI2; MSX2; FGFR1; BMP7; CSF1; FOXA1; PLXNA1; KDM5B; VDR; FRS2; MED1; TGFA; PTN; TWSG1; MST1; CEACAM1; B4GALT1; STAT6; PAX6; DAG1; FGF7; RPS6KA1; ETV5; ETV4; NOG; HOXD13; TNFAIP3; BTBD7; CRIP1; WNT3A; TGFB1; EPHA2; TBX2; TBX3; POLB; AREG; BSX; PML; FBXW7; SRC; LAMA5; TET2; RXRA; PROX1; SFRP1; NTN1; ID4; NTN4; NKX3-1; CDC42; MKI67; TGFB2; TGFB3; TGFBR2;…
GO:0045637	regulation of myeloid cell differentiation	0.00462021	0.0424808	HIST1H4C; HIST1H4B; LIF; HIST1H4F; HIST1H4E; HIST1H4D; HIST1H4K; HIST1H4J; HIST1H4I; HIST1H4H; HIST1H4A; HIST1H4L; PTK2B; PPARGC1B; SMAP1; RARG; ATP6AP1; CAMK4; FADD; MYC; WDR61; ZFPM1; PIK3R1; PRMT1; RBP1; LDB1; CSF3R; GATA2; GATA1; ZNF675; INPP5D; NME1; CSF1; L3MBTL1; TLR3; CTR9; RUNX1; TLR4; SLC9B2; FOXP1; ANKRD54; ACVR1B; RASSF2; HIF1A; MED1; TRIB1; LILRB3; LEO1; JUN; MEIS2; MEIS1; CEACAM1; I…
GO:0008631	intrinsic apoptotic signaling pathway in response to oxidative stress	0.00468231	0.0428579	BAG5; HIF1A; NOX1; AKT1; MCL1; PDCD10; HTRA2; GPX1; CYP1B1; HSPH1; TRAP1; NONO; PARK7; UBQLN1; ZNF622; MAP3K5; STK25; STK24; JAK2; MAPK7; PML; ARL6IP5; FBXW7; SIRT1; SOD2; SOD1; P4HB; VNN1; PRKCD; SFPQ; PRODH; PINK1; PDK1; MELK; DIABLO; BCL2
GO:0043414	macromolecule methylation	0.00473657	0.0230393	TRMT112; BCOR; METTL2B; TFB1M; FBXO11; TRMT61A; MEN1; TRMT61B; SETD1A; PIWIL4; HIST1H1E; KIAA1429; TRMT11; SETD2; KDM4B; PHF19; PIK3CA; TFB2M; DNMT1; SETD4; N6AMT1; METTL10; MYB; SETDB1; SETDB2; WDR5; WDR4; TRIM28; PRMT2; PRMT3; PRMT1; PRMT6; PRMT7; TDRD5; PRMT5; IWS1; MEPCE; MEG3; DMRTC2; MGMT; SETD3; ATF7IP; GATA3; SETD7; SETD6; PLD6; SNRPD3; H2AFY; RBBP5; DDX4; CTR9; SETD1B; MTRR; ZNF335; KDM1…
GO:0048002	antigen processing and presentation of peptide antigen	0.00479853	0.0231636	TAP1; TAP2; DYNLL1; DYNLL2; PSMF1; AP1M1; CD36; OSBPL1A; B2M; MARCH1; KIFAP3; KIF2A; MARCH8; CANX; MR1; PYCARD; KIF18A; CENPE; CTSD; HLA-DRB5; SEC24A; SEC24C; SEC24B; PSMD14; AP1B1; KIF5A; KIF23; KIF22; KLC1; ERAP1; RILP; HLA-C; HLA-B; HLA-A; HLA-G; HLA-F; HLA-E; CLTA; DNM2; AP2S1; DCTN6; KIF2C; DCTN5; RAB7A; PSME2; SEC13; HLA-DPA1; DYNC1LI2; KIF3B; KIF3C; KIF3A; LGMN; AP1G1; PSMD10; PSMD13; PSMD…
GO:0044765	single-organism transport	0.00481388	0.0231636	UBE2Q1; NCBP2; HSPA4; HSPA8; TRAM1L1; ARFRP1; PCSK9; AGT; SLC50A1; PIK3CA; PIK3CB; PIK3CD; PIK3CG; ABCD1; ABCD2; NUP98; NUP93; KCNF1; SPPL3; NMU; MEG3; OPA1; PIK3C3; MYL12A; PARP10; BAK1; TSG101; ATP2A2; MFSD10; APOA2; TTR; PAM16; JAGN1; KCNIP4; KCNIP3; KCNIP2; XPOT; PPIF; TACR2; KCNH5; KCNH7; KCNH1; KCNH3; KCNH2; PSMD10; COX7C; NR0B2; NOV; NUP133; SMAD4; PRNP; GOLPH3L; SMAD2; NDUFAF2; CAMK1D; AR…
GO:0009952	anterior/posterior pattern specification	0.00487912	0.044459	BPTF; PGAP1; CRKL; PPP2R3A; PCSK6; PCSK5; HIPK2; HIPK1; FEZF1; MLLT3; ETS2; RARG; RBPJ; MIB1; SIX3; KDM2B; WT1; DDIT3; HOXD9; TDRD5; HOXD3; LDB1; GATA4; ROR2; PLD6; BMP2; TCF15; CDON; FOXA2; RNF2; HOXC9; HOXC8; DMRT2; FUZ; HOXC4; KAT2A; HOXC6; BTG2; VANGL2; TULP3; SOX17; EN1; ZIC3; GDF11; HOXB8; HOXB9; HOXB2; HOXB3; TSHZ1; HOXB6; HOXB7; HOXB4; HOXC11; HOXC10; PAX6; SCMH1; KIF3A; FZD5; CDX2; NOG; …
GO:0040013	negative regulation of locomotion	0.00503289	0.0325979	TRIM11; TRIM13; TRIM15; RYK; TIMP1; NISCH; PKP2; PDCD10; FBLN1; NKX2-1; SEMA4D; SEMA4F; DCN; CERS2; PTGER4; ABHD6; SYNJ2BP; STRAP; VASH1; SEMG2; MAGI2; THY1; FLCN; IFITM1; TRIM28; ERBB4; TRIM25; TRIM26; TRIM27; VAPB; OSBPL8; SEMA3B; ARRDC3; ABHD2; SEMA7A; GATA3; CNN2; ROBO1; HYAL2; PTEN; BST2; STC1; CD300A; CCL2; EVL; ACVR1C; PLCB1; TRIM32; TBX5; FUZ; TRIM35; RRAS; SEMA4B; TRIB1; ARHGAP4; MIIP; P…
GO:0003002	regionalization	0.0050862	0.0328352	BPTF; PGAP1; CRKL; ISL1; CDX2; PCSK6; PCSK5; HIPK2; GSC; FZD5; NKX2-2; FEZF1; MLLT3; FKBP8; GLI2; LHX2; LHX3; RARG; CHSY1; NKX6-2; RBPJ; SIX1; SIX3; RELN; EDN1; FGFR1; IRX3; IRX2; WT1; DDIT3; HOXD9; IFT57; EVX1; SCMH1; HOXD3; SFRP1; GATA4; SNAI1; TMEM107; ROR2; NKX6-1; PPP2R3A; PLD6; BMP2; EPB41L5; HIPK1; TCF15; CDON; FOXA2; GDF11; RNF2; WNT7B; HOXC9; HOXC8; DMRT2; FUZ; HOXC4; KAT2A; HOXC6; GREM1…
GO:0071396	cellular response to lipid	0.00514856	0.046548	RNF14; ERRFI1; ZCCHC11; FKBP4; B2M; ASS1; BYSL; PTGER4; NR0B2; NR0B1; PTGER3; IRAK2; IRAK1; MUC1; SMARCD1; CXCL10; CXCL16; LITAF; AHR; GPLD1; FZD10; UFSP2; ARNTL; LILRB2; DGAT2; JAK2; CYP27B1; NR1H4; NR1H2; PPARG; PPARD; PPARA; TFAP4; ZNF703; CD14; KRT13; RET; SMO; HTRA2; HMBS; NCOA1; NCOA6; NCOA4; NR2F6; NR2F2; RBM14; SETX; RXRG; RXRA; RXRB; LTK; LEF1; YAP1; NTS; LMO3; SSTR1; SSTR2; ATP1A3; ATP1…
GO:0035384	thioester biosynthetic process	0.00514951	0.0330183	HSD17B12; ACSBG1; ACSF2; GCDH; PDHX; ELOVL6; THEM4; PPT1; PPT2; DLD; TECR; PDPR; ELOVL5; FASN; ACOT11; PDHB; ACOT13; ACSS1; ELOVL3; PDHA1; ACACB; ACSS2; SLC25A1; ACSF3; SCD5; PDP1; PDP2; DLAT; ACOT8; ACOT9; ACOT7; ACOT4; ACOT12; ACOT1; MLYCD; ACSL3; ACSL1; ACSL4; ELOVL1; PDK1; ELOVL7; PDK3; PDK2; ELOVL2; PDK4; SCD; ACLY
GO:0048538	thymus development	0.00515418	0.0330183	CRKL; CTC1; JARID2; TGFBR1; PRKDC; MAP2K2; MAP2K1; TBX1; HAND2; ABL1; RAF1; BCL2L11; MAD1L1; PSEN1; SIX1; CACNB4; MAPK3; MAPK1; FADD; CITED2; ZBTB1; SRF; SOD1; RAG1; FOXN1; HES1; BCL11B; GATA3; PBX1; CCNB2; LMO4; SIX4; HOXA3; BRAF; PSMB9; HNRNPK; TYR; BCL2
GO:0034394	protein localization to cell surface	0.00515418	0.046548	MESDC2; SYNJ2BP; USP4; GPM6B; LEPROT; HFE; CAV3; SMURF1; COMMD1; ARF6; TAX1BP3; HNRNPK; TOR1A; NRG1; SNX33; ANGPT1; ERBB4; PIGK; VCL; ABCA12; MRAP; ASTN2; RAB11B; GPD1L; FGF7; ACTN2; PTPRU; RAB11FIP5; GBF1; STX3; STX4; NEDD4L; ANK2; EMP2; MRAP2; FLNA; PTPRK; WNT11
GO:0019884	antigen processing and presentation of exogenous antigen	0.0051587	0.02469	TAP1; TAP2; DYNLL1; DYNLL2; PSMF1; AP1M1; CD36; OSBPL1A; B2M; KIFAP3; KIF2A; CANX; CENPE; CTSD; HLA-DRB5; SEC24A; SEC24C; SEC24B; PSMD14; AP1B1; KIF5A; KIF23; KIF22; KLC1; RILP; HLA-C; HLA-B; HLA-A; HLA-G; HLA-F; HLA-E; CLTA; DNM2; AP2S1; KIF2C; DCTN5; RAB7A; KIF18A; SEC13; HLA-DPA1; DYNC1LI2; KIF3B; KIF3C; KIF3A; LGMN; AP1G1; PSMD10; PSMD13; PSMD12; NCF2; PSMB10; DYNC1H1; KIF15; KIF11; DCTN2; DC…
GO:0008652	cellular amino acid biosynthetic process	0.00516487	0.0330183	GAMT; APIP; DHFR; EIF2B4; EIF2B2; CDO1; SHMT2; EIF2B1; NOXRED1; GLUL; OAT; ABAT; PAH; PYCR2; PYCR1; GLS; CTH; GAD1; CAD; ADI1; MTHFD2L; ASPG; LGSN; DPYD; ASS1; PARK7; PLOD1; THNSL2; NAALAD2; THNSL1; MRI1; GOT2; ALDH18A1; GOT1; PYCRL; ASL; NAGS; GLUD2; MTR; SEPHS2; ASNSD1; ENOPH1; BCAT1; PADI1; PADI3; GGT1; PHGDH; AGXT2; MTAP; ATP2B4; SHMT1; AASDHPPT; ALDH4A1; MTHFD1; PSPH; FOLH1B; GPT2; ASNS; PSA…
GO:0016053	organic acid biosynthetic process	0.00531685	0.0338799	PTGS2; ACADVL; PHGDH; AGMO; PCCB; PRKAG3; PRKAG2; CDO1; AGXT2; PIBF1; SLC27A5; OAT; AMACR; APOC1; PAH; APIP; PYCR1; ATPIF1; ASS1; UGP2; DCN; FADS2; LGSN; PROX1; ACSM1; PARK7; CYP46A1; SHMT2; PRKAG1; NAALAD2; CYP39A1; EDN1; GOT1; ASNSD1; BCAT1; SCD5; RBP1; ACOT8; ACOT7; FGFR4; ATP2B4; SHMT1; MLYCD; HOGA1; CSPG4; CSPG5; ACSL3; PYCRL; FA2H; HSD3B7; MTRR; ACLY; CPS1; HSD17B12; DSEL; ASNS; MGST2; GLUL…
GO:0046394	carboxylic acid biosynthetic process	0.00531685	0.0476482	PTGS2; ACADVL; PHGDH; AGMO; PCCB; PRKAG3; PRKAG2; CDO1; AGXT2; PIBF1; SLC27A5; OAT; AMACR; APOC1; PAH; APIP; PYCR1; ATPIF1; ASS1; UGP2; DCN; FADS2; LGSN; PROX1; ACSM1; PARK7; CYP46A1; SHMT2; PRKAG1; NAALAD2; CYP39A1; EDN1; GOT1; ASNSD1; BCAT1; SCD5; RBP1; ACOT8; ACOT7; FGFR4; ATP2B4; SHMT1; MLYCD; HOGA1; CSPG4; CSPG5; ACSL3; PYCRL; FA2H; HSD3B7; MTRR; ACLY; CPS1; HSD17B12; DSEL; ASNS; MGST2; GLUL…
GO:0009163	nucleoside biosynthetic process	0.0053229	0.0476482	ATP5J2; PRKAG2; UPRT; TXNDC9; SLC25A13; DCK; FLCN; APRT; GUK1; QTRT1; ACOT7; GMPS; NME4; NME6; NME7; NME1; NME2; NME3; DHODH; UCKL1; PID1; AMD1; PINK1; UMPS; ATP5C1; PANK3; PANK2; PANK4; DCTD; NT5E; PPARGC1A; ADAL; SURF1; PDCL3; UCK1; UCK2; SLC26A1; TK2; TK1; ADSSL1; GBAS; PRTFDC1; SLC35B3; SLC35B2; HPRT1; ADSS; ATP5S; ATP5J; ATP5I; ATP5H; ATP5O; ATP5L; CHCHD10; ATP5B; ADSL; ATP5E; ATP5D; COASY; …
GO:0034440	lipid oxidation	0.00534085	0.033923	ACAD8; ACADVL; ACOT8; SESN2; ALDH3A2; CROT; PRKAG2; SCP2; PRKAA1; MAPK14; AKT1; AKT2; ACADS; SIRT4; DGAT2; ACOXL; SLC25A17; PEX13; ACAD11; ACADL; ACADM; GCDH; CNR1; ADIPOR2; PLA2G7; HADHB; ECI2; CPT2; POR; PPARGC1A; ECH1; C1QTNF2; ABCD1; ABCD2; HSD17B4; IVD; CPT1C; CPT1B; TWIST1; ACACB; NR4A3; CYP4V2; HADHA; ETFDH; PPARG; PPARD; MTOR; ACADSB; PPARA; HACL1; NUDT19; ACSM1; NUCB2; CRAT; HADH; PEX2; …
GO:0045185	maintenance of protein location	0.00537484	0.0255876	MDFI; OS9; GOLPH3; ANKRD13C; SUFU; MORC3; NFKBIB; KDELR2; ARL2; CCDC22; NFKBIE; CD4; AKT1; SYNE1; SRGN; DBN1; TLN1; SPTBN4; GSN; SORL1; TOPORS; ARL2BP; SUPT7L; SUN2; GET4; SUN1; TLN2; THRA; FAF1; JUP; NFKBIL1; G3BP2; PML; VPS13D; CAV1; ZNF268; VPS13C; EPB41L1; SUN3; TONSL; LTBP1; HK2; CREB3; SPAG4; HK1; PDIA3; FBN1; YWHAB; DAG1; KDELR3; GYPA; SYNE2; TSPO; GOPC; TWF1; TWF2; PINK1; SUN5; DZIP1; MXI…
GO:0019079	viral genome replication	0.00537484	0.0340291	CCL2; IFITM3; FAM111A; TRIM38; TRIM6; RAD23A; PABPC1; VAPB; VAPA; MX1; STOM; DEK; APOBEC3C; FMR1; ZC3H12A; CCNK; RSAD2; IFIT1; PPIH; ATG5; LARP1; TARBP2; SUPT5H; ADAR; IFNB1; OAS1; EIF2AK4; OAS3; PCBP2; NR5A2; PCBP1; ATG16L1; ISG15; MAVS; DDB1; RNASEL; TOP2A; UBP1; IFITM2; IFITM1; SMARCB1; PKN2; HMGA2; OASL; ATG16L2; VCP; TNIP1; HTATSF1; APOBEC3F; SRPK1; PROX1; SRPK2; SLPI; STAU1; PPID; APOBEC3H;…
GO:0090114	COPII-coated vesicle budding	0.00539596	0.0480156	TRAPPC2L; SCFD1; TRAPPC5; GORASP1; CD59; VAPB; VAPA; SEC23IP; SEC16A; SEC31A; TMED10; TGFA; AREG; CNIH3; SEC23A; GOLGA2; NSF; CSNK1D; PPP6C; TRAPPC10; SEC24B; ANKRD28; CUL3; KLHL12; SERPINA1; RAB1A; SEC13; CTSC; BET1; CTSZ; USO1; SEC24C; PPP6R1; MCFD2; SAR1B; TMED2; SEC22B; COL7A1; TRAPPC1; TFG; TRAPPC2; STX5; TRAPPC4; PREB; TRAPPC6A; TRAPPC6B; SEC24A; TRAPPC3; INSIG1
GO:0008630	intrinsic apoptotic signaling pathway in response to DNA damage	0.0054112	0.0480156	KDM1A; NFATC4; MOAP1; ERCC6; TRIM32; MSH2; ATM; TMEM161A; EPHA2; BAX; PRKDC; HIPK2; BAD; BOK; RPS3; MCL1; ABL1; PMAIP1; SKIL; CASP9; PHLDA3; TPT1; TNFRSF1B; FNIP2; BCL2L11; HIC1; BAG6; BCL2L12; USP47; MLH1; TRIAP1; DDIT4; HNRNPK; HTRA2; PIK3R1; MAEL; PML; PYCARD; TOPORS; CHEK2; XPA; SIRT1; POLB; SOD2; CDKN2D; CD44; MUC1; NUPR1; AEN; ELL3; TMEM109; RPS27L; MSH6; SNAI2; CLU; SNAI1; ING2; BCL2L10; S…
GO:0045927	positive regulation of growth	0.00548257	0.0345999	CD38; HSF1; NCBP1; GHR; CDKN2AIP; AKT1; PTK2B; L1CAM; CIB1; BDNF; SEMA4D; GPAM; DDX39B; PTGER4; SEMA7A; RBPJ; NTRK3; N6AMT1; MKKS; CXCL16; CDH4; TRPV2; ERBB2; WT1; ERBB4; EXTL3; ZNF639; SERP1; GATA6; PRKDC; PAFAH1B1; CSNK2A1; FGFR1; SMO; AKAP6; TWF2; FN1; IST1; SYT1; HYAL1; CSF1; ACSL4; SFN; WFS1; OSBP; SYT2; MMP14; ADNP; TRIM32; MACF1; INO80; CELF1; EXOSC9; SLC25A33; EXOSC2; TSHR; TNFRSF12A; EXO…
GO:0072395	signal transduction involved in cell cycle checkpoint	0.00561495	0.0353222	PLK2; CDKN1B; PLK3; ATM; CARM1; BAX; PRKDC; SOX4; BTG2; GADD45A; UBA52; TRIAP1; PCBP4; CNOT8; AURKA; PML; CNOT2; CHEK2; RBM38; CNOT4; PCNA; E2F7; CDC5L; RPS27A; RBL2; CDC25C; MUC1; PRMT1; NPM1; CNOT6L; RINT1; TNKS1BP1; TP53; MDM2; MDM4; ARID3A; CCNB1; E2F4; CASP2; E2F1; CNOT7; GTSE1; CNOT6; SFN; CDK1; CDK2; UBB; UBC; TFDP2; TFDP1; PPP2R5C
GO:0070085	glycosylation	0.00561657	0.026597	RPN1; RPN2; KCNE1; NUDT14; TUSC3; GNPTAB; DHDDS; MAN1B1; ISPD; GORASP1; B3GAT2; UBE2J1; B3GNT4; B3GNT5; ADAMTS7; B3GNT3; MUC12; GOLGA2; OAS2; TMEM59; B3GALT4; ENTPD5; B3GALT1; EXT1; COG3; MUC2; MUC1; RAMP1; MUC6; MUC4; SERP2; SERP1; EDEM3; MUC19; EDEM1; MUC15; MUC13; MAN1A1; DOLPP1; FUT11; TNKS2; DPY19L2P2; POGLUT1; PARP16; MGAT4C; PARP2; ALG10B; TNKS; ALG8; ALG9; ADNP; DPY19L1; ALG2; TRAK2; TRAK…
GO:0061640	cytoskeleton-dependent cytokinesis	0.0056447	0.0353962	MYH10; USP8; STMN1; PLK1; SNX9; CEP55; FMN2; MITD1; SPTBN1; NUSAP1; RACGAP1; KIF4A; GTPBP8; CNTROB; BIN3; AURKB; SNX33; CUL7; CHMP4B; STAMBP; ANLN; ZNF365; RHOA; RASA1; SPAST; KIF20B; SPIRE1; KIF23; CKAP2; APC; ALKBH4; ACTR3; KIF20A
GO:0031648	protein destabilization	0.00588237	0.0365483	FBXW11; PLK1; PRKDC; NCLN; XBP1; CCDC88C; SOX17; DERL1; RNF139; GSN; CTSH; SRC; SIRT1; CDKN2A; SIRT6; SENP2; MUL1; TMEM147; MYLIP; CHFR; MDM2; ISOC2; PEX2; BMP2; FBXL3; BTRC; ID1; RNF5
GO:0009225	nucleotide-sugar metabolic process	0.00588237	0.0365483	TGDS; GNE; PMM1; UAP1L1; UGP2; NAGK; AMDHD2; GMDS; SLC35A3; DPM1; UGGT1; GALT; DPAGT1; UXS1; UGDH; EXTL2; UAP1; PGM3; MGAT1; GUK1; GMPPB; GFPT2; CSGALNACT1; TSTA3; GSK3A; GFPT1; SLC35D1; FUT8
GO:0006643	membrane lipid metabolic process	0.00592628	0.0365483	PGAP1; AGMO; POGLUT1; CERS6; B3GNT5; SGPL1; CERS5; CERS2; CERS3; CERS1; PPT1; PLA2G6; CLN6; CLN3; SPTLC3; SPTLC1; CLN8; CTSA; CSNK1G2; SMPDL3B; SMPDL3A; ORMDL2; ORMDL1; PPP2CA; GM2A; FA2H; KIT; ALDH5A1; UGCG; GBA; ALDH3A2; KDELC2; SERINC1; ALDH3B1; SERINC3; ALG5; GPLD1; TEX2; SPTSSB; ST3GAL5; PPM1L; GBA2; SAMD8; B4GALT4; CERS4; PIGA; PLA2G15; KDSR; ST8SIA6; ST8SIA5; ST8SIA4; PSAP; ST8SIA1; NEU1; …
GO:0048308	organelle inheritance	0.00593712	0.0365483	YWHAZ; VRK1; CDK1; PLK3; VCPIP1; STX5; MAP2K1; MAP2K2; GOLGA2; MAPK1; STK25; PDCD10; GBF1; MAPK3
GO:0002190	cap-independent translational initiation	0.00593712	0.0518985	RBM4; NCK1; DENR; EIF3B; EIF2D; EIF3D; MCTS1; EIF3F; YTHDF2; METTL3; PCBP2; EIF4EBP1; PTBP1; SSB
GO:0006999	nuclear pore organization	0.00593712	0.0518985	TMEM170A; NUP133; SEH1L; NUP98; AHCTF1; NUP35; NUP54; NUP93; TMEM33; NUP153; RTN4; NUP107; TPR; NUP205
GO:0001889	liver development	0.00593979	0.0365483	PCSK9; RAPGEF3; ASS1; DDX39B; PIK3CA; THRA; GLI1; RELA; FGA; CUL3; SOD2; HMGCL; SP3; PRMT5; GATA6; CCND1; AK2; DBP; NTS; SEC63; MED1; UROD; ACADM; SRSF5; PTN; CCNE1; JUN; CEACAM1; LSR; ZIC3; NF1; MAN2A1; TK1; PTPN3; RPS6KA1; HLX; TNFAIP3; CPS1; SLCO2B1; HES1; PHF2; WNT3A; RAP1A; CCDC40; NPHP3; PRKCSH; UPF2; DNAAF1; IGF2R; HFE; CAST; ARF6; ACAT1; HNRNPK; CITED2; SRD5A1; HNRNPD; FBXW7; TGFBR3; HMGC…
GO:0001890	placenta development	0.00593979	0.0365483	BPTF; PTGS2; LIF; CDX2; PLK4; AKT1; SETD2; DCN; SPINT1; RBPJ; MAP3K4; HSP90AB1; CUL7; TRIM28; SOD1; CTSB; SP3; MEN1; STK3; STK4; SNAI1; GATA2; RSPO3; SOCS3; ARID1A; CCNF; GRB2; STC1; WNT7B; VDR; NSDHL; CDKN1C; HIF1A; MED1; PEG10; PHLDA2; PLAC1; CYP27B1; SENP2; PPARG; PPARD; LHX3; ZFAT; TMED2; EPOR; EPAS1; EGLN1; ETV2; HSF1; HS6ST1; HES1; KRT19; ALKBH1; MDFI; MAPK14; RPS6; KRT8; HTRA1; NCOA1; FZD5…
GO:0044783	G1 DNA damage checkpoint	0.00597587	0.0518985	PLK2; RFWD3; RPS27L; CDKN1B; PLK3; ATM; CARM1; BAX; PRKDC; SOX4; DGKZ; BTG2; GADD45A; UBA52; TRIAP1; PCBP4; CNOT8; AURKA; PML; CNOT2; CHEK2; RBM38; CNOT4; PCNA; E2F7; RPS27A; RBL2; CDC25C; MUC1; PRMT1; NPM1; CNOT6L; TNKS1BP1; TP53; MDM2; MDM4; ARID3A; CCNB1; E2F4; CASP2; E2F1; CCND1; CNOT7; GTSE1; RPA2; SFN; CDK1; CDK2; FBXO31; UBB; UBC; CNOT6; TFDP2; TFDP1; PPP2R5C
GO:0046148	pigment biosynthetic process	0.0059765	0.0366596	ALAD; UROS; PPOX; TRPC1; RAPGEF2; UROD; ATPIF1; SLC25A38; FECH; HMBS; SLC11A2; PRPS1; NFE2L1; ALAS1; HNF1A; ADAL; PMEL; CITED1; ZEB2; ASIP; MC1R; PAICS; DDT; CPOX; APRT; FXN; OCA2; TMEM14C; GART; AP3D1; TSPO; DCT; SHMT1; GMPS; CDH3; PRTFDC1; COX15; PPAT; COX10; WNT5A; HPRT1; TYR
GO:0055013	cardiac muscle cell development	0.0059765	0.0518985	MYH10; PDGFRB; CTDP1; TBX3; MYO18B; BMP10; MYL2; MYOCD; PITX2; PIN1; AGT; NKX2-6; GATA4; SORBS2; MYH6; NEBL; MAML1; SGCB; CAV3; FHL2; NEXN; OBSL1; ATG5; SLC8A1; PDLIM5; SRF; CXADR; BVES; AKAP6; MYLK3; MTOR; DDX39B; LMNA; HEY2; PROX1; ACTN2; CCNB1; FHOD3; GSK3A; CDK1; MEF2A; VEGFA
GO:0071806	protein transmembrane transport	0.0059765	0.0518985	DNLZ; TOMM40; TOMM40L; HSPA4; HSPA8; SRP9; PEX19; AKT2; AFG3L2; MCL1; TOMM22; PEX10; PEX13; PEX12; PEX14; PEX16; TIMM17B; TOMM7; TIMM17A; BLOC1S3; CHCHD4; TOMM20L; PAM16; NDUFA13; TIMM50; PDCD5; ZFAND2B; RAB8B; PEX26; RTN2; SAMM50; SEC61G; PEX1; PEX3; PEX2; PEX5; PEX7; PEX6; HSP90AA1; TIMM23; TIMM44; TOMM20
GO:2000145	regulation of cell motility	0.00603651	0.0369127	STK10; PDCD10; SEMA4B; AGT; SEMA4D; SEMA4F; CEACAM1; PTGER4; PIK3CD; PTGER3; ZSWIM6; SEMG2; THY1; IGF1R; DIAPH1; OSBPL8; CXCL10; GATA3; CXCL16; GTSE1; PTEN; PLXNB2; ARHGAP18; MMP14; LGR6; EVL; ACVR1C; ACVR1B; ANO6; ITGA3; ITGA4; ITGA5; GPLD1; EDNRA; SWAP70; SERPINE2; PHLDA2; SEMA4C; WDR44; JAM3; MST1; APOH; CCL28; JAK2; NF2; NF1; CCL25; CCL24; CCL26; PPARD; VEGFA; VEGFB; VASH1; NOG; GPSM3; ZNF703…
GO:0000715	nucleotide-excision repair, DNA damage recognition	0.00613548	0.0530523	GPS1; COPS8; RAD23B; COPS2; COPS3; XPA; RPS27A; COPS6; PARP1; COPS4; COPS5; CUL4A; UBA52; CUL4B; UBB; UBC; RBX1; DDB1; COPS7B; COPS7A
GO:0045926	negative regulation of growth	0.00614087	0.0374346	RYK; ZC3H12D; STK11; CD36; SAV1; CAPRIN2; SEMA4B; AGT; SEMA4D; CAV3; SEMA4F; WWC3; PPT1; WWC1; DCC; APBB2; IP6K2; SMAD4; EAF2; NDUFA13; CDK5R1; CDKN2AIP; NF2; FLCN; CDKN2A; CDKN2D; PSRC1; ENPP1; STK3; STK4; IFRD1; CTDP1; SEMA7A; FGFR3; RERG; NME6; PPP1R9B; PPP2CA; HYAL2; HYAL1; GSK3A; PTEN; GNG4; BST2; RNF6; MYL2; FOXK1; ACVR1B; CDKN1B; HIF1A; SEMA5A; ARHGAP4; NDRG3; SERPINE2; WT1; SEMA4C; MT1X; …
GO:0006457	protein folding	0.00618301	0.0204628	DNLZ; HSPA2; FKBP15; BAG3; HSPA9; HSPA8; GANAB; FKBP4; FKBP5; B2M; PPIL3; PPIL4; PPIL6; PPWD1; CWC27; TXNDC2; FKBP8; CANX; TTC9B; FKBP11; RUVBL2; HSP90AB1; MKKS; ENTPD5; MLEC; P4HB; SH3GLB1; CSNK2A2; CSNK2A1; DNAJA2; DNAJA3; DNAJA1; DNAJA4; PPIL1; FKBPL; LMAN2L; PPIL2; TXNDC5; FKBP1A; WFS1; MESDC2; QSOX2; GNAO1; DNAJC24; DNAJC21; RP2; ST13; HSCB; CCT8; HSPH1; CHCHD4; TRAP1; CCT2; CCT3; CCT7; CCT4…
GO:1905710	positive regulation of membrane permeability	0.00632712	0.0384509	PMAIP1; MOAP1; DYNLL2; SIVA1; BAX; BAD; RHOT2; BCL2; DYNLL1; ATPIF1; BLOC1S2; YWHAZ; BCL2L11; SLC9A1; MT3; BID; YWHAQ; ACAA2; YWHAH; YWHAB; MAPK8; YWHAG; EYA2; ZNF205; BNIP3L; SH3GLB1; SLC25A5; NMT1; TP53BP2; BMF; HEBP2; BNIP3; MUL1; TP53; E2F1; MPV17L; GSK3A; CASP8; BAK1; SFN; PPP1R13B; PPP3CC; TFDP1; ATF2
GO:0071498	cellular response to fluid shear stress	0.00638427	0.0385602	PTGS2; HDAC3; KLF2; MMP13; SRC; CA2; SREBF2; PLAU; MEF2C; PTK2B; KLF4; MAPK7; MAP2K5; PKD2; ASS1; MTSS1; XBP1
GO:0043153	entrainment of circadian clock by photoperiod	0.00638427	0.0385602	USP2; RBM4; PPP1CB; PPP1CC; PPP1CA; BHLHE40; FBXL3; NR2F6; ID2; CRY1; CRY2; MTA1; PER1; PML; TP53; FBXL21; SIK1
GO:0006206	pyrimidine nucleobase metabolic process	0.00638427	0.0547377	UMPS; TET2; CDA; DPYD; UCK1; CMPK1; DHODH; UCK2; UPRT; DPYS; TYMS; MAPK1; MTOR; RRM1; UCKL1; CPS1; CAD
GO:0007020	microtubule nucleation	0.00638427	0.0547377	CLASP2; CLASP1; EML2; GOLGA2; AKAP9; TUBG1; SLAIN2; CSNK1D; TUBG2; RANBP9; NDE1; TUBGCP2; TUBGCP3; TUBGCP4; TUBGCP5; TUBGCP6; BLOC1S2
GO:0035966	response to topologically incorrect protein	0.00644617	0.0303649	HSPA2; ACADVL; ADD1; HSPA4; HSPA8; RNF121; TATDN2; UBE2J2; HYOU1; STUB1; HSP90AB1; MANF; ATP6V0D1; CUL7; DDIT3; SHC1; EXTL3; CREB3; SERP2; SERP1; CHAC1; TBL2; EDEM3; EDEM1; DNAJA1; MBTPS1; CCND1; GSK3A; BAK1; JKAMP; PARP16; RHBDD1; KDELR3; WFS1; CCL2; YIF1A; SEC63; KLHDC3; HSPH1; THBS4; DERL1; DNAJB11; DERL3; PIK3R1; TPP1; UBXN4; TMEM129; FAF2; HSPA4L; IGFBP1; CDK5RAP3; F12; PTPN2; PTPN1; ANKZF1;…
GO:0051147	regulation of muscle cell differentiation	0.00651899	0.0556579	HDAC1; MAMSTR; CCNT2; CAV3; EHD2; DDX39B; BHLHE41; RBPJ; THRA; HDAC9; DMPK; EDN1; PTBP1; CDH2; DDIT3; SPAG9; NR2C2; SHOX2; MEG3; CXCL10; SETD3; AKAP6; BMP2; MEGF10; KIT; CDON; WNT3A; MMP14; MED28; FOXP1; GSK3A; DAXX; MAML1; GDF15; BMP10; RBM38; NLN; PLCB1; NACA; TCF3; IGFBP3; PPARD; SMYD1; ZEB1; BNIP2; HOPX; MEF2C; RBM24; FLOT1; HIF1AN; NOV; EFNB2; HDAC3; HDAC5; HDAC4; EHD1; RCAN1; ILK; ZFHX3; CT…
GO:0038061	NIK/NF-kappaB signaling	0.0065823	0.0396347	RELA; COPS8; BTRC; PSMD9; PSMD8; HDAC7; PSMB10; PSMD5; PSMD4; HMGB1; RPS27A; BIRC3; BIRC2; PSMD3; PSMD2; RC3H1; RC3H2; RPS3; PSMD7; ZFP91; PSMD6; AKIP1; DLG1; PSMF1; SKP1; EZR; CPNE1; MAP3K7; PSMA2; PSMA3; PSMA1; PSMA6; PSMA7; PSMA5; NFKB1; NFKB2; IRAK1; PSMC4; PSMC5; PSMC6; CARD10; PTPN22; RASSF2; RELB; TRAF6; PSMD1; PSME4; UBC; PSME2; CHUK; PSME1; UBA3; PSMC1; PSMC2; SASH1; FBXW11; PSMC3; UBE2M…
GO:0099111	microtubule-based transport	0.00661626	0.0397177	IFT43; RHOT2; IFT27; DYNLL1; LRPPRC; SPG7; PCM1; DTNBP1; RAB6A; HIF1A; FYCO1; AP3S2; AP3S1; WDR43; WDR81; KIFAP3; NDE1; IFT20; DCTN1; PEX14; AP3B1; UXT; IFT122; BLOC1S3; BLOC1S2; BLOC1S1; DYNC1I1; NEFL; KIF3B; SSNA1; NEFH; KIF4A; BICD2; TMEM201; BBS12; CLN3; RPGR; DYNC2H1; AP3D1; SNAPIN; ICK; MAP1B; IFT57; SOD1; RAB1A; SSX2IP; AP3M1; PRKCZ; KIF1B; LAMP1; OPA1; PAFAH1B1; KIF3C; KIF3A; RAB21; KLC3;…
GO:0006310	DNA recombination	0.00672589	0.0571841	TREX1; ZRANB3; KDM1A; PPP4R2; SWAP70; DCLRE1C; VRTN; SLX1A; NFRKB; RBPJ; TEX15; SYCE3; ZSWIM7; PRIM1; NSMCE2; LIG3; RBM14; BARD1; TONSL; RNF138; CLCF1; IGHMBP2; TERF2IP; CCDC155; RFC2; NHEJ1; RBBP8; H2AFX; KAT5; TERF2; KPNA2; KPNA1; TOP2A; RNF212; HUS1B; FOXP3; FOXP1; HELQ; TSN; CHEK1; FEN1; XRCC1; EXOSC3; XRCC3; XRCC5; XRCC4; INO80E; XRCC6; FIGNL1; RUVBL1; RUVBL2; NONO; EXO1; SMARCAD1; RAD52; TC…
GO:1904950	negative regulation of establishment of protein localization	0.00679817	0.0406857	SYTL4; KCNE1; WWP2; UBE2J1; LYPLA1; CD36; PKDCC; UBAC2; FBLN1; PTGER4; PARK7; THRA; INHBB; TMEM59; BANK1; ZNF268; BARD1; ERLEC1; TRIM27; CREB3; RANGAP1; HMGCR; SNAI2; PDE8B; BMP7; FN1; PTPN11; LITAF; PKIA; PARP10; F2R; TERF1; CYLD; TRIP6; SNX3; EMD; PKIG; ACVR1C; NFKBIB; NFKBIE; RSAD2; APOA2; PIM3; PPM1B; PPM1A; DERL3; NF1; NR1H4; ANXA13; ANGPT1; RHOQ; OS9; CSK; SIRT4; FAF1; ERP29; GBP1; PID1; PY…
GO:0007566	embryo implantation	0.0068259	0.0319852	UBE2Q1; PTGS2; LIF; TIMP1; ACVR1B; HMX3; PCSK5; FKBP4; EPO; POLR1B; FBLN1; RECK; SERPINE2; SMURF2; RPL29; ACVR1C; PRLR; MST1; ARHGDIB; EMP2; BSG; OOEP; TGFBR2; TRIM28; TRO; SOD1; RXRA; PLAU; PPARD; PTGIS; VMP1; DDR1; SPP1; MMP9; IL11RA; STC1; MMP2
GO:0032608	interferon-beta production	0.0068259	0.0577926	IFIH1; TRIM38; HMGB2; HMGB1; POLR3F; POLR3G; POLR3D; IFNAR1; POLR3B; POLR3C; POLR3A; TRIM56; NLRX1; TMEM173; PTPN22; TICAM1; DDX58; PPM1B; TBK1; TIRAP; RELB; TRAF3; PYCARD; IRF3; IRF1; MAVS; IRF7; IRF5; TRAIP; TLR2; TLR3; RIPK2; FLOT1; TLR4; ZBTB20; RNF216; NMI
GO:0002758	innate immune response-activating signal transduction	0.00686051	0.0409344	UBQLN1; TRIM15; NRAS; PSMF1; CD36; IKBKB; IKBKG; CAV1; MAP3K1; MAP3K7; CNPY3; FADD; IRAK2; RELB; RELA; IRAK1; CUL1; IRAK4; PSMA6; CTSB; TNIP2; TNIP1; LY96; PIK3C3; KRAS; SMPDL3B; ADAM8; TLR2; TLR3; UBA52; TLR1; CYLD; MALT1; TLR4; TLR5; MAVS; PAK1; PAK2; LGR4; FBXW11; HRAS; RPS27A; UBE2D2; UBE2D3; UBE2D1; PUM2; PUM1; UNC93B1; MAPKAPK3; MAPKAPK2; DDX58; TANK; TIRAP; NLRX1; CARD9; PIK3R4; LSM14A; NR…
GO:0006901	vesicle coating	0.00691363	0.0582925	TRAPPC2L; SCFD1; TRAPPC5; GORASP1; CD59; TMED9; SEC23IP; SEC16A; SEC31A; TMED10; TGFA; AREG; CNIH3; SEC23A; GOLGA2; NSF; CSNK1D; PPP6C; TRAPPC10; SEC24B; ANKRD28; CUL3; KLHL12; SERPINA1; RAB1A; SEC13; CTSC; BET1; CTSZ; USO1; SEC24C; PPP6R1; MCFD2; SAR1B; TMED2; SEC22B; COL7A1; TRAPPC1; TFG; TRAPPC2; STX5; TRAPPC4; PREB; TRAPPC6A; TRAPPC6B; SEC24A; GBF1; TRAPPC3
GO:0048199	vesicle targeting, to, from or within Golgi	0.00715333	0.0425526	TRAPPC2L; SCFD1; TRAPPC5; GORASP1; CD59; TMED9; SEC23IP; SEC16A; AP1AR; SEC31A; TMED10; TGFA; AREG; CNIH3; SEC23A; GOLGA2; NSF; CSNK1D; PPP6C; TRAPPC10; SEC24B; ANKRD28; CUL3; KLHL12; WIPI1; SERPINA1; RAB1A; SEC13; CTSC; BET1; CTSZ; USO1; SEC24C; PPP6R1; MCFD2; SAR1B; TMED2; SEC22B; COL7A1; TRAPPC1; TFG; TRAPPC2; STX5; TRAPPC4; PREB; TRAPPC6A; TRAPPC6B; SEC24A; GBF1; TRAPPC3
GO:0002218	activation of innate immune response	0.00726385	0.0338601	UBQLN1; TRIM15; NRAS; PSMF1; CD36; IKBKB; IKBKG; TMEM173; CAV1; MAP3K1; MAP3K7; CNPY3; FADD; IRAK2; RELB; RELA; IRAK1; CUL1; IRAK4; PSMA6; CTSB; TNIP2; TNIP1; PYCARD; LY96; PIK3C3; KRAS; SMPDL3B; ADAM8; TLR2; TLR3; UBA52; TLR1; CYLD; MALT1; TLR4; TLR5; MAVS; PAK1; PAK2; LGR4; FBXW11; HRAS; RPS27A; UBE2D2; UBE2D3; UBE2D1; PUM2; PUM1; UNC93B1; MAPKAPK3; MAPKAPK2; DDX58; TANK; TIRAP; NLRX1; CARD9; P…
GO:0030879	mammary gland development	0.00727021	0.0431176	SLC6A3; UPRT; AKT1; AKT2; ATP2C2; CAV3; RREB1; ZNF703; DEAF1; GATA3; CAPN1; HOXD9; ERBB4; HK2; CDO1; APRT; MGMT; ATP2B2; NRG3; TBX2; NME1; ROBO1; DHODH; CSF1; CCND1; KDM5B; WNT7B; VDR; HIF1A; MED1; SLC29A1; ARHGAP5; ATP7A; ATP7B; TGFA; PRLR; MST1; PAM; JAK2; ORAI1; B4GALT1; CAV1; HOXB9; UMPS; STAT6; VEGFA; APLN; ETV5; ETV4; DDR1; GPX1; WNT5A; WNT3A; EPHA2; SMO; TBX3; NCOR2; AREG; NCOA1; BSX; USF2…
GO:0001570	vasculogenesis	0.00736018	0.0616194	PDGFRB; PTK2; RASIP1; HDAC7; WT1; ZFPM2; MYO1E; EPHA2; RAP1A; SMO; MYO18B; SETD2; MYOCD; RAPGEF2; TBX5; PITX2; CAV1; SGPL1; AMOT; FZD4; ASB4; GDF2; WARS2; NTRK2; SOX17; AGGF1; TNNI3; CITED2; CITED1; CUL7; TGFBR2; HEG1; ENG; ZFP36L1; PAXIP1; VEGFA; HEY1; GLMN; ADM; HEY2; RASA1; YAP1; QKI; NOTCH1; GJC1; EGFL7; EMP2; HIF1AN; CCM2; TIPARP; TIE1; WNT7B
GO:0090501	RNA phosphodiester bond hydrolysis	0.00736886	0.0616194	MOV10; NCBP1; NCBP2; REXO2; DGCR8; SMG6; PPP1R8; KIAA0391; NOB1; PAN3; TUT1; RNASEK; RNASEL; RNASE2; RNASE4; LAS1L; RNASEH1; PLD6; RPSA; TSEN15; CSTF2T; ERI3; ERI1; POP1; POP7; XRN2; POP4; ISG20L2; ERI2; EDC3; EXOSC8; EXOSC9; FEN1; NOP14; EXOSC2; EXOSC3; EXOSC7; EXOSC4; EXOSC5; BMS1; EXO1; UBXN8; POP5; MRPL44; BOP1; ANG; RNASEH2A; RNASEH2C; RNASEH2B; WDR33; RPP38; RPP30; PDE12; RNASET2; EXOSC10; …
GO:0006687	glycosphingolipid metabolic process	0.0075364	0.0626626	UGCG; GM2A; GBA; UGT8; GLA; BAX; SMPD4; SMPD1; ST8SIA1; SMPD3; SMPD2; GAL3ST1; ARSK; GLTP; ARSJ; PSAPL1; CLN6; CLN3; CTSA; GBA2; ST3GAL3; ST3GAL2; ST3GAL1; ST3GAL6; ST3GAL5; ST3GAL4; ITGB8; PRKCD; PRKAA1; GALC; ST6GALNAC6; ST6GALNAC5; ST6GALNAC4; ST6GALNAC3; ST6GALNAC2; ARSD; ARSE; ARSG; ARSA; ARSB; HEXA; ST8SIA6; ST8SIA5; HEXB; PSAP; CERK; GLB1; KIT; CREM; ST8SIA4; ALDH5A1; NEU1; NEU2; NEU3
GO:0021543	pallium development	0.0075458	0.0349922	WNT3A; UQCRQ; IGF2BP1; CCDC141; NKX2-1; OGDH; LHX6; RAN; CEP120; GNG12; RELN; DCX; WDR62; MKKS; CDH2; SLC38A2; HTR6; KIRREL3; PAFAH1B1; ATP2B4; FGFR1; AKAP5; NME1; ROBO1; H2AFX; PTEN; CDON; DIXDC1; ID4; FOXP2; HTR5A; VLDLR; HIF1A; DCLK2; LAMB1; DISC1; CDK5R1; NF2; NF1; PPP1R9B; DLX1; DLX2; PLCB1; FAT4; LHX2; UBA6; PAX6; EFHC1; ZEB2; LRP8; PEX5; BTBD3; MCPH1; EPHA5; SRGAP2; SMO; MBOAT7; NTRK2; GAR…
GO:0061572	actin filament bundle organization	0.00755529	0.0626626	SYNPO; ADD2; ADD1; PTK2B; RAPGEF3; PDCD10; ZYX; PTGER4; ARHGEF5; ALMS1; MKKS; CUL3; ARHGEF10; S1PR1; LIMA1; INPP5K; PAK1; EVL; FMN2; NOX4; PDXP; SWAP70; ARHGEF10L; PPM1F; PPM1E; SLC9A1; VIL1; NF2; PIK3R1; PPP1R9A; DPYSL3; TTC8; RHOA; FRMD7; RHOD; TMEFF2; SDC4; PFN1; PFN2; CDC42; BAIAP2; ASAP3; AIF1; BAG4; MYO1B; ARRB1; TSC1; NEDD9; BAIAP2L2; BAIAP2L1; TPM1; DLC1; SRC; SRF; RDX; GPR65; MTOR; FSCN1…
GO:0046486	glycerolipid metabolic process	0.00757898	0.0448139	PGAP1; TPTE2; TRAT1; PTDSS1; PIGS; ACP6; PCSK9; PI4K2B; DGAT2; TMEM55B; APOC1; GPD1L; CAV3; SLC44A1; CAV1; PNPLA3; GPAM; SMG1; PIK3CA; PIK3CB; CDS1; PIK3CD; INPP4B; TAZ; PIK3CG; PLA2G6; AGMO; PIK3R4; SACM1L; MTMR8; PIK3R3; MTMR4; PIP4K2A; MTMR2; MTMR1; PIP4K2B; ERBB2; ERBB3; LIPE; APOBR; ERBB4; LIPF; ETNK2; PCYT2; INPP5B; GPAT2; PIK3C2B; PIK3C2A; PIK3C2G; GNPAT; ABHD2; ABHD3; FGFR4; PIK3C3; PAFAH…
GO:0032868	response to insulin	0.00764527	0.0631512	ERRFI1; PCSK9; GHR; UPRT; UCP3; AKT1; AKT2; CAV2; GPAM; SESN2; PIK3CA; ATP6AP1; INHBB; MARCKS; RELA; GOT1; RNASEL; IGF1R; SHC1; VWA2; ENPP1; APRT; PIK3C2A; NUCB2; SOCS1; SOCS3; SOCS2; MAX; PTPN11; SLC2A4; GSK3A; APOBEC1; GRB2; GRB10; PID1; PAK1; CCL2; ATP6V1D; ATP6V1F; ATP6V1A; VLDLR; ACVR1C; ATP6V1E1; KAT2B; HIF1A; GPLD1; SLC25A33; AANAT; ATP6V1E2; SRSF5; SLC9A1; EGR1; CEACAM1; PRLH; SREBF1; PIK…
GO:1901136	carbohydrate derivative catabolic process	0.00768062	0.0452789	GNPDA1; MAN1B1; CHI3L2; RAPGEF3; OGG1; DCN; CTBS; ADAMTS9; PDE7B; GLA; GUSB; SMUG1; ENPP4; EDEM3; EDEM1; GBA2; PDE8B; APOBEC3H; HPSE; NPL; CSPG4; CSPG5; HYAL3; HYAL2; HYAL1; GM2A; GSK3A; APOBEC1; NTHL1; GBA; HSPG2; APOBEC3C; NGLY1; SLC9A1; LYG2; NT5E; ADAL; MGEA5; PDE5A; HMMR; NUDT9; NUDT1; PGM2; NUDT7; NUDT15; EGLN1; MGAT1; SDC1; SDC3; SDC4; NEIL1; GPD1L; TGFB1; AMPD3; ACAN; IDS; FBXO2; HGSNAT; …
GO:0021766	hippocampus development	0.00768423	0.0354504	WNT3A; HTR5A; NEUROD6; EPHA5; DCLK2; SMO; EZH2; NKX2-1; TSC1; MDK; OGDH; MKKS; BTG2; FEZF2; RAN; NEFL; NEFH; PROX1; GLI3; HNRNPK; CDK5R1; NF2; DCX; KDM6B; SRD5A1; ZEB2; ATAT1; DLX1; DLX2; RELN; ANXA3; SRF; UQCRQ; NR4A3; UBA6; NCOA1; PHLPP2; KIRREL3; LEF1; PTPRZ1; PAFAH1B1; ATP2B4; KIF3A; CASP3; AKAP5; PPP1R9B; PTPRS; NME1; PLXNA3; ID4; EMX2; DRD1; PTEN; CDK5; CDK6; LRP8
GO:0010507	negative regulation of autophagy	0.00778059	0.0640087	SCFD1; RASIP1; WDR6; CHMP4A; CHMP4B; QSOX1; AKT1; PINK1; TSC1; PTPN22; EHMT2; LRRK2; MT3; GOLGA2; NPC1; CLN3; ATG7; HTR2B; DAP; SNRNP70; VPS13C; ZKSCAN4; SIRT2; RRAGA; LEPR; HERC1; MTOR; GATA4; TSPO; PHF23; TLK2; KIF25; TAB2; FEZ2; FEZ1; ZKSCAN3; TAB3; RNF5; NRBP2; TBC1D14; BCL2
GO:0006779	porphyrin-containing compound biosynthetic process	0.00793466	0.0650131	ALAD; UROS; SPTA1; PPOX; UROD; ATPIF1; SLC25A38; RSAD1; HMBS; TMEM14C; NFE2L1; ALAS1; HNF1A; ABCB6; CPOX; FXN; SLC11A2; TSPO; FECH; SUCLA2; COX10; COX15
GO:0031100	animal organ regeneration	0.00797849	0.0468944	CCL2; MKI67; LIF; TGFBR2; UPF2; TGFB1; RAP1A; SULF2; PPAT; C5AR1; RAPGEF3; IGF2R; HFE; FLT3; APOA2; CAV1; HMBS; CEBPB; TYMS; CCNA2; PRPS1; FAS; CCNE1; ADRB2; APOH; CAST; GLI1; LEF1; NCL; CAD; FGA; TGFBR3; GSTP1; ANXA3; SHC1; NR4A3; PRMT5; PPARG; PGF; FPGS; PTPN3; UCP2; ADM; MED1; PTPRU; SOCS1; LPIN1; SOCS3; CCND1; DDR1; BAAT; NOTCH1; BAK1; CDK1; CDK2; NNMT; CDK4; NR0B2; SRSF5; NRF1; EIF4A1; GAS6
GO:0048705	skeletal system morphogenesis	0.00803023	0.0470581	FLVCR1; RYK; COL11A2; UNCX; CHSY1; GLG1; ZFAND5; DLG1; SGPL1; RARB; GHR; RARG; SIX4; SIX1; FGFR3; IRX5; SPEF2; HOXD9; SP5; HOXD3; SHOX2; SETD2; ROR2; FGFR1; BMP7; BMP6; BMP1; HYAL2; HYAL1; GSC; TCF15; FREM1; PLEKHA1; PRRX1; STC1; HOXC9; HOXC8; MMP16; MMP13; FMN1; CARM1; IMPAD1; RUNX2; HOXA6; WDR48; TULP3; THBS3; PPARGC1B; COL27A1; DLX5; NPPC; DLX2; NKX3-2; HOXB8; HOXB2; HOXB3; WWOX; HOXB6; HOXB7;…
GO:0001649	osteoblast differentiation	0.00803023	0.0653303	MEN1; AKT1; SEMA4D; NPNT; SNRNP200; MRC2; PTGER4; RSPO2; ATP6AP1; RORB; CBFB; CD276; DHX9; IFITM1; IARS; SYNCRIP; SMAD1; CYP24A1; SNAI2; SNAI1; SEMA7A; MSX2; FGFR1; BMP7; BMP6; BMP3; BMP2; PHB; RUNX2; DDX5; WNT7B; LGR4; MMP13; RASSF2; ITGA11; GABBR1; NR1I3; TWSG1; SPP1; ADAR; CLEC5A; NF1; TRPM4; DLX5; RRBP1; NPPC; PDLIM7; CDK6; FZD1; WWOX; IGFBP3; RSL1D1; TP53INP2; GJA1; TMEM64; GNAS; NOG; CTHRC1…
GO:0051961	negative regulation of nervous system development	0.00804931	0.0653303	TRIM11; WNT3A; RNF10; RYK; ISL1; ISL2; PLK2; FKBP4; B2M; CTDSP1; RAPGEF2; NKX2-2; CIB1; SEMA4B; SEMA4C; SEMA4D; SEMA4F; CAV1; CERS2; LINGO1; SEMA7A; DYNLT1; DCC; SIX3; EIF4ENIF1; NKX6-2; THY1; MTMR2; IRX3; NGEF; ERBB4; CD24; IFRD1; DICER1; DUSP10; PAFAH1B1; NKX6-1; BMP7; GPR161; INPP5F; APP; VIM; PTEN; DDX6; GDF11; DIXDC1; RNF6; DRD3; ITGB1; NFATC4; PCM1; GORASP1; CARM1; KATNA1; MED1; DNM3; ARHGA…
GO:0098876	vesicle-mediated transport to the plasma membrane	0.00806983	0.0653303	CNST; COMMD1; EHD3; GOLPH3; RAB3IP; LYPLA1; MACF1; CCDC22; SDCCAG3; STXBP6; ARFRP1; DNM2; ATP2C2; RILPL2; SPTBN1; CHIC2; OPTN; MYL12A; RAB31; KIF13A; BLZF1; VPS29; SYS1; NSF; CCDC93; VPS39; CLIP1; RAB11B; GCC2; GOLGA7; VPS35; ANXA13; BSG; KCNB2; SMURF1; MICALL1; NKD2; CSK; ATP1B1; ANKRD27; NFASC; RAB34; ARFGEF2; VPS26A; PACS1; TMED2; EXOC2; VAMP3; STEAP2; GAS6; VAMP4; VAMP7; BBS1; ACSL3; PIP5K1A;…
GO:0060993	kidney morphogenesis	0.00808933	0.0472638	LGR4; PDGFRB; LIF; AHI1; MAGED1; SMAD4; FMN1; ILK; KIF26B; SMO; PAX8; SOX9; ADAMTS16; VANGL2; AGT; SOX4; DLG1; GCNT1; STAT1; GCNT3; SIX4; SIX1; HOXA11; GATA3; HNF1B; GLI3; HNF1A; GZF1; MYC; EYA1; IRX3; IRX2; WNT2B; PGF; GREM1; FRAS1; LAMA5; FAT4; WNK4; HOXB7; CALB1; FOXD1; VEGFA; KLHL3; PAX2; CITED1; FGF1; PBX1; BMP7; NPHP3; TGFB1; BMP2; WWTR1; PKD2; PKD1; NOG; SOX8; NPNT; BASP1; GDNF; WT1; CTNNB…
GO:0051204	protein insertion into mitochondrial membrane	0.00809911	0.0371728	PMAIP1; MOAP1; DYNLL2; BAX; BAD; DYNLL1; YWHAZ; COX18; BCL2L11; BID; YWHAQ; YWHAH; YWHAB; MAPK8; YWHAG; SH3GLB1; NMT1; TP53BP2; BMF; TP53; E2F1; CASP8; SFN; PPP1R13B; PPP3CC; TFDP1; BCL2
GO:0035264	multicellular organism growth	0.00824383	0.037644	HSF1; SLC6A3; FLVCR1; ADD1; CTC1; DHCR7; PKDCC; AFG3L2; FKBP8; SGPL1; RARB; GHR; RARG; PIK3CA; ALMS1; SLC12A5; MKKS; ETNK2; SLITRK1; XPA; SLC25A25; TBL1XR1; PTPN11; CSF1; PLEKHA1; APP; HELT; CDKN1C; CELF1; RBBP6; RC3H2; TSHR; STIL; CHD7; ADRB1; WDR48; PLAC8; EN1; PRLH; TNKS2; NPPC; STK40; TTC8; FOXS1; CCM2; GPAM; FTO; PEX5; LGMN; GNAS; GAMT; VIL1; SMO; HTRA2; TMED2; UNC79; KDM6A; CLIC4; HMGA2; ZF…
GO:0061641	CENP-A containing chromatin organization	0.00833854	0.0672377	HIST1H4C; HIST1H4B; HIST1H4A; MIS18A; HIST1H4F; HIST1H4E; HIST1H4D; HIST1H4K; HIST1H4J; HIST1H4I; HIST1H4H; HIST1H4L; ITGB3BP; HIST2H4B; HIST2H4A; HIST4H4; RUVBL1; CENPO; CENPN; CENPM; CENPL; CENPK; OIP5; CENPI; CENPH; MIS18BP1; CENPA; RSF1; CENPW; NPM1; CENPQ; CENPP; RBBP7; RBBP4
GO:0072073	kidney epithelium development	0.00851615	0.0683984	LIF; PODXL; AGT; DLG1; RARB; SIX4; SIX1; SMAD4; MAGI2; MYC; MYO1E; IRX3; IRX2; WT1; SMAD7; WNK4; SMAD1; RET; PROM1; GATA3; FGFR1; BMP7; BMP2; MAGED1; FAT4; WNT7B; LGR4; FMN1; KIF26B; GDF11; HOXB7; VEGFA; PAX2; PAX8; FGF1; SDC1; ARG2; NOG; SDC4; MEF2C; HES1; FOXC1; EFNB2; SMAD9; EPHA7; SMAD5; SMAD6; EPHA4; ILK; SMAD2; SMO; SPRY1; ADAMTS16; HEYL; STAT1; HOXA11; ACAT1; CITED1; LAMA5; CALB1; FOXD1; D…
GO:0048645	animal organ formation	0.00852254	0.0387192	WNT3A; WT1; ISL1; TBR1; FRS2; BMPR1A; MAP2K1; SULF1; HAND2; TBX5; LEMD2; AXIN2; GLI3; RBPJ; SIX1; HOXA11; SOX17; GLI2; MAPK3; MAPK1; CITED2; EYA1; NKX3-2; WNT2B; TGFBR2; NTF4; RDH10; HOXC11; POU5F1; PAX2; GATA6; PAX8; FGF1; FGFR1; BMP7; MAP2K2; NOG; SPRY1; DKK1; MEF2C; GNG5; HOXA3; GDNF; HES1; WNT5A
GO:0051091	positive regulation of sequence-specific DNA binding transcription factor activity	0.00868452	0.0505912	TRIM13; TRIM15; TRIM14; FOXA1; SAV1; IKBKB; AKT1; IKBKG; CLU; NKX2-2; AGT; PARK7; ARHGEF5; ARHGEF2; MAP3K7; RELN; IRAK2; IRAK3; RELA; IRAK1; PSMA6; TRIM25; TRIM26; TRIM27; STK3; TERF2IP; KRAS; NKX6-1; HIPK2; ADAM8; KIT; TLR2; PTEN; UBA52; UBB; UBC; MAVS; TRIM38; HMGN3; PRKCH; NFKBIB; TRIM32; TRIM31; RPS27A; TRIM37; TRIM34; CRTC3; CRTC2; PINK1; MTDH; AMH; DDX58; JMY; TRAF6; TLR3; PPARGC1A; PPARGC1…
GO:0009408	response to heat	0.0086925	0.0392918	HSF1; HSPA2; AAAS; BAG3; HSPA8; FKBP4; AKT1; HDAC2; MICB; MICA; BAG4; DNMT1; HSP90AB1; DNAJC2; NUP214; IRAK1; NUP210; TRPV2; EIF2B5; SOD1; CAMK2G; NUP93; RAE1; NUPL2; CXCL10; DNAJA2; DNAJA3; DNAJA1; DNAJA4; SOCS3; RBBP7; NUP205; NUP88; SEH1L; NUP85; STAC; MAPKAPK2; IL1R1; HSBP1; HSPH1; CETN1; AKT1S1; NF1; TGFB1I1; SIRT1; POM121; POLR2D; TP53INP1; FGF1; PSIP1; HMOX1; ST8SIA1; NUP153; CD14; NUP155;…
GO:0036473	cell death in response to oxidative stress	0.00882113	0.0512354	UBQLN1; HDAC6; HIF1A; NOX1; AKT1; HTRA2; MCL1; PDCD10; PYCR1; GPR37; GPX1; CYP1B1; HSPH1; LRRK2; TRAP1; NONO; PARK7; BAG5; ZNF622; MAP3K5; STK25; STK24; JAK2; MAPK7; PML; ARL6IP5; TRPM2; FBXW7; SIRT1; SOD2; SOD1; NR4A3; P4HB; VNN1; ENDOG; PRKCD; SFPQ; PRODH; EPOR; GPR37L1; PINK1; PSAP; PDK1; MELK; DIABLO; ATF4; BCL2
GO:0043462	regulation of ATPase activity	0.00882113	0.0705691	HSPA2; METTL21A; RAB4A; OXA1L; AHSA1; RAPGEF3; DNAJB6; MYL4; DNM2; ATPIF1; MYH6; ABCA7; VMA21; DNAJB1; RYR2; HNRNPU; TPM1; PXK; SUMO1; PAM16; TNNI3; DNAJC10; SNRNP70; DNAJC24; DNAJB11; SETMAR; CHTOP; ATP1B2; ATP1B3; ATP1B1; TMEM64; RAB3A; PPIF; ALDOB; UHRF1; DNAJC9; TOR1AIP2; TOR1AIP1; BRSK2; CNN3; PLSCR1; GABARAPL2; DNAJC2; PFN1; ADRB2; AHSA2; PFN2
GO:0060351	cartilage development involved in endochondral bone morphogenesis	0.00889988	0.0400271	MATN1; TGFBR2; RARB; RARG; GHR; MMP13; COMP; SOX9; POR; THBS3; HOXA11; CARM1; COL27A1; SHOX2; COL1A1; STC1; COL2A1; NPPC; AXIN2
GO:0001541	ovarian follicle development	0.00907589	0.0525601	MMP14; UBE3A; NOBOX; SMAD4; EIF2B4; EIF2B5; MSH4; MMP19; BAX; FOXO3; BMPR1B; ARRB2; CHAT; ARRB1; IMMP2L; AMH; NCOA6; PTGER4; ZP3; CCNE1; INHBB; FANCG; FANCF; CAPN5; HNRNPK; DMC1; ICAM1; FSHR; LFNG; VGF; PCYT1B; CENPI; CEBPB; EIF2B2; SOD1; TAF4; FOXL2; FGF7; CTNNA1; ANG; ESR2; STRA8; DMRTA1; KIT; AHR; EREG; VEGFA; FOXC1; BCL2
GO:0090662	ATP hydrolysis coupled transmembrane transport	0.00919801	0.0731503	ATP6V1F; ATP6V1A; ATP6AP1L; ATP6V1H; ATP5B; FXYD2; ATP5A1; ATP6AP1; ATP6V1B1; ATP6V0D1; ATP5G1; ATP5G3; ATP5G2; ATP6V0B; ATP6V0C; ATP1B2; ATP1B3; ATP1B1; ATP6V1C2; ATP12A; ATP6V1B2; ATP6V0E2; ATP6V1E1; ATP6V1E2; ATP1A4; ATP1A3; ATP1A1; ATP6V0E1; ATP6V1C1
GO:0034616	response to laminar fluid shear stress	0.0091985	0.0528042	TGFB1; TGFB3; KLF2; SMAD6; SMAD7; KLF4; SREBF2; ETS1; MAPK7; MAP2K5; ABCA1; ASS1; XBP1
GO:0046185	aldehyde catabolic process	0.0091985	0.0528042	HOGA1; ALDH3B1; GPI; ADH5; HAGH; PARK7; HAGHL; AGXT2; ESD; AKR1A1; PDDC1; PNKD; PDXP
GO:0051788	response to misfolded protein	0.0091985	0.0528042	ANKZF1; HDAC6; STUB1; UFD1L; VCP; DERL1; TOR1A; RNF126; F12; CLU; RNF5; ATXN3; UBE2W
GO:0031032	actomyosin structure organization	0.00921578	0.0731503	TMOD4; SYNPO; ACTG1; TMOD3; PTK2B; MYL2; RAPGEF3; PDCD10; CAV3; ZYX; PTGER4; ARHGEF5; ALMS1; EDN1; MKKS; CUL3; ARHGEF10; CDC42BPB; WDR1; SFRP1; CNN3; CNN2; INPP5K; KIF23; PAK1; FOXP1; EVL; NOX4; ARHGAP6; ARHGEF10L; PPM1F; PPM1E; SLC9A1; LIMCH1; MYPN; NF2; PIK3R1; PPP1R9A; TRPM7; TTC8; RHOA; FRMD7; TMEFF2; SDC4; MEF2C; SIX4; MEF2A; PHACTR1; ALKBH4; AMOT; KRT19; MYH10; PDGFRB; BAG4; ARRB1; KRT8; TS…
GO:0042698	ovulation cycle	0.00926401	0.0299464	MMP14; TGFB2; TGFB3; ADNP; MMP13; SMAD4; CHGA; EIF2B4; EIF2B5; MSH4; MMP19; BAX; FOXO3; OPRK1; BMPR1B; VEGFA; ARRB2; SERPINF1; CHAT; ARRB1; VGF; PTN; PAM; AXL; NOBOX; AMH; SGPL1; NCOA1; FZD4; SLIT2; PTGER4; FAS; ZP3; CCNE1; INHBB; NCOA6; NCOR2; FANCG; FANCF; CAPN5; ETS1; TYRO3; ICAM1; FSHR; LFNG; HAS1; TRPM2; DMC1; PCYT1B; SIRT1; NOS3; CENPI; CEBPB; EIF2B2; SOD1; PLEKHA1; TIMP4; TAF4; FOXL2; MMP7…
GO:1901888	regulation of cell junction assembly	0.00929016	0.0531754	MMP14; PTK2; SRC; MACF1; MYO1C; RAP1B; RAP1A; IKBKB; CORO1C; LIMS1; RAPGEF1; RAPGEF2; GPM6B; ARHGAP6; AGT; ITGB1BP1; BCAS3; CAV1; PPM1F; SLC9A1; TSC1; DAPK3; PRKCH; GREM1; EPB41L5; CLASP2; CLASP1; RAC1; FMN1; EFNA5; LDB1; VEGFA; SLK; SNAI2; COL16A1; SNAI1; RHOD; FZD5; GJA1; RCC2; SFRP1; DLC1; SDC4; ROCK1; ROCK2; PTEN; PRKACA; FLOT1; ACE2; PTPRJ; PKP2
GO:0009266	response to temperature stimulus	0.00937103	0.0419354	HSF1; HSPA2; AAAS; BAG3; HSPA8; ANO3; GLRX2; IMPDH1; FKBP4; AKT1; HDAC2; NUP43; MICB; MICA; MLST8; BAG4; DNMT1; THRA; HSP90AB1; DNAJC2; NUP214; IRAK1; NUP210; TRPV2; EIF2B5; SOD2; SOD1; CAMK2G; NUP93; NUP50; RAE1; NUPL2; ATP2B1; CXCL10; GK; DNAJA2; DNAJA3; DNAJA1; DNAJA4; SOCS3; RBBP7; ATR; NUP205; NUP88; SEH1L; METRNL; NUP85; NTSR1; STAC; ACADM; IL1R1; HSBP1; HSPH1; PLAC8; PPARGC1A; CETN1; AKT1S…
GO:0045995	regulation of embryonic development	0.00937222	0.0741025	WNT3A; KDM1A; DMRT2; PPP2R3A; GPR161; SUFU; PLCB1; NR2C2; FGFR1; CDX2; FUZ; NPHP3; TBX2; BMPR1A; MAP2K5; SEPT7; SOX17; VANGL2; PHLDA2; HNF1B; FZD2; FZD3; FZD7; SIX4; PAFAH1B1; SIX1; SULF1; E4F1; DVL2; DVL3; NIPBL; DVL1; MKS1; MAPK7; FOXA2; TBX18; STOX1; RBM19; DUSP6; WNT2B; NRK; LAMA2; LAMA3; LAMA4; LAMA5; CLASP1; FZD1; MEG3; SFRP1; KLF4; CELSR1; COL5A2; DLL1; COL5A1; STK4; DAG1; SEC24B; PHLDB1; …
GO:0044342	type B pancreatic cell proliferation	0.00951312	0.0541368	WNT3A; ERRFI1; SFRP1; NR4A3; BIRC5; NR4A1; MEN1; SIDT2; IGFBP3; BAD; BTBD10; IGFBP4; NR1D1; NOV; ADK; NKX6-1
GO:0046112	nucleobase biosynthetic process	0.00951312	0.0541368	GMPS; UMPS; PRPS1; PAICS; DHODH; PRTFDC1; APRT; PPAT; MTOR; CMPK1; ADAL; GART; HPRT1; CPS1; SHMT1; CAD
GO:0016331	morphogenesis of embryonic epithelium	0.00956695	0.0541377	SEMA4C; DVL2; LHX2; SPINT1; RARG; SIX4; DEAF1; SIX1; KDM2B; IRX3; IRX2; IFT52; IFT57; STK3; STK4; SEC24B; SETD2; GATA3; BMP7; SHROOM3; ARID1A; WNT7B; FUZ; HIF1A; VANGL2; PLXNB2; STIL; GLI2; TULP3; TCTN1; MKS1; TGFB1I1; IFT122; PAX2; GLMN; PAX8; ZEB2; MTHFD1; NOG; SDC4; NPHP3; PFN1; WNT5A; RALA; RET; MIB1; RPS7; TSC2; TSC1; FZD1; FZD2; FZD3; TMED2; FZD6; KDM6A; CITED2; DLC1; PHACTR4; CECR2; EPB41L…
GO:0070265	necrotic cell death	0.00957661	0.0541377	RBCK1; RPS27A; BIRC3; BIRC2; BAX; RIPK1; PGAM5; OLFM4; CAV1; TICAM1; MT3; FAS; ARHGEF2; UBA52; TRADD; MAP3K5; CFLAR; FADD; HEBP2; TRPM7; TMED7-TICAM2; SIRT2; TLR4; TMEM123; ALKBH7; SLC25A4; PPIF; LY96; TSPO; IRF3; CASP1; CASP8; TLR3; CD14; CYLD; UBB; UBC; DNM1L
GO:1901661	quinone metabolic process	0.00959575	0.0541377	CBR1; AKR1C4; CYP4F2; AKR1B1; AKR1C3; AKR1B10; CRYZL1; CYP4F11; VKORC1; CBR3; VKORC1L1; AKR1C1; PDSS2; PDSS1; NDUFA9; HMGCR; AKR7A2; UBIAD1; COQ9; COQ5; COQ4; COQ6; COQ3; COQ2
GO:0097178	ruffle assembly	0.00959575	0.0752841	SH3YL1; EVL; BAG4; HRAS; CORO1C; CAV1; INPPL1; NLGN1; ICAM1; RAC1; RDX; EPS8L1; EPS8L2; RHOG; RCC2; DBNL; PIP5K1A; INPP5K; PFN1; PFN2; KANK1; COBL; AIF1; ARHGEF26
GO:1901976	regulation of cell cycle checkpoint	0.00959575	0.0752841	LCMT1; MAD2L1; RFWD3; AKT1; NDRG1; XRCC3; DDX39B; USP44; CRY1; CHEK2; GSG2; RINT1; TPR; BRD4; PROX1; THOC5; CCNB1; RNASEH2B; DUSP1; PCID2; RPA2; CUL4A; CDK5RAP2; DYNC1LI1
GO:0030010	establishment of cell polarity	0.0096527	0.0543033	UST; MCPH1; SPAG5; PTK2; WDR81; SDCCAG8; NUMA1; DOCK2; ARHGEF2; STK11; RAP1B; KIF26B; MPP7; FRMD4A; MSN; PTK2B; RAP2A; ROCK2; MAP4; CCR7; NDE1; NDC80; BCAS3; PRKCZ; GSN; SCRIB; WDR43; NEK3; WWC1; MYH9; DYNLT1; ARF6; MPP5; MARK2; GPSM2; SPRY1; EYA1; PRKCI; ARHGEF11; MAP1B; EPHB1; CLASP1; JAM3; KIF20B; RUFY3; KANK1; CENPA; DOCK7; PAX6; RNF41; FBF1; KRIT1; ZW10; PAFAH1B1; GATA3; FSCN1; FRMD4B; PARD3…
GO:0051651	maintenance of location in cell	0.00972807	0.0433165	MDFI; OS9; GOLPH3; ATP2A1; SUFU; MORC3; NFKBIB; TLN2; KDELR2; ARL2; CCDC22; CAV1; NFKBIE; CD4; AKT1; TBCCD1; SYNE1; SRGN; DBN1; TLN1; SPTBN4; GSN; SORL1; TOPORS; ARL2BP; SUPT7L; SUN2; GET4; SUN1; UVRAG; THRA; FAF1; JUP; ANKRD13C; NFKBIL1; G3BP2; PML; VPS13D; FTH1; ZNF268; VPS13C; EPB41L1; SUN3; TONSL; HK2; CREB3; SPAG4; HK1; PDIA3; YWHAB; DAG1; KDELR3; GYPA; SYNE2; TSPO; GOPC; TWF1; TWF2; PINK1; …
GO:0043200	response to amino acid	0.00972807	0.0545714	CCL2; GSS; ALAD; SESN1; SESN2; SESN3; CDKN1B; CPEB1; CDO1; CPEB3; PPARGC1A; SH3BP4; BAD; PDGFC; HPCA; RRAGB; RAPGEF3; PDGFD; DRD1; ASS1; COL16A1; XBP1; HMBS; CEBPB; PIK3C3; UBR2; PTGER4; FAS; DNMT1; RPS6KB1; GSTP1; NTRK2; HNRNPK; CAPN2; ICAM1; CPEB4; EDN1; RELA; PPP1R9B; HNRNPD; UFL1; RPTOR; DNMT3A; RRAGA; RRAGC; PTN; SLC38A9; NAIP; CHUK; COL5A2; COL4A6; GATSL3; LAMTOR1; MTOR; COL4A1; TMBIM6; UBR…
GO:0060337	type I interferon signaling pathway	0.00980554	0.076634	PSMB8; TRIM6; HLA-C; HLA-B; HLA-A; HLA-G; HLA-F; HLA-E; MX1; IFNAR2; IFNAR1; NLRC5; TYK2; CDC37; IFIT3; IFIT2; IFIT1; RSAD2; OAS1; STAT2; STAT1; ADAR; EGR1; SAMHD1; IFNB1; HSP90AB1; OAS3; OAS2; ISG15; LSM14A; FADD; RNASEL; IFITM3; IFITM2; IFITM1; IFI35; IRF1; OASL; PTPN2; PTPN1; USP18; PTPN6; IP6K2; IRF3; IRF2; UBE2K; MAVS; IRF7; IRF5; IFI6; PTPN11; IRF8; IFNA7; IFNA4; BST2; ISG20; WNT5A; MUL1; S…
GO:0002474	antigen processing and presentation of peptide antigen via MHC class I	0.00990547	0.0554087	TAP1; NCF2; ERAP1; TAP2; PSMD9; PSMD8; SEC31A; PSMB10; HLA-C; HLA-B; PSMD7; PSMD6; HLA-G; HLA-F; CD36; PSMD2; PSME4; B2M; HFE; CANX; PSMF1; SEC23A; HLA-A; MR1; PSMA2; PSMA3; ABCB1; PSMA1; PSMA6; PSMA7; PSMA5; PSMC1; PSMC2; PSMC3; PSMC4; PSMC5; PSMC6; HLA-E; BCAP31; PSMD5; PSMD1; SEC13; PDIA3; PSME3; PSME1; CYBB; PSMB7; SEC24A; PSMD3; SEC24C; SEC24B; SAR1B; ABCB9; PSMD4; PSMD14; PSME2; PSMD10; PSM…
GO:0048525	negative regulation of viral process	0.00990547	0.0771184	HDAC1; SNX3; TRIM13; APOBEC3F; TRIM6; TRIM14; TRIM32; TRIM31; VAPB; TRIM35; MX1; TRIM15; APOBEC3C; TRIM11; CHMP3; ZC3H12A; FBLN1; MID2; RSAD2; IFIT1; GSN; STAT1; ADAR; PTX3; JUN; IFNB1; OAS1; OAS3; ISG15; FAM111A; PML; APCS; TARDBP; RNASEL; IFITM3; IFITM2; IFITM1; TRIM28; TRIM25; TRIM26; TRIM27; HMGA2; OASL; REST; TNIP1; VAPA; TRIM62; SRPK1; PROX1; SRPK2; SLPI; ZNF639; MAVS; APOBEC3H; TFAP4; PLSC…
GO:0060249	anatomical structure homeostasis	0.00996608	0.0554405	CD38; HIST1H4C; HIST1H4A; ACTG1; ADD1; HIST1H4D; HIST1H4K; HIST1H4J; HIST1H4I; STK11; HIST1H4L; CCT7; B2M; ANKRD11; CCT4; BBS12; CAV3; HIST1H4F; SMG5; SMG6; NAPSA; COL11A2; POC1B; CNGB1; MUC13; ACD; ATP6AP1; MAP3K4; STRAP; TEX15; PRIM1; PRIM2; CDH3; GATA1; CLN8; LIPA; HIST1H4H; BARD1; MUC2; MUC6; MUC4; HOMER1; LDB1; RBP4; TERF2IP; PROM1; USH1C; RFC2; GATA2; POTEE; KRAS; NPHP3; ZNF675; INPP5D; PTP…
GO:0006479	protein methylation	0.00996747	0.0554405	TRMT112; SATB1; FBXO11; MEN1; SETD1A; SETD1B; KDM4B; DNMT1; SETD4; N6AMT1; METTL10; MYB; SETDB1; SETDB2; WDR5; PRMT2; DPY30; PRMT1; PRMT6; PRMT7; PRMT5; IWS1; DMRTC2; SETD3; SETD2; GATA3; SETD7; SETD6; SNRPD3; H2AFY; RBBP5; CTR9; CTCF; CHTOP; PCMT1; RAB6A; DPPA2; EED; CHD5; NR1H4; SIRT1; ZNF304; PAXIP1; PAX7; SMYD1; SMYD2; SMYD3; ICMT; PRDM12; PRDM13; PRDM4; PRDM5; PRDM6; PRDM2; NSD1; KDM3A; PHF1…
GO:0010332	response to gamma radiation	0.0100826	0.0781982	CCL2; KDM1A; TRIM13; CCL7; ERCC6; ATM; CRYAB; MEN1; PRKAA1; PRKDC; ATR; POLB; FANCD2; XRCC5; XRCC6; EGR1; PML; MYC; CAV1; CHEK2; TSPYL5; SOD2; NOX4; GTF2H5; TMEM109; BAX; CXCL10; GATA3; YAP1; TP53; SOCS3; TLK2; H2AFX; BAK1; GPX1; APOBEC1; ELK1; PTPRC; RAD51; BCL2
GO:0051653	spindle localization	0.0101793	0.0451013	MCPH1; NUMA1; ARHGEF2; FMN2; SPRY2; SPRY1; WASL; MAP4; NDE1; NDC80; WDR43; NUSAP1; MYH9; DYNLT1; ESPL1; EYA1; SPAG5; CLASP1; KPNB1; CENPA; PAX6; DYNC1H1; ZW10; PAFAH1B1; LLGL2; GPSM2; SPIRE1; HTT; CDK5RAP2; ACTR3; WDR81
GO:0009112	nucleobase metabolic process	0.0101793	0.0564591	AOX1; PRTFDC1; UPRT; RRM1; CAD; DPYD; CMPK1; HPRT1; DPYS; PAICS; MAPK1; ADAL; GMPR2; TET2; UMPS; UCK1; UCK2; APRT; MTOR; GART; SHMT1; GMPS; ACPP; CDA; UCKL1; DHODH; PRPS1; TYMS; PPAT; CPS1; GDA
GO:0043631	RNA polyadenylation	0.0101793	0.0786475	NCBP1; NCBP2; PABPC1; PNPT1; CPEB3; SSU72; CCNT1; CPSF6; NUDT21; CPSF3; CPSF2; CPSF1; PABPC1L; SUPT5H; RNF20; ZC3H14; TUT1; PAF1; RNF40; PAPD4; PAPOLG; PAPOLA; CLP1; APP; CSTF1; CSTF3; CSTF2; LEO1; CTR9; CDK9; ZC3H3
GO:0051099	positive regulation of binding	0.0102627	0.056762	ADD2; ADD1; ISL1; PLK2; MEN1; HIPK2; B2M; CAPRIN2; RAPGEF2; RAPGEF3; TMEM173; CAV1; CALM2; CALM3; CALM1; RAN; ARHGEF7; PARK7; HSP90AB1; ZNF268; SPAG8; CDCA5; SPPL3; BAMBI; STK3; STK4; RFNG; GATA3; BMP2; NME1; FKBP1A; MED25; KAT2B; KAT2A; LRRK2; TIRAP; DACT1; DERL1; JAK2; SIRT2; PARP1; AKTIP; MEF2C; FLOT1; HES1; WNT5A; RALB; TRIM6; WNT3A; MFNG; ACD; HDAC8; SPTA1; ARRB1; ABL1; HFE; TICAM1; GNL3L; T…
GO:0002753	cytoplasmic pattern recognition receptor signaling pathway	0.0105195	0.0580194	IFIH1; TRIM15; ITCH; SEC14L1; RPS27A; BIRC3; BIRC2; IKBKB; RIPK2; CASP8; ANKRD17; NLRX1; PTPN22; DDX58; DHX58; MAP3K7; NOD1; IRAK2; RELA; IRAK1; LSM14A; TLR4; TRAF6; IKBKG; CHUK; DDX60; UBE2V1; IRF3; PUM2; IRF7; UBE2N; TAB3; TAB2; TAB1; TNFAIP3; UBA52; PUM1; CYLD; UBB; UBC; MAVS; MAP2K6
GO:0090174	organelle membrane fusion	0.0106083	0.0583457	SYTL4; SYTL1; ADPRHL1; SYTL3; SYTL2; AKT2; VPS8; TMEM175; CAV2; TSNARE1; EVI5; DOC2A; SYT14; SNAP25; RPH3A; SYT8; STXBP1; SNAP23; SYT1; SYT2; TC2N; SYT5; RABGAP1L; SYT7; TBC1D3B; TBC1D3G; SNAP29; SYT6; SYT12; SYT13; SYT11; SYT16; SYT17; TBC1D25; SYT15; RAB7A; RPH3AL; ANKRD27; TBC1D12; BNIP1; VAV3; TBC1D30; SNAP47; VAMP8; STX1A; C2CD4B; GRTP1; EVI5L; STXBP6; GNAI3; TBC1D8; BET1; RAB8A; VPS41; TBC1…
GO:0051051	negative regulation of transport	0.0107098	0.0586608	KCNE2; PTGS2; LIF; KCNE1; WWP2; UBE2J1; HAMP; KCNE3; SUMO1; LYPLA1; CCR2; LGR4; CD36; STXBP6; AKT1; AKT2; PCSK9; UBAC2; GPM6B; TRIM15; FBLN1; AGT; CAV3; CAV1; PTGER4; CALM2; CALM3; CALM1; GRK6; PARK7; COMMD1; NPFF; ADRA2C; INHBB; DERL3; SYTL4; GSTO1; EDN1; BANK1; ZNF268; MTMR2; PRTN3; UBE2G2; ERBB3; SCAMP5; BARD1; WNK3; ERLEC1; TONSL; CREB3; RANGAP1; SLC25A5; ENPP1; PPP1R9A; PNKD; PARP10; TPR; HM…
GO:0051271	negative regulation of cellular component movement	0.0107105	0.0822399	RYK; TIMP1; NISCH; PKP2; PDCD10; FBLN1; NKX2-1; SEMA4D; SEMA4F; DCN; CERS2; PTGER4; ABHD6; SYNJ2BP; STRAP; VASH1; SEMG2; MAGI2; THY1; FLCN; IFITM1; ERBB4; OSBPL8; SEMA3B; ABHD2; SEMA7A; GATA3; CNN2; ROBO1; HYAL2; PTEN; BST2; STC1; CD300A; CCL2; EVL; ACVR1C; PLCB1; CDKN1B; FUZ; RRAS; TRIB1; ARHGAP4; SEMA4B; PTN; SEMA4C; PPARGC1A; APOH; CCL28; STK24; NF2; NF1; CCL25; ANGPT4; TGFB1; SPINT2; DPYSL3; …
GO:0016054	organic acid catabolic process	0.0107252	0.0586608	ACADVL; PCCB; CDO1; AGXT2; AKT1; AKT2; OAT; SLC27A4; PAH; CYP4F2; CYP4F3; ENOSF1; OGDH; CYP4F12; CPT2; IDUA; CYP39A1; GOT2; ABCD2; LIPE; NPL; HMGCL; BCAT1; CYP26C1; AMACR; SLC25A21; ACOT8; ACOT4; ATP2B4; SHMT1; HOGA1; ALDH1L2; ECHS1; CYP26A1; MTRR; MMAA; ALDH5A1; DDAH1; DDAH2; HSD17B10; ACADS; ALDH3A2; SLC25A17; GLUL; CPT1B; BCKDK; ACADL; ACADM; LPIN3; GLDC; PPM1K; ACOX3; ECH1; HNMT; PCYOX1L; AAS…
GO:0046395	carboxylic acid catabolic process	0.0107252	0.0822399	ACADVL; PCCB; CDO1; AGXT2; AKT1; AKT2; OAT; SLC27A4; PAH; CYP4F2; CYP4F3; ENOSF1; OGDH; CYP4F12; CPT2; IDUA; CYP39A1; GOT2; ABCD2; LIPE; NPL; HMGCL; BCAT1; CYP26C1; AMACR; SLC25A21; ACOT8; ACOT4; ATP2B4; SHMT1; HOGA1; ALDH1L2; ECHS1; CYP26A1; MTRR; MMAA; ALDH5A1; DDAH1; DDAH2; HSD17B10; ACADS; ALDH3A2; SLC25A17; GLUL; CPT1B; BCKDK; ACADL; ACADM; LPIN3; GLDC; PPM1K; ACOX3; ECH1; HNMT; PCYOX1L; AAS…
GO:1901863	positive regulation of muscle tissue development	0.0108924	0.083208	EFNB2; TGFB1; FOXP1; CDON; USP2; PRKAA1; MAPK14; TBX1; MYOCD; TBX5; PIN1; ARNTL; DDX39B; RBPJ; RPS6KB1; PPARGC1A; MKL2; SOX17; TBX2; NRG1; GREM1; NACA; ERBB4; AKAP6; GPC1; SHOX2; MTOR; HMGCR; GATA6; HEY2; WNT3A; FGFR1; ACTN3; GJA1; CCNB1; DLL1; NOTCH1; MEF2C; CDK1; ADRB2; BMP10; FLOT1; MEG3; BCL2
GO:0000096	sulfur amino acid metabolic process	0.0110444	0.0599747	APIP; EIF2B4; SMS; MAT1A; EIF2B1; NOX4; GNMT; CTH; ADI1; MTHFD2L; GCLM; AHCYL2; CACNA1A; GCLC; MTR; MRI1; PCYOX1L; MTHFR; EIF2B2; ENOPH1; COMT; CDO1; GGT1; ADO; MTAP; CNDP2; MTHFD1; MSRA; NFS1; CBS; MTRR; AHCY; CPS1
GO:0007029	endoplasmic reticulum organization	0.0110444	0.0599747	VMP1; BAG6; ASNA1; UBL4A; VAPB; VAPA; ATL2; DOPEY1; SEC16A; CAV2; TRDN; CASQ1; COL4A3BP; TMEM33; RAB18; TOR1B; REEP2; TMEM170A; WRB; RAB3GAP1; RTN4; ARL6IP1; RTN3; GET4; BNIP1; TOR1AIP2; PEX5; ATL3; DOPEY2; ATL1; JAGN1; STX18; SEC61A1
GO:0001844	protein insertion into mitochondrial membrane involved in apoptotic signaling pathway	0.0110903	0.0599747	PMAIP1; MOAP1; DYNLL2; BAX; BAD; DYNLL1; YWHAZ; BCL2L11; BID; YWHAQ; YWHAH; YWHAB; MAPK8; YWHAG; SH3GLB1; NMT1; TP53BP2; BMF; TP53; E2F1; CASP8; SFN; PPP1R13B; PPP3CC; TFDP1; BCL2
GO:0006308	DNA catabolic process	0.0110903	0.083671	HMGB2; HMGB1; BAX; MUS81; H1F0; DNASE2B; TATDN1; TATDN2; DNASE2; DNASE1; CECR2; CDKN2A; XRN2; SETMAR; DNASE1L1; KPNB1; ENDOG; DFFA; DFFB; FOXL2; CIDEA; DICER1; CASP3; KPNA1; ISG20; AIFM1
GO:0045136	development of secondary sexual characteristics	0.0111177	0.0490165	AREG; TGFB1; PHB2; BAX; STAT5B; MED1; IRF2BPL; B4GALT1; WNT5A
GO:0032594	protein transport within lipid bilayer	0.0111177	0.0599747	ITGB1; RILPL2; RFTN1; ATP1B1; RFTN2; CLIP1; RILPL1; CD24; REEP2
GO:0070561	vitamin D receptor signaling pathway	0.0111177	0.0599747	VDR; PIM1; TRIM24; SNW1; CYP24A1; MED1; CYP27B1; SNAI2; KANK2
GO:0007097	nuclear migration	0.0111177	0.083671	MYH10; WDR43; SUN2; TMEM201; WDR81; SYNE2; PAFAH1B1; DCTN4; CDC42
GO:0051095	regulation of helicase activity	0.0111177	0.083671	SIRT1; CHTOP; TP53; MSH2; MSH3; MSH6; POT1; SSBP1; IFIT1
GO:0034982	mitochondrial protein processing	0.0111177	0.083671	LRRK2; PMPCA; SIRT4; STOML2; AFG3L2; MIPEP; OMA1; IMMP1L; IMMP2L
GO:1990542	mitochondrial transmembrane transport	0.0112064	0.0837185	DNLZ; TOMM40; TOMM40L; HSPA4; ATP5J2; ATP5L; ATP5J; ATP5I; ATP5H; ATP5O; TOMM20; SLC25A33; TOMM22; ATP5B; ATP5E; ATP5D; ATP5C1; TOMM7; TIMM17A; CHCHD4; ATP5A1; CPT2; TOMM20L; MRS2; ATP5S; PAM16; MICU1; NDUFA13; TIMM50; PDCD5; ATP5G1; ATP5G3; ATP5G2; TIMM17B; CPT1B; PRKAB2; ACACB; SAMM50; PRKAG2; SLC25A20; STOML2; AFG3L2; HSP90AA1; TIMM23; TIMM44; ATP5F1
GO:0048207	vesicle targeting, rough ER to cis-Golgi	0.0112064	0.0837185	TRAPPC2L; SCFD1; TRAPPC5; GORASP1; CD59; SEC23IP; SEC16A; SEC31A; TMED10; TGFA; AREG; CNIH3; SEC23A; GOLGA2; NSF; CSNK1D; PPP6C; TRAPPC10; SEC24B; ANKRD28; CUL3; KLHL12; SERPINA1; RAB1A; SEC13; CTSC; BET1; CTSZ; USO1; SEC24C; PPP6R1; MCFD2; SAR1B; TMED2; SEC22B; COL7A1; TRAPPC1; TFG; TRAPPC2; STX5; TRAPPC4; PREB; TRAPPC6A; TRAPPC6B; SEC24A; TRAPPC3
GO:0061564	axon development	0.0113052	0.084147	MYH10; RYK; NRCAM; ISL1; ISL2; SPTB; ZNF280A; OPHN1; PTPRM; CHN1; AFG3L2; LRFN5; L1CAM; OGN; DISC1; BDNF; NKX2-1; SEMA4D; SEMA4F; VAX2; KLF7; LHX2; LHX3; LINGO3; NTNG1; LINGO1; TIAM1; CACNA1A; NRAS; DCC; NTRK2; NTRK3; DOCK7; SMAD4; NEO1; RELN; DCX; GP5; THY1; CDH2; CDH4; TRPV2; ERBB2; SLITRK4; STK11; SLITRK2; SLITRK3; EXT1; SLITRK1; TTL; KIF26A; KLF4; SIPA1L1; FLRT3; SHOX2; SSH2; IFRD1; SSH1; PAF…
GO:0044283	small molecule biosynthetic process	0.011386	0.0612543	PCK2; PTGS2; ACADVL; TM7SF2; SOD1; GOT2; PCCB; IDI1; PRKAG3; PRKAG2; CDO1; DHCR7; PIBF1; SLC27A5; PTK2B; OAT; ELOVL2; AMACR; APOC1; PAH; APIP; PYCR1; ATPIF1; ASS1; FGFR4; UGP2; SLC25A10; DCN; CYP39A1; MVK; LGSN; PROX1; ACSM1; KAT2B; CYP46A1; NAALAD2; TKT; SHMT2; PRKAG1; SPTLC2; SHMT1; CYP51A1; EDN1; COQ3; GOT1; SLC25A12; LSS; WDR5; GPI; BMP6; HMGCL; SLC25A1; POR; AGXT2; BCAT1; SCD5; IMPA1; IMPA2;…
GO:0051304	chromosome separation	0.0114667	0.0503072	RECQL5; MAD2L2; MAD2L1; BUB1B; PLK1; ATM; ERCC4; RB1; XRCC3; NEK6; MAD1L1; USP44; KLHL22; SMC5; ANAPC10; MLH1; ANAPC4; TTK; ESPL1; PSMG2; DLGAP5; SMARCAD1; FANCM; DUSP1; TOP2A; ZNF207; BUB1; BUB3; CENPF; CENPE; LCMT1; NCAPD2; NCAPD3; TPR; ZW10; CSNK2A2; CSNK2A1; DIS3L2; CCNB1; CDC26; UBE2C; PCID2; CDC23; TERF1; NSMCE2; APC; CUL3; DYNC1LI1
GO:0051216	cartilage development	0.0115	0.0616989	COL11A2; UNCX; CHSY1; GLG1; PKDCC; SULF1; ADAMTS7; RARB; GHR; RARG; TIMP1; THRA; SMAD5; EDN1; RELA; RSPO2; FGFR3; HOXD3; SHOX2; SNAI2; SNAI1; ROR2; FGFR1; BMP7; BMP6; BMP3; BMP2; BMP1; HYAL3; HYAL2; HYAL1; RUNX2; RUNX3; IHH; RUNX1; MAF; PRRX1; STC1; WNT7B; WNT2B; MMP13; EVC; HOXC4; HIF1A; GPLD1; IMPAD1; ESRRA; ATP7A; THBS3; COL27A1; ITGB8; GDF6; NPPC; DLX2; EFEMP1; HOXB3; PAX7; ZEB1; CSGALNACT1; …
GO:0097191	extrinsic apoptotic signaling pathway	0.0116276	0.0620781	PMAIP1; GFRAL; CASP8AP2; SCG2; CASP10; AKT1; HIPK1; BOK; KIAA0141; TIMP3; AGT; CAV1; LTBR; BLOC1S2; PARK7; ARHGEF2; DCC; GABARAP; FADD; RELA; FGG; FGA; FGB; ERBB3; NF1; SIVA1; STK3; STK4; SNAI2; FGFR3; FGFR1; EYA1; GSK3A; DDX47; BAK1; PTEN; CYLD; HYAL2; PAK2; TNFSF12; ACVR1B; ITGA6; STX4; SRPX; TNFRSF12A; DAXX; MADD; TLR3; RAF1; JAK2; PIK3R1; G0S2; FAF1; PARP2; RNF41; TNFRSF1B; BCL2A1; HMOX1; TNF…
GO:0030832	regulation of actin filament length	0.0116337	0.0620781	TMOD4; ADD2; ADD1; SPTB; BRK1; PTK2B; GSN; DLG1; TMOD3; PLEKHH2; WASH3P; MKKS; SLIT2; WDR1; TRIM27; SSH2; SSH1; TWF1; TWF2; ARPC1B; ARPC1A; MAGEL2; GRB2; LIMA1; ARPC4; CAPZB; EVL; SPTAN1; FMN1; FMN2; PDXP; SWAP70; NCKAP1; JMY; PREX1; VIL1; PPP1R9A; CCL24; CCL26; ARPC3; ARPC2; ARPC5; VILL; CAPG; SEMA5A; PFN1; PFN2; ARHGAP18; BAIAP2L2; BAIAP2; ACTR3; BAIAP2L1; BAG4; NEB; SPTA1; CCR7; AP1AR; GMFG; A…
GO:0046902	regulation of mitochondrial membrane permeability	0.011678	0.0621457	PMAIP1; MOAP1; DYNLL2; ALKBH7; SIVA1; BAX; BAD; RHOT2; BCL2; DYNLL1; ATPIF1; BLOC1S2; YWHAZ; THEM4; BCL2L11; SLC9A1; BID; YWHAQ; NAIF1; ACAA2; YWHAH; YWHAB; MAPK8; YWHAG; EYA2; ZNF205; BNIP3L; CNP; HK2; SH3GLB1; SLC25A5; NMT1; TP53BP2; BMF; HEBP2; BNIP3; MUL1; TP53; MTCH2; E2F1; MPV17L; GSK3A; CASP8; BAK1; SFN; PPP1R13B; PPIF; PPP3CC; TFDP1; ATF2
GO:0051220	cytoplasmic sequestering of protein	0.0117986	0.087499	MDFI; ANKRD13C; NFKBIB; SUFU; CCDC22; NFKBIE; AKT1; PINK1; GET4; THRA; FAF1; NFKBIL1; YWHAB; PKD2; ZNF268; OS9; HK1; HK2; CREB3; TONSL; PDIA3; KDELR2; KDELR3; TSPO; GOPC; DZIP1; MXI1; PKD1; PSMD10; KEAP1; GPAA1; G3BP2; TRIP6; FLNA; SRI
GO:0032088	negative regulation of NF-kappaB transcription factor activity	0.0118449	0.0875227	NLRC5; FOXP3; ZCCHC11; RWDD3; ITCH; TRIM37; SIVA1; NFKBID; USP7; BRMS1; TRAF3; ARRB2; PIAS4; MAP2K5; ARRB1; ZC3H12A; NLRC3; CYP1B1; NLRP3; COMMD1; COMMD6; PYCARD; KLF4; DAP; NFKBIL1; IRAK2; IRAK3; IRAK1; UFL1; TAX1BP1; SIRT1; CDKN2A; ANXA4; PRMT2; DAB2IP; LRRC1; PYDC1; PTGIS; CDK5RAP3; PELI1; SETD6; BMP7; DNAJA3; ZNF675; GFI1; PARP10; PSMD10; TNFAIP3; CYLD; RBCK1; PKHD1; CMKLR1
GO:0016477	cell migration	0.0119502	0.0520125	STK10; SCG2; GPM6A; L1CAM; PDCD10; TYK2; AGT; SEMA4D; SEMA4F; KIAA0319; RAB11A; OGDH; LHX6; DISC1; PTGER4; PIK3CA; PIK3CB; PIK3CD; APBB2; PTGER3; ZSWIM6; THY1; IRAK4; SIRPG; IGF1R; DIAPH1; SIRPA; OSBPL8; CSF3R; CXCL10; DEPDC1B; GATA2; GATA3; CXCL16; PPP1R9B; SH3KBP1; GTSE1; GRB14; PTEN; ANGPT4; CCDC141; MMP14; ITGA9; LGR6; EVL; ACVR1C; ACVR1B; LMO4; ANO6; ITGA3; ITGA4; ITGA5; ITGA6; GPLD1; EDNRA;…
GO:0002367	cytokine production involved in immune response	0.0119716	0.0520125	TGFB1; TGFB2; TGFB3; TRIM6; CUEDC2; FOXP3; CHGA; HLA-A; CD36; MR1; B2M; TREM1; SASH3; HFE; MAP3K7; APOA2; GPRC5B; DLG1; FZD5; NLRP3; CAMK4; IFNB1; HSPD1; XCL1; JAK3; ATG5; TRPM4; IRAK3; ANGPT1; MALT1; TNFSF4; SIRT1; TRAF6; NR4A3; IL31RA; PRKCZ; FFAR2; DENND1B; SEMA7A; GATA3; WNT5A; RSAD2; BCL10; HMOX1; TNFRSF14; KIT; TLR2; TLR3; TLR4; BST2; F2RL1; BCL6; BTK; GAS6
GO:0007422	peripheral nervous system development	0.0119716	0.0635366	ARHGEF10; DMD; POU3F2; ALDH3A2; ISL1; ISL2; ADAM22; ILK; AKT1; AKT2; MPP5; HAND2; NDRG1; RUNX3; TFAP2A; NEFH; NTRK2; POU3F1; UGT8; MED12; HNRNPK; NF1; NRG1; SERPINI1; RELA; GDNF; ERBB2; ERBB3; LAMA2; HOXD9; SOD1; SCN8A; GPC1; NFASC; DAG1; CITED2; SIRT2; ETV1; PARD3; DICER1; POU4F1; SH3TC2; TBCE; GSTM3; FA2H; HOXD10; PLXNA4; CDK1; RUNX1; CDK5; HAPLN2; NAB1; SOX8; NAB2
GO:0048524	positive regulation of viral process	0.0120267	0.0885443	TSG101; TRIM11; TRIM38; VPS4B; CFL1; RAD23A; PABPC1; CHMP4B; CHMP4C; VAPB; VAPA; CTDP1; STOM; TAF11; ZNF502; FMR1; CAV2; LEF1; IFIT1; PPIH; TARBP2; SMARCA4; ADAR; JUN; VPS37B; SRPK2; NR5A2; DDB1; MDFIC; TOP2A; LARP1; RAB7A; SMARCB1; SP1; P4HB; PKN2; RSF1; POLR2E; POLR2D; POLR2G; POLR2F; POLR2A; VPS4A; POLR2C; POLR2B; SRPK1; LGALS1; POLR2I; POLR2H; POLR2K; POLR2J; STAU1; ZNF639; SNW1; GTF2F1; TFAP…
GO:0045596	negative regulation of cell differentiation	0.0122914	0.0901662	HIST1H4C; HIST1H4B; HIST1H4A; RNF10; RYK; HIST1H4E; HIST1H4D; HIST1H4K; HIST1H4J; HIST1H4I; HIST1H4H; MEN1; HIST1H4L; FKBP4; B2M; ANP32B; SEMA4B; SEMA4C; SEMA4D; LGALS1; SEMA4F; HIST1H4F; NR0B1; MIB1; PTGER3; THY1; IRX3; NPR2; IQCB1; IFRD1; CXCL10; GATA2; GATA3; ZNF675; FOXA2; CCND1; PTEN; MMP11; RC3H1; ARNTL; LILRB3; SOX17; JAK3; NF1; KIAA0319; NR1H2; REG3A; HOXB8; PPARG; PPARD; PPARA; GDI1; ZEB…
GO:1990090	cellular response to nerve growth factor stimulus	0.0124107	0.06569	BPTF; EHD1; KAT2A; AKT1; RAPGEF1; RAPGEF2; ID1; RAB35; TAC1; DNMT1; NTRK2; CSNK1D; CIB1; MAGI2; NFKB1; CDC5L; KIDINS220; ACAP2; RAP1A; E2F1; MICALL1; APP; CSTF2; EEF2; SORT1; APC; NTS; EIF4A3
GO:0010611	regulation of cardiac muscle hypertrophy	0.0124107	0.0907143	ERRFI1; MLIP; CTDP1; TRPC3; PDE9A; BMP10; ECE1; PIN1; AGT; CAV3; DDX39B; SLC9A1; ATP2B4; LMCD1; RGS2; EDN1; PDE5A; PRKCA; NR4A3; PARP1; MTPN; MTOR; CDK9; GLRX3; ADK; AKAP6; GSK3A; PPP3CA
GO:0090130	tissue migration	0.0125629	0.0543177	PTGS2; SCG2; AKT1; PTK2B; APOH; PDCD10; AGT; RREB1; DCN; RAB11A; PIK3CA; SYNJ2BP; STRAP; CAPN7; KLF4; PTP4A3; EDN1; CTSH; VASH1; GIPC1; GATA3; FGFR1; ROBO1; PTPN11; KIT; PTEN; ANLN; STC1; HYAL1; TNFSF12; FOXP1; EVL; ITGA3; EPB41L5; ITGB3; HIF1A; GPLD1; MMP9; ADAM9; PPM1F; JUN; INSL3; CEACAM1; PRKCA; VIL1; NF1; ANGPT1; ANGPT4; NR4A1; EPHB4; PAXIP1; PPARD; VEGFA; FGF7; RHOB; RHOA; BCAR1; TGFB2; ZEB…
GO:0019318	hexose metabolic process	0.0128213	0.0928271	PCK2; PGM2L1; PMAIP1; MAN2B1; GNPDA2; NISCH; GNPDA1; PPARGC1A; AKT1; AKT2; GALM; MAN2B2; PMM1; SLC25A13; SLC25A12; SLC25A11; SLC25A10; PPP1R3F; PPP1R3E; PPP1R3D; PPP1R3B; HKDC1; CACNA1A; RORA; BRAT1; OAS1; GOT2; GOT1; WDR5; GPI; HK2; SLC25A1; HK1; ENPP1; PER2; SERP1; RBP4; OMA1; CHST15; MLYCD; GRB10; INPP5K; GSK3A; TPI1; DYRK2; ALDH5A1; NLN; GAPDH; KAT2A; CRTC2; IRS2; MIDN; ACADM; PHLDA2; PASK; D…
GO:0051647	nucleus localization	0.0128368	0.0675821	MYH10; PTK2; DMD; CEP120; SUN2; PCM1; DOCK7; TMEM201; HOOK3; WDR43; WDR81; NTN1; SYNE1; SYNE2; PAFAH1B1; CAV3; DCTN4; CDC42
GO:0043555	regulation of translation in response to stress	0.0128368	0.0675821	IMPACT; RPS6KA1; RBM4; NCK1; NCK2; PPP1CA; EIF2AK1; NPM1; EIF2B4; EIF2B5; EIF2B3; DNAJC3; PPP1R15A; PPP1R15B; EIF2AK4; PML; ATF4; EIF2S1
GO:0006555	methionine metabolic process	0.0128368	0.0928271	ADI1; MTHFD2L; ENOPH1; APIP; MTHFD1; AHCYL2; MTHFR; EIF2B2; EIF2B4; MRI1; SMS; EIF2B1; MTR; MTRR; MSRA; GNMT; AHCY; MTAP
GO:0072576	liver morphogenesis	0.0128368	0.0928271	TGFA; CEBPB; LIMS2; TET2; FBXW7; MKI67; RPS6KA1; SULF2; PLAU; CEACAM1; GLI1; MED1; TNFAIP3; PTN; CUL3; PROX1; WNT3A; XBP1
GO:0080171	lytic vacuole organization	0.0130035	0.0936987	TMEM175; NAGPA; MFSD8; GNPTAB; HPS4; HPS1; SYT7; CHMP5; RAB34; LRRK2; MT3; ARF1; CLN6; CLN3; HOOK3; LYST; RAB14; CLN8; ATP6V0C; RAB7A; ABCA1; HOOK2; TPP1; NAGLU; HOOK1; AKTIP; TMEM165; ARSB; MBTPS1; VPS18; HEXB; VPS11; SRPX; ZKSCAN3; ZKSCAN4; PPT1; MYO7A; LAMTOR1; CLVS2
GO:0030203	glycosaminoglycan metabolic process	0.0132387	0.0950567	CHSY3; CHSY1; AKT1; B3GAT2; B3GNT4; B3GNT3; PTGER4; NDST2; NDST3; CLN6; GUSB; HPSE; B3GALT6; EXT2; EXT1; EXTL2; EXTL3; XYLT2; XYLT1; MKI67; B4GALT2; CSPG4; CSPG5; HYAL3; HYAL2; HYAL1; DSEL; HSPG2; NDNF; IMPAD1; SLC9A1; LYG2; PIM1; B4GALT1; B4GALT3; ANGPT1; B4GALT5; B4GALT4; B4GALT7; B4GALT6; HMMR; DCN; CHST1; GALNT5; CHST3; CHST2; CSGALNACT2; CHST7; CSGALNACT1; SDC1; SDC3; SDC4; HS3ST3B1; SPOCK2;…
GO:0001881	receptor recycling	0.0132919	0.0951027	PCSK9; EHD3; REP15; FAM109B; ECE1; CAMLG; AP1AR; CHMP5; OPTN; ARAP1; PSEN1; TRAT1; NSF; RAB11B; BVES; ALS2; ARFGEF2; ACHE; VAMP3; LMTK2; INPP5F; SCRIB; LAMTOR1
GO:0071375	cellular response to peptide hormone stimulus	0.0134802	0.0961115	ERRFI1; PCSK9; GHR; POR; MEN1; AKT1; AKT2; LEPROT; NKX6-1; AGT; CAV2; CAV1; LMBRD1; GPAM; PIK3CA; ATP6AP1; GNG11; GNG12; INHBB; MARCKS; EDN1; PIK3R3; RELA; GOT1; RNASEL; KL; PIK3R2; IGF1R; SHC1; SOCS2; VWA2; RANGAP1; ENPP1; ATP6V1H; APRT; PIK3C2A; MDM2; NUCB2; ADCY4; ADCY7; SOCS1; ADCY1; GH2; ADCY3; GRB10; PTPN11; SLC2A4; ADCY8; GNG7; GNG4; GRB2; MAX; PID1; MAPK1; SREBF1; PAK1; CCL2; ATP6V1D; ATP…
GO:0008064	regulation of actin polymerization or depolymerization	0.0135466	0.0962475	TMOD4; ADD2; ADD1; SPTB; BRK1; PTK2B; GSN; DLG1; TMOD3; PLEKHH2; WASH3P; MKKS; SLIT2; WDR1; TRIM27; SSH2; SSH1; TWF1; TWF2; LIMA1; ARPC1A; MAGEL2; GRB2; ARPC1B; ARPC4; CAPZB; EVL; SPTAN1; FMN1; FMN2; PDXP; SWAP70; NCKAP1; JMY; PREX1; VIL1; PPP1R9A; CCL24; CCL26; ARPC3; ARPC2; ARPC5; VILL; CAPG; SEMA5A; PFN1; PFN2; ARHGAP18; BAIAP2L2; BAIAP2; ACTR3; BAIAP2L1; BAG4; SPTA1; CCR7; AP1AR; GMFG; ARF1; …
GO:1990089	response to nerve growth factor	0.013561	0.0583513	BPTF; KCNC2; KAT2A; AKT1; RAPGEF1; RAPGEF2; ID1; PTN; RAB35; EHD1; TAC1; DNMT1; NTRK2; CSNK1D; CIB1; MAGI2; NFKB1; CDC5L; KIDINS220; ACAP2; RAP1A; E2F1; MICALL1; APP; CSTF2; EIF4A3; SORT1; APC; NTS; EEF2
GO:0043094	cellular metabolic compound salvage	0.013561	0.0710147	PDXK; APIP; AMPD3; AMPD2; AMPD1; EIF2B2; UPRT; EIF2B1; ADI1; DCK; HPRT1; ADAL; MRI1; GMPR2; EIF2B4; ENOPH1; UCK1; UCK2; APRT; TK2; TK1; MTAP; ADK; UPP2; UPP1; CDA; UCKL1; PNP; PRTFDC1; DGUOK
GO:0019048	modulation by virus of host morphology or physiology	0.013561	0.0710147	TGFB1; VAPB; VAPA; EIF2AK4; CD4; HIPK2; BAD; ZC3H12A; FBLN1; CPSF4; BCL2L11; NTRK3; ATG7; PABPN1; RRAGA; KPNB1; RXRA; SLC25A6; DAG1; HYAL2; CCR2; CASP8; KPNA7; TYMS; KPNA5; KPNA4; KPNA3; KPNA2; KPNA1; CCNK
[truncated: 326 more rows]
