# Supplementary material for: Spatial and temporal dynamics of ATP synthase from mitochondria toward the cell surface
Source: Commun Biol. 2023 Apr 18;6:427. doi: 10.1038/s42003-023-04785-3 (PMC10113393; doi:10.1038/s42003-023-04785-3)
Supplement: Supplementary file 9 — Supplementary Data 7 [file 42003_2023_4785_MOESM9_ESM.xlsx]

## Sheet: Supplementary Data 7
Supplementary Data 7. Table for subcellular location of KIF5B-interact proteins in A549 lung cancer cells
Subcellular location	No. of contained proteins	List of contained proteins
Mitochondrian	19	O00429, P00505, P05141, P06493, P22314, P23396, P31689, P49411, P83111, Q02790, Q04837, Q16891, Q5T9A4, Q6NZI2, Q8WXH0, Q92499, Q96HS1, Q99536, Q99623
Plasma membrane	24	O00159, O14827, O94973, P00505, P01857, P01876, P01877, P06702, P08238, P08865, P11532, P30153, P46940, P51148, P62491, P63010, P63244, Q01844, Q03135, Q6NZI2, Q8NHP6, Q8WXH0, Q9UM54, Q9Y490
Nucleus	130	O00159, O00231, O00541, O14744, O14979, O15144, O15523, O43143, O43172, P02545, P04792, P05388, P06493, P06748, P07910, P08238, P08670, P08865, P09651, P11388, P11940, P12004, P12956, P13010, P14618, P14866, P17480, P17844, P19474, P22314, P23246, P23396, P25788, P26599, P29692, P30153, P31689, P35637, P38919, P39023, P42166, P43243, P46777, P46940, P47929, P49756, P50402, P51991, P52272 ,P52292,…
Endoplasmic reticulum	12	O14827, O95433, P31689, P46778, P61026, P61353, P62266, Q07020, Q6NSJ0, Q6NZI2, Q9BZF1, Q9Y6B6
Cytoskeleton	49	O14974, O15144, P04792, P06493, P06702, P06748, P07437, P08670, P09493, P0DMV9, P11532, P17987, P23396, P33176, P35579, P48643, P61026, P61160, P61163, P63261, P67775, P67936, P68133, P68371, Q00839, Q02790, Q07866, Q08211, Q08J23, Q14204, Q15058, Q15149, Q15154, Q562R1, Q69YQ0, Q8N0Z3, Q8WUM4, Q8WXH0, Q99615, Q9BQE3, Q9BZF9, Q9H0B6, Q9NSK0, Q9NYL9, Q9P0K7, Q9Y281, Q9Y3A5, Q9Y490, Q9Y6G9
Golgi apparatus	10	O00429, O14744, P35606, P53621, P61026, P61923, Q03135, Q92896, Q9UM54, Q9Y6B6
Cytoplasmic vesicle	11	O00159, O00429, P10768, P19474, P35606, P53621, P61026, P61923, P62491, Q07866, Q9UM54
Extracellular region	19	P01857, P01876, P01877, P06702, P07339, P08238, P31151, P39060, P41250, P47929, P53621, P62937, P67809, Q08380, Q08J23, Q15517, Q5VSP4, Q6UWP8, Q8WUM4
Others	124	A0AVT1, O00303, O00487, O15371, O43175, O43242, O60884, P00338, P00558, P01040, P04259, P05141, P05198, P05387, P07741, P07814, P08243, P08708, P11413, P11586, P13489, P15880, P17812, P18077, P18621, P19623, P20042, P21266, P22234, P22735, P23526, P25398, P26373, P26639, P26640, P26641, P27348, P27635, P30050, P30838, P31939, P32119, P35268, P35754, P35998, P36578, P40227, P41252, P43487, P46776,…
