# Supplementary material for: Spatial and temporal dynamics of ATP synthase from mitochondria toward the cell surface
Source: Commun Biol. 2023 Apr 18;6:427. doi: 10.1038/s42003-023-04785-3 (PMC10113393; doi:10.1038/s42003-023-04785-3)
Supplement: Supplementary file 10 — Supplementary Data 8 [file 42003_2023_4785_MOESM10_ESM.xlsx]

## Sheet: Fig. 2b
Fig. 2b. Quantifications for eATP synthase counts per cell (n=25)
	SK-N-SH	SK-N-AS	SK-N-DZ	SK-N-BE(2)C
	3	5.33333	12.5	25.75
	3	5.33333	12.25	20.5
	2.75	5	11.625	19.3333
	2	4	10.5	18.5
	2	3.75	9.71429	14.5714
	2	3.5	8.75	14
	2	3.5	8.25	13
	1.83333	3.5	7.75	11.7143
	1.75	3.25	7.75	11.1
	1.7	3	6.83333	10.2222
	1.5	3	6.83333	8.8
	1.5	3	6.75	8.75
	1.33333	2.8	6.5	8.5
	1.33333	2.75	6	8.25
	1.33333	2.66667	5.28	7.07692
	1.2	2.5	5	7
	1.2	2.5	4.66667	6.5
	1	2	4.625	6.46667
	1	2	4.5	6.33333
	1	2	4.5	5.875
	1	1.4	4.28571	5.625
	1	1.33333	3.31579	5.38462
	0.555556	1	2.94118	5.33333
	0.5	1	2.75	5.2
	0.333333	1	2.4375	4.71429

## Sheet: Fig. 2j
Fig. 2j. The colocalized ratio of mitochondrial membrane proteins and plasma membrnae proteins (n=12)
	TOM20 vs E-cad	ATP syn. vs Na-K pump
	0.060665	0.054264
	0.042445	0.064171
	0.024351	0.012795
	0.040196	0.06576
	0.075209	0.070111
	0.051195	0.07362
	0.023766	0.062417
	0.057471	0.005063
	0.053898	0.117052
	0.039048	0.114168
	0.049404	0.05467
	0.021236	0.053922

## Sheet: Fig. 3b
Fig. 3b. The mean of fluorescence intensities (MFIs) of randomly selected mitochondria in MOM-GFP transfected cells every 15 sec over 135 sec (n=10)
unfused mitochondria												fusion events
sec	a	b	c	d	e	f	g	h	i	j		sec	A	B	C	D	E	F	G	H	I	J
0	100	100	100	100	100	100	100	100	100	100		0	100	100	100	100	100	100	100	100	100	100
15	102.95	103.06	94.7222	93.9662	90.9756	110.39	90.926	84.2827	114.403	102.554		15	97.7828	96.6043	76.8763	71.3514	83.1294	30.0723	109.257	68.2668	24.6885	94.1099
30	103.843	100.022	94.2311	92.3983	97.185	103.621	93.2341	92.1425	110.706	99.5314		30	93.2078	97.2609	84.3882	80.534	119.264	44.9638	111.979	98.4677	33.2851	85.4899
45	109.998	92.4592	86.6661	85.132	93.015	99.0372	85.8666	87.709	111.61	92.0058		45	86.4739	107.094	73.6842	70.4396	103.782	39.0346	95.9486	96.0554	33.2851	51.1032
60	111.392	116.536	89.9393	88.9022	80.1076	97.7104	92.0062	94.4282	95.1346	115.965		60	77.1686	104.725	66.1654	62.9241	35.5846	61.4344	94.0361	54.5806	33.2851	41.7539
75	103.471	119.162	85.7961	96.2909	74.0803	93.3974	87.4886	94.4282	95.3682	118.578		75	72.1764	117.171	27.4778	30.7327	51.604	29.5564	112.935	18.5227	33.2851	42.2962
90	94.7214	114.974	97.2234	97.4691	101.648	92.9066	95.5985	94.4282	111.513	114.411		90	70.8956	107.744	38.5578	41.4197	50.0474	45.7221	111.679	18.5227	28.1057	48.448
105	98.289	115.647	90.039	95.5727	97.737	92.3493	95.8905	94.4282	102.651	115.08		105	70.0854	38.9037	53.3493	28.3881	52.365	28.8333	22.2826	22.2817	33.2851	37.8584
120	106.851	106.257	89.7725	93.4814	88.0806	102.595	94.7963	94.4282	99.0757	105.736		120	74.8787	114.86	21.6268	24.1876	38.8412	34.0903	20.9585	13.4199	40.9736	28.6306
135	106.931	115.977	92.8373	93.504	96.0701	102.394	99.0078	94.4282	99.0757	115.409		135	61.7165	21.9898	50.1504	39.3878	36.5352	26.582	24.8798	13.4199	33.2851	19.4029

## Sheet: Fig. 3c
Fig. 3c. The mean of fluorescence intensities (MFIs) of selected mitochondria in MOM-GFP transfected cells at the initial and the end time point during observation (n=10)
unfused mitochondria												fusion events
time point	a	b	c	d	e	f	g	h	i	j		time point	A	B	C	D	E	F	G	H	I	J
initial (0 sec)	100	100	100	100	100	100	100	100	100	100		initial (0 sec)	100	100	100	100	100	100	100	100	100	100
end (135 sec)	106.931	115.977	92.8373	93.504	96.0701	102.394	99.0078	94.4282	99.0757	115.409		end (135 sec)	61.7165	21.9898	50.1504	39.3878	36.5352	26.582	24.8798	13.4199	33.2851	19.4029

## Sheet: Fig. 3e
Fig. 3e. The mean of fluorescence intensities (MFIs) of randomly selected mitochondria in Mito-GFP transfected cells every 15 sec over 135 sec (n=10)
unfused mitochondria												fusion events
sec	a	b	c	d	e	f	g	h	i	j		sec	A	B	C	D	E	F	G	H	I	J
0	100	100	100	100	100	100	100	100	100	100		0	100	100	100	100	100	100	100	100	100	100
15	91.1565	100.159	99.2565	107.11	100.741	98.1789	106.406	104.635	107.655	107.227		15	103.635	87.8942	93.4193	104.316	87.0043	94.0266	74.2945	119.868	85.2306	85.7814
30	89.7279	101.876	102.614	97.0667	104.251	96.3129	110.005	94.3977	97.5609	110.964		30	91.0682	102.947	69.845	44.1954	101.345	101.017	43.6162	97.5321	74.3988	88.5329
45	95.9864	97.8153	108.805	91.9322	103.07	92.3215	116.643	90.3804	92.4003	109.706		45	56.3345	106.692	84.646	93.784	115.416	71.4046	12.4753	109.591	46.704	12.4583
60	99.7959	98.3844	105.723	95.8095	97.4142	91.0792	113.338	103.061	96.2973	103.686		60	35.8369	94.663	61.6376	27.2366	105.072	29.0066	15.8592	125.327	11.1208	10.8605
75	95.8503	93.9908	100	95.5563	98.7542	85.2168	107.203	100.825	96.0428	105.113		75	15.2554	66.8008	52.7455	33.9653	9.90906	70.7662	24.2265	80.4873	10.5427	11.9286
90	102.925	103.265	107.079	96.6108	101.567	91.8575	114.792	99.836	97.1027	108.107		90	16.9175	71.8833	20.0572	26.39	10.7889	18.8183	20.0854	132.02	16.5696	13.1334
105	110.136	100.304	102.546	105.54	99.3279	94.7064	109.932	98.4259	106.077	105.723		105	16.0992	99.9941	29.7467	25.7979	10.0258	19.8409	20.0854	119.862	16.5696	13.8255
120	98.7075	98.5291	96.6788	96.0904	102.727	104.306	103.643	95.3323	96.5797	109.342		120	12.9539	83.2673	11.2454	72.9462	10.1664	27.7351	13.7247	54.4746	11.1208	13.8255
135	97.0748	94.5358	100.964	100.516	101.507	102.579	108.237	90.681	101.027	108.043		135	11.7411	99.3018	11.2454	13.9899	9.99884	22.9142	20.0854	78.7424	10.5427	13.8255

## Sheet: Fig. 3f
Fig. 3f. The mean of fluorescence intensities (MFIs) of selected mitochondria in Mito-GFP transfected cells at the initial and the end time point during observation (n=10)
unfused mitochondria												fusion events
time point	a	b	c	d	e	f	g	h	i	j		time point	A	B	C	D	E	F	G	H	I	J
initial (0 sec)	100	100	100	100	100	100	100	100	100	100		initial (0 sec)	100	100	100	100	100	100	100	100	100	100
end (135 sec)	97.0748	94.5358	100.964	100.516	101.507	102.579	108.237	90.681	101.027	108.043		end (135 sec)	11.7411	99.3018	11.2454	13.9899	9.99884	22.9142	20.0854	78.7424	10.5427	13.8255

## Sheet: Fig. 3i
Fig. 3i. The mitochondrial perimeter in different cell lines (n=7)
	SK-N-AS	SK-N-BE(2)C	A549
	17.5994	6.43172	9.30421
	16.6522	9.09456	8.60876
	14.6148	5.69001	10.4406
	26.0361	8.73648	9.03783
	20.5018	6.05265	9.55285
	17.1746	17.1746	10.921
	23.8339	8.32523	7.58246

## Sheet: Fig. 3j
Fig. 3j. The mitochondrial area in different cell lines (n=7)
	SK-N-AS	SK-N-BE(2)C	A549
	9.47944	1.52868	4.11461
	8.01827	2.36169	4.25089
	5.62756	1.40161	5.33276
	12.9337	2.38271	4.72626
	11.0304	1.33618	5.01538
	8.65933	8.65933	5.69252
	10.4032	2.22058	3.73382

## Sheet: Fig. 3k
Fig. 3k. eATP synthase count in different cell lines (n=7)
	SK-N-AS	SK-N-BE(2)C	A549
	16.5	51	66.6667
	21.5	109	168
	7	101	108
	14.5	106	92
	13.5	116	64
	27	164	83
	5.375	141	117

## Sheet: Fig. 4d
Fig. 4d. The relative mean fluorescence intensity (MFI) of eATP synthase from the flow cytometry experiment (n=3)
		A549		SK-N-BE(2)C		SK-N-AS
	relative mean fluorescence intensity (MFI)	si-Control	si-DRP1	si-Control	si-DRP1	pCMV-HA	pCMV-DRP1-HA
	repeat 1	1	0.489946	1	0.538419	1	1.14554
	repeat 2	1	0.508483	1	0.498053	1	1.16667
	repeat 3	1	0.557539	1	0.460124	1	1.29534

[truncated: 5 more sheets: Fig. 5d, Fig. 5f, Fig. 5h, Fig. 6d, Fig. 7i]
